# Supplementary material for: Prenatal Organophosphate Pesticide Exposure and Targeted Maternal Pregnancy Metabolomic Profiles in the NYU CHES Cohort
Source: Environ Sci Technol. 2025 Oct 10;59(41):21848–59. doi: 10.1021/acs.est.5c05412 (PMC12550812; doi:10.1021/acs.est.5c05412)
Supplement: Supplementary file 2 [file es5c05412_si_002.xlsx]

## Sheet: Table S2 A Metabolites
Table S1. A) Metabolites quanitfied by Biocrates AbosluteIDQ p180 and corresponding ID's
Name	Short Name	Class	Molecule	CAS	PubChem CID	HMDB	BioID	CHEBI	LMID	IUPAC	INCHI	INCHIKEY	SMILES
Alanine	Ala	Amino Acids	L-Alanine	56-41-7	5950	HMDB0000161	HMDB0000161	16977		(2S)-2-aminopropanoic acid	InChI=1S/C3H7NO2/c1-2(4)3(5)6/h2H,4H2,1H3,(H,5,6)/t2-/m0/s1	QNAYBMKLOCPYGJ-REOHCLBHSA-N	C[C@H](N)C(O)=O
Arginine	Arg	Amino Acids	L-Arginine	74-79-3	6322	HMDB0000517	HMDB0000517	16467		(2S)-2-amino-5-carbamimidamidopentanoic acid	InChI=1S/C6H14N4O2/c7-4(5(11)12)2-1-3-10-6(8)9/h4H,1-3,7H2,(H,11,12)(H4,8,9,10)/t4-/m0/s1	ODKSFYDXXFIFQN-BYPYZUCNSA-N	N[C@@H](CCCNC(N)=N)C(O)=O
Asparagine	Asn	Amino Acids	L-Asparagine	70-47-3	6267	HMDB0000168	HMDB0000168	17196		(2S)-2-amino-3-carbamoylpropanoic acid	InChI=1S/C4H8N2O3/c5-2(4(8)9)1-3(6)7/h2H,1,5H2,(H2,6,7)(H,8,9)/t2-/m0/s1	DCXYFEDJOCDNAF-REOHCLBHSA-N	N[C@@H](CC(N)=O)C(O)=O
Aspartic acid	Asp	Amino Acids	L-Aspartic acid	56-84-8	5960	HMDB0000191	HMDB0000191	17053		(2S)-2-aminobutanedioic acid	InChI=1S/C4H7NO4/c5-2(4(8)9)1-3(6)7/h2H,1,5H2,(H,6,7)(H,8,9)/t2-/m0/s1	CKLJMWTZIZZHCS-REOHCLBHSA-N	N[C@@H](CC(O)=O)C(O)=O
Citrulline	Cit	Amino Acids	Citrulline	372-75-8	9750	HMDB0000904	HMDB0000904	16349		(2S)-2-amino-5-(carbamoylamino)pentanoic acid	InChI=1S/C6H13N3O3/c7-4(5(10)11)2-1-3-9-6(8)12/h4H,1-3,7H2,(H,10,11)(H3,8,9,12)/t4-/m0/s1	RHGKLRLOHDJJDR-BYPYZUCNSA-N	N[C@@H](CCCNC(N)=O)C(O)=O
Glutamine	Gln	Amino Acids	L-Glutamine	56-85-9	5961	HMDB0000641	HMDB0000641	18050		(2S)-2-amino-4-carbamoylbutanoic acid	InChI=1S/C5H10N2O3/c6-3(5(9)10)1-2-4(7)8/h3H,1-2,6H2,(H2,7,8)(H,9,10)/t3-/m0/s1	ZDXPYRJPNDTMRX-VKHMYHEASA-N	N[C@@H](CCC(N)=O)C(O)=O
Glutamic Acid	Glu	Amino Acids	L-Glutamic acid	56-86-0	33032	HMDB0000148	HMDB0000148	16015		(2S)-2-aminopentanedioic acid	InChI=1S/C5H9NO4/c6-3(5(9)10)1-2-4(7)8/h3H,1-2,6H2,(H,7,8)(H,9,10)/t3-/m0/s1	WHUUTDBJXJRKMK-VKHMYHEASA-N	N[C@@H](CCC(O)=O)C(O)=O
Glycine	Gly	Amino Acids	Glycine	56-40-6	750	HMDB0000123	HMDB0000123	15428		2-aminoacetic acid	InChI=1S/C2H5NO2/c3-1-2(4)5/h1,3H2,(H,4,5)	DHMQDGOQFOQNFH-UHFFFAOYSA-N	NCC(O)=O
Histidine	His	Amino Acids	L-Histidine	71-00-1	6274	HMDB0000177	HMDB0000177	15971		(2S)-2-amino-3-(1H-imidazol-5-yl)propanoic acid	InChI=1S/C6H9N3O2/c7-5(6(10)11)1-4-2-8-3-9-4/h2-3,5H,1,7H2,(H,8,9)(H,10,11)/t5-/m0/s1	HNDVDQJCIGZPNO-YFKPBYRVSA-N	N[C@@H](CC1=CN=CN1)C(O)=O
Isoleucine	Ile	Amino Acids	L-Isoleucine	73-32-5	6306	HMDB0000172	HMDB0000172	17191	LMFA01100047	(2S,3S)-2-amino-3-methylpentanoic acid	InChI=1S/C6H13NO2/c1-3-4(2)5(7)6(8)9/h4-5H,3,7H2,1-2H3,(H,8,9)/t4-,5-/m0/s1	AGPKZVBTJJNPAG-WHFBIAKZSA-N	CC[C@H](C)[C@H](N)C(O)=O
Leucine	Leu	Amino Acids	L-Leucine	61-90-5	6106	HMDB0000687	HMDB0000687	15603		(2S)-2-amino-4-methylpentanoic acid	InChI=1S/C6H13NO2/c1-4(2)3-5(7)6(8)9/h4-5H,3,7H2,1-2H3,(H,8,9)/t5-/m0/s1	ROHFNLRQFUQHCH-YFKPBYRVSA-N	CC(C)C[C@H](N)C(O)=O
Lysine	Lys	Amino Acids	L-Lysine	56-87-1	5962	HMDB0000182	HMDB0000182	18019		(2S)-2,6-diaminohexanoic acid	InChI=1S/C6H14N2O2/c7-4-2-1-3-5(8)6(9)10/h5H,1-4,7-8H2,(H,9,10)/t5-/m0/s1	KDXKERNSBIXSRK-YFKPBYRVSA-N	NCCCC[C@H](N)C(O)=O
Methionine	Met	Amino Acids	L-Methionine	63-68-3	6137	HMDB0000696	HMDB0000696	16643		(2S)-2-amino-4-(methylsulfanyl)butanoic acid	InChI=1S/C5H11NO2S/c1-9-3-2-4(6)5(7)8/h4H,2-3,6H2,1H3,(H,7,8)/t4-/m0/s1	FFEARJCKVFRZRR-BYPYZUCNSA-N	CSCC[C@H](N)C(O)=O
Ornithine	Orn	Amino Acids	Ornithine	3184-13-2	6262	HMDB0000214	HMDB0000214	15729		(2S)-2,5-diaminopentanoic acid	InChI=1S/C5H12N2O2/c6-3-1-2-4(7)5(8)9/h4H,1-3,6-7H2,(H,8,9)/t4-/m0/s1	AHLPHDHHMVZTML-BYPYZUCNSA-N	NCCC[C@H](N)C(O)=O
Phenylalanine	Phe	Amino Acids	L-Phenylalanine	63-91-2	6140	HMDB0000159	HMDB0000159	17295		(2S)-2-amino-3-phenylpropanoic acid	InChI=1S/C9H11NO2/c10-8(9(11)12)6-7-4-2-1-3-5-7/h1-5,8H,6,10H2,(H,11,12)/t8-/m0/s1	COLNVLDHVKWLRT-QMMMGPOBSA-N	N[C@@H](CC1=CC=CC=C1)C(O)=O
Proline	Pro	Amino Acids	L-Proline	147-85-3	145742	HMDB0000162	HMDB0000162	17203		(2S)-pyrrolidine-2-carboxylic acid	InChI=1S/C5H9NO2/c7-5(8)4-2-1-3-6-4/h4,6H,1-3H2,(H,7,8)/t4-/m0/s1	ONIBWKKTOPOVIA-BYPYZUCNSA-N	OC(=O)[C@@H]1CCCN1
Serine	Ser	Amino Acids	L-Serine	56-45-1	5951	HMDB0000187	HMDB0000187	17115		(2S)-2-amino-3-hydroxypropanoic acid	InChI=1S/C3H7NO3/c4-2(1-5)3(6)7/h2,5H,1,4H2,(H,6,7)/t2-/m0/s1	MTCFGRXMJLQNBG-REOHCLBHSA-N	N[C@@H](CO)C(O)=O
Threonine	Thr	Amino Acids	L-Threonine	72-19-5	6288	HMDB0000167	HMDB0000167	16857		(2S,3R)-2-amino-3-hydroxybutanoic acid	InChI=1S/C4H9NO3/c1-2(6)3(5)4(7)8/h2-3,6H,5H2,1H3,(H,7,8)/t2-,3+/m1/s1	AYFVYJQAPQTCCC-GBXIJSLDSA-N	C[C@@H](O)[C@H](N)C(O)=O
Tryptophan	Trp	Amino Acids	L-Tryptophan	73-22-3	6305	HMDB0000929	HMDB0000929	16828		(2S)-2-amino-3-(1H-indol-3-yl)propanoic acid	InChI=1S/C11H12N2O2/c12-9(11(14)15)5-7-6-13-10-4-2-1-3-8(7)10/h1-4,6,9,13H,5,12H2,(H,14,15)/t9-/m0/s1	QIVBCDIJIAJPQS-VIFPVBQESA-N	N[C@@H](CC1=CNC2=C1C=CC=C2)C(O)=O
Tyrosine	Tyr	Amino Acids	L-Tyrosine	60-18-4	6057	HMDB0000158	HMDB0000158	17895		(2S)-2-amino-3-(4-hydroxyphenyl)propanoic acid	InChI=1S/C9H11NO3/c10-8(9(12)13)5-6-1-3-7(11)4-2-6/h1-4,8,11H,5,10H2,(H,12,13)/t8-/m0/s1	OUYCCCASQSFEME-QMMMGPOBSA-N	N[C@@H](CC1=CC=C(O)C=C1)C(O)=O
Valine	Val	Amino Acids	L-Valine	72-18-4	6287	HMDB0000883	HMDB0000883	16414		(2S)-2-amino-3-methylbutanoic acid	InChI=1S/C5H11NO2/c1-3(2)4(6)5(7)8/h3-4H,6H2,1-2H3,(H,7,8)/t4-/m0/s1	KZSNJWFQEVHDMF-BYPYZUCNSA-N	CC(C)[C@H](N)C(O)=O
Acetylornithine	Ac-Orn	Biogenic Amines	N-Acetylornithine	6205-08-9	439232	HMDB0003357	HMDB0003357	16543		(2S)-5-amino-2-acetamidopentanoic acid	InChI=1S/C7H14N2O3/c1-5(10)9-6(7(11)12)3-2-4-8/h6H,2-4,8H2,1H3,(H,9,10)(H,11,12)/t6-/m0/s1	JRLGPAXAGHMNOL-LURJTMIESA-N	CC(=O)N[C@@H](CCCN)C(O)=O
Asymmetric dimethylarginine	ADMA	Biogenic Amines	Asymmetric dimethylarginine	30315-93-6	123831	HMDB0001539	HMDB0001539	17929		(2S)-2-amino-5-[(E)-[amino(dimethylamino)methylidene]amino]pentanoic acid	InChI=1S/C8H18N4O2/c1-12(2)8(10)11-5-3-4-6(9)7(13)14/h6H,3-5,9H2,1-2H3,(H2,10,11)(H,13,14)/t6-/m0/s1	YDGMGEXADBMOMJ-LURJTMIESA-N	N[C@@H](CCC\N=C(/N)N(C)C)C(O)=O
alpha-Aminoadipic acid	alpha-AAA	Biogenic Amines	Aminoadipic acid	542-32-5	469	HMDB0000510	HMDB0000510	37024	LMFA01170098	2-aminohexanedioic acid	InChI=1S/C6H11NO4/c7-4(6(10)11)2-1-3-5(8)9/h4H,1-3,7H2,(H,8,9)(H,10,11)	OYIFNHCXNCRBQI-UHFFFAOYSA-N	NC(CCCC(O)=O)C(O)=O
Carnosine	Carnosine	Biogenic Amines	Carnosine	305-84-0	439224	HMDB0000033	HMDB0000033	15727		(2S)-2-(3-aminopropanamido)-3-(1H-imidazol-5-yl)propanoic acid	InChI=1S/C9H14N4O3/c10-2-1-8(14)13-7(9(15)16)3-6-4-11-5-12-6/h4-5,7H,1-3,10H2,(H,11,12)(H,13,14)(H,15,16)/t7-/m0/s1	CQOVPNPJLQNMDC-ZETCQYMHSA-N	NCCC(=O)N[C@@H](CC1=CN=CN1)C(O)=O
Creatinine	Creatinine	Biogenic Amines	Creatinine	60-27-5	588	HMDB0000562	HMDB0000562	16737		2-imino-1-methylimidazolidin-4-one	InChI=1S/C4H7N3O/c1-7-2-3(8)6-4(7)5/h2H2,1H3,(H2,5,6,8)	DDRJAANPRJIHGJ-UHFFFAOYSA-N	CN1CC(=O)NC1=N
cis-4-Hydroxyproline	c4-OH-Pro	Biogenic Amines	cis-4-Hydroxyproline	618-27-9	440015	HMDB0240251	HMDB0240251	28397		(2S,4S)-4-hydroxypyrrolidine-2-carboxylic acid	InChI=1S/C5H9NO3/c7-3-1-4(5(8)9)6-2-3/h3-4,6-7H,1-2H2,(H,8,9)/t3-,4-/m0/s1	PMMYEEVYMWASQN-IMJSIDKUSA-N	O[C@@H]1CN[C@@H](C1)C(O)=O
Dihydroxyphenylalanine	DOPA	Biogenic Amines	L-Dopa	59-92-7	6047	HMDB0000181	HMDB0000181	15765		(2S)-2-amino-3-(3,4-dihydroxyphenyl)propanoic acid	InChI=1S/C9H11NO4/c10-6(9(13)14)3-5-1-2-7(11)8(12)4-5/h1-2,4,6,11-12H,3,10H2,(H,13,14)/t6-/m0/s1	WTDRDQBEARUVNC-LURJTMIESA-N	N[C@@H](CC1=CC(O)=C(O)C=C1)C(O)=O
Dopamine	Dopamine	Biogenic Amines	Dopamine	62-31-7	681	HMDB0000073	HMDB0000073	18243		4-(2-aminoethyl)benzene-1,2-diol	InChI=1S/C8H11NO2/c9-4-3-6-1-2-7(10)8(11)5-6/h1-2,5,10-11H,3-4,9H2	VYFYYTLLBUKUHU-UHFFFAOYSA-N	NCCC1=CC(O)=C(O)C=C1
Histamine	Histamine	Biogenic Amines	Histamine	51-45-6	774	HMDB0000870	HMDB0000870	18295		2-(1H-imidazol-4-yl)ethan-1-amine	InChI=1S/C5H9N3/c6-2-1-5-3-7-4-8-5/h3-4H,1-2,6H2,(H,7,8)	NTYJJOPFIAHURM-UHFFFAOYSA-N	NCCC1=CNC=N1
Kynurenine	Kynurenine	Biogenic Amines	L-Kynurenine	2922-83-0	161166	HMDB0000684	HMDB0000684	16946		(2S)-2-amino-4-(2-aminophenyl)-4-oxobutanoic acid	InChI=1S/C10H12N2O3/c11-7-4-2-1-3-6(7)9(13)5-8(12)10(14)15/h1-4,8H,5,11-12H2,(H,14,15)/t8-/m0/s1	YGPSJZOEDVAXAB-QMMMGPOBSA-N	N[C@@H](CC(=O)C1=CC=CC=C1N)C(O)=O
Methionine-Sulfoxide	Met-SO	Biogenic Amines	Methionine sulfoxide	3226-65-1	158980	HMDB0002005	HMDB0002005	17016		(2S)-2-amino-4-methanesulfinylbutanoic acid	InChI=1S/C5H11NO3S/c1-10(9)3-2-4(6)5(7)8/h4H,2-3,6H2,1H3,(H,7,8)/t4-,10?/m0/s1	QEFRNWWLZKMPFJ-YGVKFDHGSA-N	CS(=O)CC[C@H](N)C(O)=O
Nitrotyrosine	Nitro-Tyr	Biogenic Amines	3-Nitrotyrosine	3604-79-3	65124	HMDB0001904	HMDB0001904	44454		(2S)-2-amino-3-(4-hydroxy-3-nitrophenyl)propanoic acid	InChI=1S/C9H10N2O5/c10-6(9(13)14)3-5-1-2-8(12)7(4-5)11(15)16/h1-2,4,6,12H,3,10H2,(H,13,14)/t6-/m0/s1	FBTSQILOGYXGMD-LURJTMIESA-N	N[C@@H](CC1=CC=C(O)C(=C1)[N+]([O-])=O)C(O)=O
Phenylethylamine	PEA	Biogenic Amines	Phenylethylamine	64-04-0	1001	HMDB0012275	HMDB0012275	18397		2-phenylethan-1-amine	InChI=1S/C8H11N/c9-7-6-8-4-2-1-3-5-8/h1-5H,6-7,9H2	BHHGXPLMPWCGHP-UHFFFAOYSA-N	NCCC1=CC=CC=C1
Putrescine	Putrescine	Biogenic Amines	Putrescine	110-60-1	1045	HMDB0001414	HMDB0001414	17148		butane-1,4-diamine	InChI=1S/C4H12N2/c5-3-1-2-4-6/h1-6H2	KIDHWZJUCRJVML-UHFFFAOYSA-N	NCCCCN
Sarcosine	Sarcosine	Biogenic Amines	Sarcosine	107-97-1	1088	HMDB0000271	HMDB0000271	15611		2-(methylamino)acetic acid	InChI=1S/C3H7NO2/c1-4-2-3(5)6/h4H,2H2,1H3,(H,5,6)	FSYKKLYZXJSNPZ-UHFFFAOYSA-N	CNCC(O)=O
Symmetric dimethylarginine	SDMA	Biogenic Amines	Symmetric dimethylarginine	30344-00-4	169148	HMDB0003334	HMDB0003334	25682		(2S)-2-amino-5-[(E)-2,3-dimethylcarbamimidamido]pentanoic acid	InChI=1S/C8H18N4O2/c1-10-8(11-2)12-5-3-4-6(9)7(13)14/h6H,3-5,9H2,1-2H3,(H,13,14)(H2,10,11,12)/t6-/m0/s1	HVPFXCBJHIIJGS-LURJTMIESA-N	CN\C(NCCC[C@H](N)C(O)=O)=N/C
Serotonin	Serotonin	Biogenic Amines	Serotonin	50-67-9	5202	HMDB0000259	HMDB0000259	28790		3-(2-aminoethyl)-1H-indol-5-ol	InChI=1S/C10H12N2O/c11-4-3-7-6-12-10-2-1-8(13)5-9(7)10/h1-2,5-6,12-13H,3-4,11H2	QZAYGJVTTNCVMB-UHFFFAOYSA-N	NCCC1=CNC2=CC=C(O)C=C12
Spermidine	Spermidine	Biogenic Amines	Spermidine	124-20-9	1102	HMDB0001257	HMDB0001257	16610		(4-aminobutyl)(3-aminopropyl)amine	InChI=1S/C7H19N3/c8-4-1-2-6-10-7-3-5-9/h10H,1-9H2	ATHGHQPFGPMSJY-UHFFFAOYSA-N	NCCCCNCCCN
Spermine	Spermine	Biogenic Amines	Spermine	71-44-3	1103	HMDB0001256	HMDB0001256	15746		(3-aminopropyl)({4-[(3-aminopropyl)amino]butyl})amine	InChI=1S/C10H26N4/c11-5-3-9-13-7-1-2-8-14-10-4-6-12/h13-14H,1-12H2	PFNFFQXMRSDOHW-UHFFFAOYSA-N	NCCCNCCCCNCCCN
Taurine	Taurine	Biogenic Amines	Taurine	107-35-7	1123	HMDB0000251	HMDB0000251	15891		2-aminoethane-1-sulfonic acid	InChI=1S/C2H7NO3S/c3-1-2-7(4,5)6/h1-3H2,(H,4,5,6)	XOAAWQZATWQOTB-UHFFFAOYSA-N	NCCS(O)(=O)=O
trans-4-Hydroxyproline	t4-OH-Pro	Biogenic Amines	4-Hydroxyproline	51-35-4	5810	HMDB0000725	HMDB0000725	18095		(2S,4R)-4-hydroxypyrrolidine-2-carboxylic acid	InChI=1S/C5H9NO3/c7-3-1-4(5(8)9)6-2-3/h3-4,6-7H,1-2H2,(H,8,9)/t3-,4+/m1/s1	PMMYEEVYMWASQN-DMTCNVIQSA-N	O[C@H]1CN[C@@H](C1)C(O)=O
Carnitine	C0	Acylcarnitines	L-Carnitine	541-15-1	10917	HMDB0000062	HMDB0000062	16347		(3R)-3-hydroxy-4-(trimethylazaniumyl)butanoate	InChI=1S/C7H15NO3/c1-8(2,3)5-6(9)4-7(10)11/h6,9H,4-5H2,1-3H3/t6-/m1/s1	PHIQHXFUZVPYII-ZCFIWIBFSA-N	C[N+](C)(C)C[C@H](O)CC([O-])=O
Acetylcarnitine	C2	Acylcarnitines	L-Acetylcarnitine	3040-38-8	7045767	HMDB0000201	HMDB0000201	57589	LMFA07070050	(3R)-3-(acetyloxy)-4-(trimethylazaniumyl)butanoate	InChI=1S/C9H17NO4/c1-7(11)14-8(5-9(12)13)6-10(2,3)4/h8H,5-6H2,1-4H3/t8-/m1/s1	RDHQFKQIGNGIED-MRVPVSSYSA-N	CC(=O)O[C@H](CC([O-])=O)C[N+](C)(C)C
Propionylcarnitine	C3	Acylcarnitines	Propionylcarnitine	17298-37-2	107738	HMDB0000824	HMDB0000824	28867	LMFA07070105	3-(propanoyloxy)-4-(trimethylazaniumyl)butanoate	InChI=1S/C10H19NO4/c1-5-10(14)15-8(6-9(12)13)7-11(2,3)4/h8H,5-7H2,1-4H3	UFAHZIUFPNSHSL-UHFFFAOYSA-N	CCC(=O)OC(CC([O-])=O)C[N+](C)(C)C
Malonylcarnitine (Hydroxybutyrylcarnitine)	C3-DC (C4-OH)	Acylcarnitines	Malonylcarnitine	910825-21-7	91825606	HMDB0002095	HMDB0002095	85470	LMFA07070080	(3R)-3-[(2-carboxyacetyl)oxy]-4-(trimethylazaniumyl)butanoate	InChI=1S/C10H17NO6/c1-11(2,3)6-7(4-8(12)13)17-10(16)5-9(14)15/h7H,4-6H2,1-3H3,(H-,12,13,14,15)/t7-/m1/s1	ZGNBLKBZJBJFDG-SSDOTTSWSA-N	C[N+](C)(C)C[C@@H](CC([O-])=O)OC(=O)CC(O)=O
Hydroxypropionylcarnitine	C3-OH	Acylcarnitines	Hydroxypropionylcarnitine		53481699	HMDB0013125	HMDB0013125		LMFA07070074	(4S)-4-{[(9Z)-3-hydroxyoctadec-9-enoyl]oxy}-4-(trimethylazaniumyl)butanoate	InChI=1S/C10H19NO5/c1-11(2,3)7-8(6-9(13)14)16-10(15)4-5-12/h8,12H,4-7H2,1-3H3/t8-/m0/s1	QJGJXKFJFRSERW-QMMMGPOBSA-N	C[N+](C)(C)C[C@H](CC([O-])=O)OC(=O)CCO
Propenylcarnitine	C3:1	Acylcarnitines	Propenoylcarnitine		53481699	HMDB0013124	HMDB0013124	86076	LMFA07070104	(4S)-4-{[(9Z)-3-hydroxyoctadec-9-enoyl]oxy}-4-(trimethylazaniumyl)butanoate	InChI=1S/C10H17NO4/c1-5-10(14)15-8(6-9(12)13)7-11(2,3)4/h5,8H,1,6-7H2,2-4H3/t8-/m0/s1	YUCNWOKTRWJLGY-QMMMGPOBSA-N	C[N+](C)(C)C[C@H](CC([O-])=O)OC(=O)C=C
Butyrylcarnitine	C4	Acylcarnitines	Butyrylcarnitine	25576-40-3	213144	HMDB0002013	HMDB0002013	21949	LMFA07070003	(3R)-3-(butanoyloxy)-4-(trimethylazaniumyl)butanoate	InChI=1S/C11H21NO4/c1-5-6-11(15)16-9(7-10(13)14)8-12(2,3)4/h9H,5-8H2,1-4H3/t9-/m1/s1	QWYFHHGCZUCMBN-SECBINFHSA-N	CCCC(=O)O[C@H](CC([O-])=O)C[N+](C)(C)C
Butenylcarnitine	C4:1	Acylcarnitines	Butenylcarnitine		53481699	HMDB0013126	HMDB0013126		LMFA07070053	(4S)-4-{[(9Z)-3-hydroxyoctadec-9-enoyl]oxy}-4-(trimethylazaniumyl)butanoate	InChI=1S/C11H19NO4/c1-5-6-11(15)16-9(7-10(13)14)8-12(2,3)4/h5-6,9H,7-8H2,1-4H3/b6-5+/t9-/m0/s1	HQDBMDGXEZLSNK-CYNONHLPSA-N	C\C=C\C(=O)O[C@@H](CC([O-])=O)C[N+](C)(C)C
Valerylcarnitine	C5	Acylcarnitines	Valerylcarnitine	40225-14-7	10157322	HMDB0013128	HMDB0013128	85095	LMFA07070111	[(2R)-3-carboxy-2-(pentanoyloxy)propyl]trimethylazanium	InChI=1S/C12H23NO4/c1-5-6-7-12(16)17-10(8-11(14)15)9-13(2,3)4/h10H,5-9H2,1-4H3/p+1/t10-/m1/s1	VSNFQQXVMPSASB-SNVBAGLBSA-O	CCCCC(=O)O[C@H](CC(O)=O)C[N+](C)(C)C
Glutarylcarnitine (Hydroxyhexanoylcarnitine)	C5-DC (C6-OH)	Acylcarnitines	Glutarylcarnitine	102636-82-8	53481699	HMDB0013130	HMDB0013130			(3R)-3-[(4-carboxybutanoyl)oxy]-4-(trimethylazaniumyl)butanoate	InChI=1S/C12H21NO6/c1-13(2,3)8-9(7-11(16)17)19-12(18)6-4-5-10(14)15/h9H,4-8H2,1-3H3,(H-,14,15,16,17)/t9-/m1/s1	NXJAXUYOQLTISD-SECBINFHSA-N	C[N+](C)(C)C[C@@H](CC([O-])=O)OC(=O)CCCC(O)=O
Methylglutarylcarnitine	C5-M-DC	Acylcarnitines	3-Methylglutarylcarnitine	102673-95-0	128145	HMDB0000552	HMDB0000552	70857		3-[(4-carboxy-3-methylbutanoyl)oxy]-4-(trimethylazaniumyl)butanoate	InChI=1S/C13H23NO6/c1-9(5-11(15)16)6-13(19)20-10(7-12(17)18)8-14(2,3)4/h9-10H,5-8H2,1-4H3,(H-,15,16,17,18)	HFCPFJNSBPQJDP-UHFFFAOYSA-N	CC(CC(O)=O)CC(=O)OC(CC([O-])=O)C[N+](C)(C)C
Hydroxyvalerylcarnitine (Methylmalonylcarnitine)	C5-OH (C3-DC-M)	Acylcarnitines	Hydroxyvalerylcarnitine		53481699	HMDB0013132	HMDB0013132			(4S)-4-{[(9Z)-3-hydroxyoctadec-9-enoyl]oxy}-4-(trimethylazaniumyl)butanoate	InChI=1S/C12H25NO5/c1-5-9(14)6-12(17)18-10(7-11(15)16)8-13(2,3)4/h9-10,12,14,17H,5-8H2,1-4H3/t9?,10-,12?/m0/s1	PSRQDLCMEPQOQH-YZRBJQDESA-N	CCC(O)CC(O)O[C@@H](CC([O-])=O)C[N+](C)(C)C
Tiglylcarnitine	C5:1	Acylcarnitines	Tiglylcarnitine	64681-36-3	91825636	HMDB0002366	HMDB0002366	85520		(3R)-3-{[(2E)-2-methylbut-2-enoyl]oxy}-4-(trimethylazaniumyl)butanoate	InChI=1S/C12H21NO4/c1-6-9(2)12(16)17-10(7-11(14)15)8-13(3,4)5/h6,10H,7-8H2,1-5H3/b9-6+/t10-/m1/s1	WURBQCVBQNMUQT-OLKPEBQYSA-N	C\C=C(/C)C(=O)O[C@H](CC([O-])=O)C[N+](C)(C)C
Glutaconylcarnitine	C5:1-DC	Acylcarnitines	Glutaconylcarnitine		53481699	HMDB0013129	HMDB0013129	85518	LMFA07070065	(4S)-4-{[(9Z)-3-hydroxyoctadec-9-enoyl]oxy}-4-(trimethylazaniumyl)butanoate	InChI=1S/C12H19NO6/c1-13(2,3)8-9(7-11(16)17)19-12(18)6-4-5-10(14)15/h4,6,9H,5,7-8H2,1-3H3,(H-,14,15,16,17)/b6-4+/t9-/m0/s1	JXVUHLILXGZLFR-DNQSNQRASA-N	OC(=O)C\C=C\C(=O)O[C@@H](CC([O-])=O)C[N+](C)(C)C
Hexanoylcarnitine (Fumarylcarnitine)	C6 (C4:1-DC)	Acylcarnitines	Hexanoylcarnitine	6418-78-6	6426853	HMDB0000705	HMDB0000705	70749	LMFA07070070	3-(hexanoyloxy)-4-(trimethylazaniumyl)butanoate	InChI=1S/C13H25NO4/c1-5-6-7-8-13(17)18-11(9-12(15)16)10-14(2,3)4/h11H,5-10H2,1-4H3	VVPRQWTYSNDTEA-UHFFFAOYSA-N	CCCCCC(=O)OC(CC([O-])=O)C[N+](C)(C)C
Hexenoylcarnitine	C6:1	Acylcarnitines	2-Hexenoylcarnitine		53481699	HMDB0013161	HMDB0013161		LMFA07070031	(4S)-4-{[(9Z)-3-hydroxyoctadec-9-enoyl]oxy}-4-(trimethylazaniumyl)butanoate	InChI=1S/C13H23NO4/c1-5-6-7-8-13(17)18-11(9-12(15)16)10-14(2,3)4/h7-8,11H,5-6,9-10H2,1-4H3/b8-7+	JUAQYRSUSCWTQK-BQYQJAHWSA-N	CCC\C=C\C(=O)OC(CC([O-])=O)C[N+](C)(C)C
Pimelylcarnitine	C7-DC	Acylcarnitines	Pimelylcarnitine		53481699	HMDB0013328	HMDB0013328	85525		(3R)-3-[(6-carboxyhexanoyl)oxy]-4-(trimethylazaniumyl)butanoate	InChI=1S/C14H25NO6/c1-15(2,3)10-11(9-13(18)19)21-14(20)8-6-4-5-7-12(16)17/h11H,4-10H2,1-3H3,(H-,16,17,18,19)/t11-/m1/s1	NTBUXPPQHCFLOM-LLVKDONJSA-N	C[N+](C)(C)C[C@@H](CC([O-])=O)OC(=O)CCCCCC(O)=O
Octanoylcarnitine	C8	Acylcarnitines	L-Octanoylcarnitine	25243-95-2	11953814	HMDB0000791	HMDB0000791	18102	LMFA07070002	(3R)-3-(octanoyloxy)-4-(trimethylazaniumyl)butanoate	InChI=1S/C15H29NO4/c1-5-6-7-8-9-10-15(19)20-13(11-14(17)18)12-16(2,3)4/h13H,5-12H2,1-4H3/t13-/m1/s1	CXTATJFJDMJMIY-CYBMUJFWSA-N	CCCCCCCC(=O)O[C@H](CC([O-])=O)C[N+](C)(C)C
Nonanoylcarnitine	C9	Acylcarnitines	2,6 Dimethylheptanoyl carnitine		53477823	HMDB0006320	HMDB0006320	84095	LMFA07070029	3-[(2,6-dimethylheptanoyl)oxy]-4-(trimethylazaniumyl)butanoate	InChI=1S/C16H31NO4/c1-12(2)8-7-9-13(3)16(20)21-14(10-15(18)19)11-17(4,5)6/h12-14H,7-11H2,1-6H3	QBYXBONNCVATNQ-UHFFFAOYSA-N	CC(C)CCCC(C)C(=O)OC(CC([O-])=O)C[N+](C)(C)C
Decanoylcarnitine	C10	Acylcarnitines	Decanoylcarnitine	1492-27-9	10245190	HMDB0000651	HMDB0000651	68830	LMFA07070059	3-(decanoyloxy)-4-(trimethylazaniumyl)butanoate	InChI=1S/C17H33NO4/c1-5-6-7-8-9-10-11-12-17(21)22-15(13-16(19)20)14-18(2,3)4/h15H,5-14H2,1-4H3	LZOSYCMHQXPBFU-UHFFFAOYSA-N	CCCCCCCCCC(=O)OC(CC([O-])=O)C[N+](C)(C)C
Decenoylcarnitine	C10:1	Acylcarnitines	9-Decenoylcarnitine		53481699	HMDB0013205	HMDB0013205		LMFA07070048	(4S)-4-{[(9Z)-3-hydroxyoctadec-9-enoyl]oxy}-4-(trimethylazaniumyl)butanoate	InChI=1S/C17H31NO4/c1-5-6-7-8-9-10-11-12-17(21)22-15(13-16(19)20)14-18(2,3)4/h5,15H,1,6-14H2,2-4H3	GOOOCIIXFLVRAG-UHFFFAOYSA-N	C[N+](C)(C)CC(CC([O-])=O)OC(=O)CCCCCCCC=C
Decadienoylcarnitine	C10:2	Acylcarnitines	2-trans,4-cis-Decadienoylcarnitine	128305-29-3		HMDB0013325	HMDB0013325			(3R)-3-[(2E,4Z)-deca-2,4-dienoyloxy]-4-(trimethylazaniumyl)butanoate	InChI=1S/C17H29NO4/c1-5-6-7-8-9-10-11-12-17(21)22-15(13-16(19)20)14-18(2,3)4/h9-12,15H,5-8,13-14H2,1-4H3/b10-9-,12-11+/t15-/m1/s1	URTBCBICNCMCPB-CWUOWYQYSA-N	CCCCC\C=C/C=C/C(=O)O[C@H](CC([O-])=O)C[N+](C)(C)C
Dodecanoylcarnitine	C12	Acylcarnitines	Dodecanoylcarnitine	25518-54-1	168381	HMDB0002250	HMDB0002250	77086	LMFA07070062	(3R)-3-(dodecanoyloxy)-4-(trimethylazaniumyl)butanoate	InChI=1S/C19H37NO4/c1-5-6-7-8-9-10-11-12-13-14-19(23)24-17(15-18(21)22)16-20(2,3)4/h17H,5-16H2,1-4H3/t17-/m1/s1	FUJLYHJROOYKRA-QGZVFWFLSA-N	CCCCCCCCCCCC(=O)O[C@H](CC([O-])=O)C[N+](C)(C)C
Dodecanedioylcarnitine	C12-DC	Acylcarnitines	Dodecanedioylcarnitine		53481673	HMDB0013327	HMDB0013327			(4S)-4-[(11-carboxyundecanoyl)oxy]-4-(trimethylazaniumyl)butanoate	InChI=1S/C19H35NO6/c1-20(2,3)16(14-15-18(23)24)26-19(25)13-11-9-7-5-4-6-8-10-12-17(21)22/h16H,4-15H2,1-3H3,(H-,21,22,23,24)/t16-/m0/s1	VJPIDPQNAYWULC-INIZCTEOSA-N	C[N+](C)(C)[C@H](CCC([O-])=O)OC(=O)CCCCCCCCCCC(O)=O
Dodecenoylcarnitine	C12:1	Acylcarnitines	trans-2-Dodecenoylcarnitine		53481671	HMDB0013326	HMDB0013326	89717		(4S)-4-[(2E)-dodec-2-enoyloxy]-4-(trimethylazaniumyl)butanoate	InChI=1S/C19H35NO4/c1-5-6-7-8-9-10-11-12-13-14-19(23)24-17(20(2,3)4)15-16-18(21)22/h13-14,17H,5-12,15-16H2,1-4H3/b14-13+/t17-/m0/s1	JEOZLTJHDSKQIT-CLVCIHKQSA-N	CCCCCCCCC\C=C\C(=O)O[C@@H](CCC([O-])=O)[N+](C)(C)C
Tetradecanoylcarnitine	C14	Acylcarnitines	Tetradecanoylcarnitine	25597-07-3	53477791	HMDB0005066	HMDB0005066	84634	LMFA07070107	(3R)-3-(tetradecanoyloxy)-4-(trimethylazaniumyl)butanoate	InChI=1S/C21H41NO4/c1-5-6-7-8-9-10-11-12-13-14-15-16-21(25)26-19(17-20(23)24)18-22(2,3)4/h19H,5-18H2,1-4H3/t19-/m1/s1	PSHXNVGSVNEJBD-LJQANCHMSA-N	CCCCCCCCCCCCCC(=O)O[C@H](CC([O-])=O)C[N+](C)(C)C
Tetradecenoylcarnitine	C14:1	Acylcarnitines	cis-5-Tetradecenoylcarnitine	835598-21-5	22833575	HMDB0002014	HMDB0002014	73060	LMFA07070057	3-[(5Z)-tetradec-5-enoyloxy]-4-(trimethylazaniumyl)butanoate	InChI=1S/C21H39NO4/c1-5-6-7-8-9-10-11-12-13-14-15-16-21(25)26-19(17-20(23)24)18-22(2,3)4/h12-13,19H,5-11,14-18H2,1-4H3/b13-12-	NNCBVXBBLABOCB-SEYXRHQNSA-N	CCCCCCCC\C=C/CCCC(=O)OC(CC([O-])=O)C[N+](C)(C)C
Hydroxytetradecenoylcarnitine	C14:1-OH	Acylcarnitines	3-Hydroxy-cis-5-tetradecenoylcarnitine		53481699	HMDB0013330	HMDB0013330			(3R)-3-{[(5Z)-3-hydroxytetradec-5-enoyl]oxy}-4-(trimethylazaniumyl)butanoate	InChI=1S/C21H39NO5/c1-5-6-7-8-9-10-11-12-13-14-18(23)15-21(26)27-19(16-20(24)25)17-22(2,3)4/h12-13,18-19,23H,5-11,14-17H2,1-4H3/b13-12-/t18?,19-/m1/s1	CJMUXNONVZSQIX-ZDOLJLSUSA-N	CCCCCCCC\C=C/CC(O)CC(=O)O[C@H](CC([O-])=O)C[N+](C)(C)C
Tetradecadienylcarnitine	C14:2	Acylcarnitines	3, 5-Tetradecadiencarnitine			HMDB0013331	HMDB0013331			(3S)-3-[(3E,5E)-tetradeca-3,5-dienoyloxy]-4-(trimethylazaniumyl)butanoate	InChI=1S/C21H37NO4/c1-5-6-7-8-9-10-11-12-13-14-15-16-21(25)26-19(17-20(23)24)18-22(2,3)4/h12-15,19H,5-11,16-18H2,1-4H3/b13-12+,15-14+/t19-/m0/s1	IXOHTRSFILEKHO-NKBLVAAJSA-N	CCCCCCCC\C=C\C=C\CC(=O)O[C@@H](CC([O-])=O)C[N+](C)(C)C
Hydroxytetradecadienylcarnitine	C14:2-OH	Acylcarnitines	O-[(5Z,8Z)-3-hydroxytetradecadienoyl]carnitine		71464482			73108		3-{[(5Z,8Z)-3-hydroxytetradeca-5,8-dienoyl]oxy}-4-(trimethylazaniumyl)butanoate	InChI=1S/C21H37NO5/c1-5-6-7-8-9-10-11-12-13-14-18(23)15-21(26)27-19(16-20(24)25)17-22(2,3)4/h9-10,12-13,18-19,23H,5-8,11,14-17H2,1-4H3/b10-9-,13-12-	LVNITLZCNUEXQK-UTJQPWESSA-N	CCCCC\C=C/C\C=C/CC(O)CC(=O)OC(CC([O-])=O)C[N+](C)(C)C
Hexadecanoylcarnitine	C16	Acylcarnitines	L-Palmitoylcarnitine	2364-67-2	11953816	HMDB0000222	HMDB0000222	17490	LMFA07070004	(3R)-3-(hexadecanoyloxy)-4-(trimethylazaniumyl)butanoate	InChI=1S/C23H45NO4/c1-5-6-7-8-9-10-11-12-13-14-15-16-17-18-23(27)28-21(19-22(25)26)20-24(2,3)4/h21H,5-20H2,1-4H3/t21-/m1/s1	XOMRRQXKHMYMOC-OAQYLSRUSA-N	CCCCCCCCCCCCCCCC(=O)O[C@H](CC([O-])=O)C[N+](C)(C)C
Hydroxyhexadecanoylcarnitine	C16-OH	Acylcarnitines	3-Hydroxyhexadecanoylcarnitine	195207-76-2	126456228	HMDB0013336	HMDB0013336			(3R)-3-[(3-hydroxyhexadecanoyl)oxy]-4-(trimethylazaniumyl)butanoate	InChI=1S/C23H45NO5/c1-5-6-7-8-9-10-11-12-13-14-15-16-20(25)17-23(28)29-21(18-22(26)27)19-24(2,3)4/h20-21,25H,5-19H2,1-4H3/t20?,21-/m1/s1	XKAZIAFZAQAHHG-BPGUCPLFSA-N	CCCCCCCCCCCCCC(O)CC(=O)O[C@H](CC([O-])=O)C[N+](C)(C)C
Hexadecenoylcarnitine	C16:1	Acylcarnitines	trans-Hexadec-2-enoyl carnitine		53477817	HMDB0006317	HMDB0006317	86031	LMFA07070109	3-[(2E)-hexadec-2-enoyloxy]-4-(trimethylazaniumyl)butanoate	InChI=1S/C23H43NO4/c1-5-6-7-8-9-10-11-12-13-14-15-16-17-18-23(27)28-21(19-22(25)26)20-24(2,3)4/h17-18,21H,5-16,19-20H2,1-4H3/b18-17+	SOYNLLDADLOGAM-ISLYRVAYSA-N	CCCCCCCCCCCCC\C=C\C(=O)OC(CC([O-])=O)C[N+](C)(C)C
Hydroxyhexadecenoylcarnitine	C16:1-OH	Acylcarnitines	3-Hydroxy-9-hexadecenoylcarnitine		53481699	HMDB0013333	HMDB0013333			(3S)-3-{[(9Z)-3-hydroxyhexadec-9-enoyl]oxy}-4-(trimethylazaniumyl)butanoate	InChI=1S/C23H43NO5/c1-5-6-7-8-9-10-11-12-13-14-15-16-20(25)17-23(28)29-21(18-22(26)27)19-24(2,3)4/h10-11,20-21,25H,5-9,12-19H2,1-4H3/b11-10-/t20?,21-/m0/s1	XIOFWXBRLXTMQD-RPZXQYRRSA-N	CCCCCC\C=C/CCCCCC(O)CC(=O)O[C@@H](CC([O-])=O)C[N+](C)(C)C
Hexadecadienylcarnitine	C16:2	Acylcarnitines	9,12-Hexadecadienoylcarnitine	1911579-97-9		HMDB0013334	HMDB0013334			(3R)-3-[(9Z,12Z)-hexadeca-9,12-dienoyloxy]-4-(trimethylazaniumyl)butanoate	InChI=1S/C23H41NO4/c1-5-6-7-8-9-10-11-12-13-14-15-16-17-18-23(27)28-21(19-22(25)26)20-24(2,3)4/h7-8,10-11,21H,5-6,9,12-20H2,1-4H3/b8-7-,11-10-/t21-/m1/s1	CMVGCHSJDXKPBB-ROVXQSMVSA-N	CCC\C=C/C\C=C/CCCCCCCC(=O)O[C@H](CC([O-])=O)C[N+](C)(C)C
Hydroxyhexadecadienoylcarnitine	C16:2-OH	Acylcarnitines	3-Hydroxyhexadecadienoylcarnitine		53481699	HMDB0013335	HMDB0013335			(3S)-3-{[(9Z,12Z)-3-hydroxyhexadeca-9,12-dienoyl]oxy}-4-(trimethylazaniumyl)butanoate	InChI=1S/C23H41NO5/c1-5-6-7-8-9-10-11-12-13-14-15-16-20(25)17-23(28)29-21(18-22(26)27)19-24(2,3)4/h7-8,10-11,20-21,25H,5-6,9,12-19H2,1-4H3/b8-7-,11-10-/t20?,21-/m0/s1	CPHHQDCIGLXPCO-WLXWJKFFSA-N	CCC\C=C/C\C=C/CCCCCC(O)CC(=O)O[C@@H](CC([O-])=O)C[N+](C)(C)C
Octadecanoylcarnitine	C18	Acylcarnitines	Stearoylcarnitine	25597-09-5	52922056	HMDB0000848	HMDB0000848	84644	LMFA07070008	(3R)-3-(octadecanoyloxy)-4-(trimethylazaniumyl)butanoate	InChI=1S/C25H49NO4/c1-5-6-7-8-9-10-11-12-13-14-15-16-17-18-19-20-25(29)30-23(21-24(27)28)22-26(2,3)4/h23H,5-22H2,1-4H3/t23-/m1/s1	FNPHNLNTJNMAEE-HSZRJFAPSA-N	CCCCCCCCCCCCCCCCCC(=O)O[C@H](CC([O-])=O)C[N+](C)(C)C
Octadecenoylcarnitine	C18:1	Acylcarnitines	Oleoylcarnitine	38677-66-6	46907933	HMDB0005065	HMDB0005065	84651		(3R)-3-[(9Z)-octadec-9-enoyloxy]-4-(trimethylazaniumyl)butanoate	InChI=1S/C25H47NO4/c1-5-6-7-8-9-10-11-12-13-14-15-16-17-18-19-20-25(29)30-23(21-24(27)28)22-26(2,3)4/h12-13,23H,5-11,14-22H2,1-4H3/b13-12-/t23-/m1/s1	IPOLTUVFXFHAHI-WHIOSMTNSA-N	CCCCCCCC\C=C/CCCCCCCC(=O)O[C@H](CC([O-])=O)C[N+](C)(C)C
Hydroxyoctadecenoylcarnitine	C18:1-OH	Acylcarnitines	3-Hydroxy-11Z-octadecenoylcarnitine		53481699	HMDB0013339	HMDB0013339			(3S)-3-{[(11Z)-3-hydroxyoctadec-11-enoyl]oxy}-4-(trimethylazaniumyl)butanoate	InChI=1S/C25H47NO5/c1-5-6-7-8-9-10-11-12-13-14-15-16-17-18-22(27)19-25(30)31-23(20-24(28)29)21-26(2,3)4/h10-11,22-23,27H,5-9,12-21H2,1-4H3/b11-10-/t22?,23-/m0/s1	FMLYQPQCFBAOHS-OEPBMOORSA-N	CCCCCC\C=C/CCCCCCCC(O)CC(=O)O[C@@H](CC([O-])=O)C[N+](C)(C)C
Octadecadienylcarnitine	C18:2	Acylcarnitines	Linoelaidyl carnitine		53477834	HMDB0006461	HMDB0006461	72715	LMFA07070078	3-[(9E,12E)-octadeca-9,12-dienoyloxy]-4-(trimethylazaniumyl)butanoate	InChI=1S/C25H45NO4/c1-5-6-7-8-9-10-11-12-13-14-15-16-17-18-19-20-25(29)30-23(21-24(27)28)22-26(2,3)4/h9-10,12-13,23H,5-8,11,14-22H2,1-4H3/b10-9+,13-12+	MJLXQSQYKZWZCB-OKLKQMLOSA-N	CCCCC\C=C\C\C=C\CCCCCCCC(=O)OC(CC([O-])=O)C[N+](C)(C)C
Lysophosphatidylcholine a C14:0	lysoPC a C14:0	Lysophosphatidylcholines	LysoPC(14:0)	20559-16-4	460604	HMDB0010379	HMDB0010379	64489	LMGP01050012	(2-{[(2R)-2-hydroxy-3-(tetradecanoyloxy)propyl phosphonato]oxy}ethyl)trimethylazanium	InChI=1S/C22H46NO7P/c1-5-6-7-8-9-10-11-12-13-14-15-16-22(25)28-19-21(24)20-30-31(26,27)29-18-17-23(2,3)4/h21,24H,5-20H2,1-4H3/t21-/m1/s1	VXUOFDJKYGDUJI-OAQYLSRUSA-N	[H][C@@](O)(COC(=O)CCCCCCCCCCCCC)COP([O-])(=O)OCC[N+](C)(C)C
Lysophosphatidylcholine a C16:0	lysoPC a C16:0	Lysophosphatidylcholines	LysoPC(16:0)	14863-27-5	460602	HMDB0010382	HMDB0010382	72998	LMGP01050018	(2-{[(2R)-3-(hexadecanoyloxy)-2-hydroxypropyl phosphonato]oxy}ethyl)trimethylazanium	InChI=1S/C24H50NO7P/c1-5-6-7-8-9-10-11-12-13-14-15-16-17-18-24(27)30-21-23(26)22-32-33(28,29)31-20-19-25(2,3)4/h23,26H,5-22H2,1-4H3/t23-/m1/s1	ASWBNKHCZGQVJV-HSZRJFAPSA-N	[H][C@@](O)(COC(=O)CCCCCCCCCCCCCCC)COP([O-])(=O)OCC[N+](C)(C)C
Lysophosphatidylcholine a C16:1	lysoPC a C16:1	Lysophosphatidylcholines	LysoPC(16:1(9Z))	76790-27-7	24779461	HMDB0010383	HMDB0010383	73851	LMGP01050022	(2-{[(2R)-3-[(9Z)-hexadec-9-enoyloxy]-2-hydroxypropyl phosphonato]oxy}ethyl)trimethylazanium	InChI=1S/C24H48NO7P/c1-5-6-7-8-9-10-11-12-13-14-15-16-17-18-24(27)30-21-23(26)22-32-33(28,29)31-20-19-25(2,3)4/h10-11,23,26H,5-9,12-22H2,1-4H3/b11-10-/t23-/m1/s1	LFUDDCMNKWEORN-ZXEGGCGDSA-N	CCCCCC\C=C/CCCCCCCC(=O)OC[C@@]([H])(O)COP([O-])(=O)OCC[N+](C)(C)C
Lysophosphatidylcholine a C17:0	lysoPC a C17:0	Lysophosphatidylcholines	LysoPC(17:0)	50930-23-9	24779463	HMDB0012108	HMDB0012108	74340	LMGP01050024	(2-{[(2R)-3-(heptadecanoyloxy)-2-hydroxypropyl phosphonato]oxy}ethyl)trimethylazanium	InChI=1S/C25H52NO7P/c1-5-6-7-8-9-10-11-12-13-14-15-16-17-18-19-25(28)31-22-24(27)23-33-34(29,30)32-21-20-26(2,3)4/h24,27H,5-23H2,1-4H3/t24-/m1/s1	SRRQPVVYXBTRQK-XMMPIXPASA-N	[H][C@@](O)(COC(=O)CCCCCCCCCCCCCCCC)COP([O-])(=O)OCC[N+](C)(C)C
Lysophosphatidylcholine a C18:0	lysoPC a C18:0	Lysophosphatidylcholines	LysoPC(18:0)	5655-17-4	497299	HMDB0010384	HMDB0010384	73858	LMGP01050026	(2-{[(2R)-2-hydroxy-3-(octadecanoyloxy)propyl phosphonato]oxy}ethyl)trimethylazanium	InChI=1S/C26H54NO7P/c1-5-6-7-8-9-10-11-12-13-14-15-16-17-18-19-20-26(29)32-23-25(28)24-34-35(30,31)33-22-21-27(2,3)4/h25,28H,5-24H2,1-4H3/t25-/m1/s1	IHNKQIMGVNPMTC-RUZDIDTESA-N	[H][C@@](O)(COC(=O)CCCCCCCCCCCCCCCCC)COP([O-])(=O)OCC[N+](C)(C)C
Lysophosphatidylcholine a C18:1	lysoPC a C18:1	Lysophosphatidylcholines	LysoPC(18:1(9Z))	3542-29-8	16081932	HMDB0002815	HMDB0002815	28610	LMGP01050032	(2-{[(2R)-2-hydroxy-3-[(9Z)-octadec-9-enoyloxy]propyl phosphono]oxy}ethyl)trimethylazanium	InChI=1S/C26H52NO7P/c1-5-6-7-8-9-10-11-12-13-14-15-16-17-18-19-20-26(29)32-23-25(28)24-34-35(30,31)33-22-21-27(2,3)4/h12-13,25,28H,5-11,14-24H2,1-4H3/b13-12-/t25-/m1/s1	YAMUFBLWGFFICM-PTGWMXDISA-N	CCCCCCCC\C=C/CCCCCCCC(=O)OC[C@@]([H])(O)COP([O-])(=O)OCC[N+](C)(C)C
Lysophosphatidylcholine a C18:2	lysoPC a C18:2	Lysophosphatidylcholines	LysoPC(18:2(9Z,12Z))	22252-07-9	11005824	HMDB0010386	HMDB0010386	28733	LMGP01050035	(2-{[(2R)-2-hydroxy-3-[(9Z,12Z)-octadeca-9,12-dienoyloxy]propyl phosphonato]oxy}ethyl)trimethylazanium	InChI=1S/C26H50NO7P/c1-5-6-7-8-9-10-11-12-13-14-15-16-17-18-19-20-26(29)32-23-25(28)24-34-35(30,31)33-22-21-27(2,3)4/h9-10,12-13,25,28H,5-8,11,14-24H2,1-4H3/b10-9-,13-12-/t25-/m1/s1	SPJFYYJXNPEZDW-FTJOPAKQSA-N	CCCCC\C=C/C\C=C/CCCCCCCC(=O)OC[C@@]([H])(O)COP([O-])(=O)OCC[N+](C)(C)C
Lysophosphatidylcholine a C20:3	lysoPC a C20:3	Lysophosphatidylcholines	LysoPC(20:3(5Z,8Z,11Z))	1199257-41-4	53480467	HMDB0010393	HMDB0010393	74343	LMGP01050139	(2-{[(2R)-2-hydroxy-3-[(5Z,8Z,11Z)-icosa-5,8,11-trienoyloxy]propyl phosphonato]oxy}ethyl)trimethylazanium	InChI=1S/C28H52NO7P/c1-5-6-7-8-9-10-11-12-13-14-15-16-17-18-19-20-21-22-28(31)34-25-27(30)26-36-37(32,33)35-24-23-29(2,3)4/h12-13,15-16,18-19,27,30H,5-11,14,17,20-26H2,1-4H3/b13-12-,16-15-,19-18-/t27-/m1/s1	YHGXYYIGHBPDMX-BUTFDPNWSA-N	CCCCCCCC\C=C/C\C=C/C\C=C/CCCC(=O)OC[C@@]([H])(O)COP([O-])(=O)OCC[N+](C)(C)C
Lysophosphatidylcholine a C20:4	lysoPC a C20:4	Lysophosphatidylcholines	LysoPC(20:4(5Z,8Z,11Z,14Z))		24779476	HMDB0010395	HMDB0010395	74344	LMGP01050048	(2-{[(2R)-2-hydroxy-3-[(5Z,8Z,11Z,14Z)-icosa-5,8,11,14-tetraenoyloxy]propyl phosphonato]oxy}ethyl)trimethylazanium	InChI=1S/C28H50NO7P/c1-5-6-7-8-9-10-11-12-13-14-15-16-17-18-19-20-21-22-28(31)34-25-27(30)26-36-37(32,33)35-24-23-29(2,3)4/h9-10,12-13,15-16,18-19,27,30H,5-8,11,14,17,20-26H2,1-4H3/b10-9-,13-12-,16-15-,19-18-/t27-/m1/s1	LAXQYRRMGGEGOH-JXRLJXCWSA-N	CCCCC\C=C/C\C=C/C\C=C/C\C=C/CCCC(=O)OC[C@](O)([H])COP([O-])(=O)OCC[N+](C)(C)C
Lysophosphatidylcholine a C24:0	lysoPC a C24:0	Lysophosphatidylcholines	LysoPC(24:0)	325171-59-3	24779481	HMDB0010405	HMDB0010405	86260	LMGP01050057	(2-{[(2R)-2-hydroxy-3-(tetracosanoyloxy)propyl phosphonato]oxy}ethyl)trimethylazanium	InChI=1S/C32H66NO7P/c1-5-6-7-8-9-10-11-12-13-14-15-16-17-18-19-20-21-22-23-24-25-26-32(35)38-29-31(34)30-40-41(36,37)39-28-27-33(2,3)4/h31,34H,5-30H2,1-4H3/t31-/m1/s1	SKJMUADLQLZAGH-WJOKGBTCSA-N	[H][C@@](O)(COC(=O)CCCCCCCCCCCCCCCCCCCCCCC)COP([O-])(=O)OCC[N+](C)(C)C
Lysophosphatidylcholine a C26:0	lysoPC a C26:0	Lysophosphatidylcholines	LysoPC(26:0)			HMDB0029205	HMDB0029205			(2-{[(2R)-3-(hexacosanoyloxy)-2-hydroxypropyl phosphonato]oxy}ethyl)trimethylazanium	InChI=1S/C34H70NO7P/c1-5-6-7-8-9-10-11-12-13-14-15-16-17-18-19-20-21-22-23-24-25-26-27-28-34(37)40-31-33(36)32-42-43(38,39)41-30-29-35(2,3)4/h33,36H,5-32H2,1-4H3/t33-/m1/s1	WSDKRPCAPHRNNZ-MGBGTMOVSA-N	[H][C@@](O)(COC(=O)CCCCCCCCCCCCCCCCCCCCCCCCC)COP([O-])(=O)OCC[N+](C)(C)C
Lysophosphatidylcholine a C26:1	lysoPC a C26:1	Lysophosphatidylcholines	LysoPC(26:1(5Z))			HMDB0029220	HMDB0029220			(2-{[(2R)-3-[(5E)-hexacos-5-enoyloxy]-2-hydroxypropyl phosphonato]oxy}ethyl)trimethylazanium	InChI=1S/C34H68NO7P/c1-5-6-7-8-9-10-11-12-13-14-15-16-17-18-19-20-21-22-23-24-25-26-27-28-34(37)40-31-33(36)32-42-43(38,39)41-30-29-35(2,3)4/h24-25,33,36H,5-23,26-32H2,1-4H3/b25-24+/t33-/m1/s1	HHNUOPXCCKOIPL-VTFFUMFSSA-N	CCCCCCCCCCCCCCCCCCCC\C=C\CCCC(=O)OC[C@@H](O)COP([O-])(=O)OCC[N+](C)(C)C
Lysophosphatidylcholine a C28:0	lysoPC a C28:0	Lysophosphatidylcholines	LysoPC(28:0)			HMDB0029206	HMDB0029206			(2-{[(2R)-2-hydroxy-3-(octacosanoyloxy)propyl phosphonato]oxy}ethyl)trimethylazanium	InChI=1S/C36H74NO7P/c1-5-6-7-8-9-10-11-12-13-14-15-16-17-18-19-20-21-22-23-24-25-26-27-28-29-30-36(39)42-33-35(38)34-44-45(40,41)43-32-31-37(2,3)4/h35,38H,5-34H2,1-4H3/t35-/m1/s1	VPAMUPUPKCTFGJ-PGUFJCEWSA-N	[H][C@@](O)(COC(=O)CCCCCCCCCCCCCCCCCCCCCCCCCCC)COP([O-])(=O)OCC[N+](C)(C)C
Lysophosphatidylcholine a C28:1	lysoPC a C28:1	Lysophosphatidylcholines	LysoPC(28:1(5Z))			HMDB0029221	HMDB0029221			(2-{[(2R)-2-hydroxy-3-[(5E)-octacos-5-enoyloxy]propyl phosphonato]oxy}ethyl)trimethylazanium	InChI=1S/C36H72NO7P/c1-5-6-7-8-9-10-11-12-13-14-15-16-17-18-19-20-21-22-23-24-25-26-27-28-29-30-36(39)42-33-35(38)34-44-45(40,41)43-32-31-37(2,3)4/h26-27,35,38H,5-25,28-34H2,1-4H3/b27-26+/t35-/m1/s1	VCXKVGMRVJRCIV-XRKADIMJSA-N	CCCCCCCCCCCCCCCCCCCCCC\C=C\CCCC(=O)OC[C@@H](O)COP([O-])(=O)OCC[N+](C)(C)C
Phosphatidylcholine aa C24:0	PC aa C24:0	Phosphatidylcholines	1,2-dilauroyl-sn-glycero-3-phosphocholine	18194-25-7	512874			65211	LMGP01010429	(2R)-2,3-bis(dodecanoyloxy)propyl 2-(trimethylammonio)ethyl phosphate	InChI=1S/C32H64NO8P/c1-6-8-10-12-14-16-18-20-22-24-31(34)38-28-30(29-40-42(36,37)39-27-26-33(3,4)5)41-32(35)25-23-21-19-17-15-13-11-9-7-2/h30H,6-29H2,1-5H3/t30-/m1/s1	IJFVSSZAOYLHEE-SSEXGKCCSA-N	CCCCCCCCCCCC(=O)OC[C@H](COP([O-])(=O)OCC[N+](C)(C)C)OC(=O)CCCCCCCCCCC
Phosphatidylcholine aa C26:0	PC aa C26:0	Phosphatidylcholines	phosphatidylcholine 26:0					72423					[C@](COC(=O)*)(OC(=O)*)([H])COP(OCC[N+](C)(C)C)(=O)[O-]
Phosphatidylcholine aa C28:1	PC aa C28:1	Phosphatidylcholines	PC(14:0/14:1(9Z))		52922210	HMDB0007867	HMDB0007867	89525	LMGP01011364	trimethyl(2-{[(2R)-2-[(9Z)-tetradec-9-enoyloxy]-3-(tetradecanoyloxy)propyl phosphonato]oxy}ethyl)azanium	InChI=1S/C36H70NO8P/c1-6-8-10-12-14-16-18-20-22-24-26-28-35(38)42-32-34(33-44-46(40,41)43-31-30-37(3,4)5)45-36(39)29-27-25-23-21-19-17-15-13-11-9-7-2/h13,15,34H,6-12,14,16-33H2,1-5H3/b15-13-/t34-/m1/s1	SNDOMDWDQRZWFS-NOLSVFIGSA-N	CCCCCCCCCCCCCC(=O)OC[C@]([H])(COP([O-])(=O)OCC[N+](C)(C)C)OC(=O)CCCCCCC\C=C/CCCC
Phosphatidylcholine aa C30:0	PC aa C30:0	Phosphatidylcholines	PC(14:0/16:0)	69525-80-0	129657	HMDB0007869	HMDB0007869	75062	LMGP01010481	(2-{[(2R)-2-(hexadecanoyloxy)-3-(tetradecanoyloxy)propyl phosphonato]oxy}ethyl)trimethylazanium	InChI=1S/C38H76NO8P/c1-6-8-10-12-14-16-18-19-21-23-25-27-29-31-38(41)47-36(35-46-48(42,43)45-33-32-39(3,4)5)34-44-37(40)30-28-26-24-22-20-17-15-13-11-9-7-2/h36H,6-35H2,1-5H3/t36-/m1/s1	RFVFQQWKPSOBED-PSXMRANNSA-N	[H][C@@](COC(=O)CCCCCCCCCCCCC)(COP([O-])(=O)OCC[N+](C)(C)C)OC(=O)CCCCCCCCCCCCCCC
Phosphatidylcholine aa C30:2	PC aa C30:2	Phosphatidylcholines	PC(16:1(9Z)/14:1(9Z))		52922434	HMDB0007999	HMDB0007999	86415	LMGP01011476	(2-{[(2R)-3-[(9Z)-hexadec-9-enoyloxy]-2-[(9Z)-tetradec-9-enoyloxy]propyl phosphonato]oxy}ethyl)trimethylazanium	InChI=1S/C38H72NO8P/c1-6-8-10-12-14-16-18-19-21-22-24-26-28-30-37(40)44-34-36(35-46-48(42,43)45-33-32-39(3,4)5)47-38(41)31-29-27-25-23-20-17-15-13-11-9-7-2/h13,15-16,18,36H,6-12,14,17,19-35H2,1-5H3/b15-13-,18-16-/t36-/m1/s1	WEVWHXAKLAWWAP-KQGJYXFZSA-N	CCCCCC\C=C/CCCCCCCC(=O)OC[C@]([H])(COP([O-])(=O)OCC[N+](C)(C)C)OC(=O)CCCCCCC\C=C/CCCC
Phosphatidylcholine aa C32:0	PC aa C32:0	Phosphatidylcholines	PC(16:0/16:0)	63-89-8	452110	HMDB0000564	HMDB0000564	72999	LMGP01010564	(2-{[(2R)-2,3-bis(hexadecanoyloxy)propyl phosphono]oxy}ethyl)trimethylazanium	InChI=1S/C40H80NO8P/c1-6-8-10-12-14-16-18-20-22-24-26-28-30-32-39(42)46-36-38(37-48-50(44,45)47-35-34-41(3,4)5)49-40(43)33-31-29-27-25-23-21-19-17-15-13-11-9-7-2/h38H,6-37H2,1-5H3/t38-/m1/s1	KILNVBDSWZSGLL-KXQOOQHDSA-N	[H][C@@](COC(=O)CCCCCCCCCCCCCCC)(COP([O-])(=O)OCC[N+](C)(C)C)OC(=O)CCCCCCCCCCCCCCC
Phosphatidylcholine aa C32:1	PC aa C32:1	Phosphatidylcholines	PC(14:0/18:1(11Z))		24778618	HMDB0007872	HMDB0007872	73793	LMGP01010490	trimethyl(2-{[(2R)-2-[(11Z)-octadec-11-enoyloxy]-3-(tetradecanoyloxy)propyl phosphonato]oxy}ethyl)azanium	InChI=1S/C40H78NO8P/c1-6-8-10-12-14-16-18-19-20-21-23-25-27-29-31-33-40(43)49-38(37-48-50(44,45)47-35-34-41(3,4)5)36-46-39(42)32-30-28-26-24-22-17-15-13-11-9-7-2/h16,18,38H,6-15,17,19-37H2,1-5H3/b18-16-/t38-/m1/s1	GMJKBBMXRYZKEP-WYRBGLKBSA-N	CCCCCCCCCCCCCC(=O)OC[C@]([H])(COP([O-])(=O)OCC[N+](C)(C)C)OC(=O)CCCCCCCCC\C=C/CCCCCC
Phosphatidylcholine aa C32:2	PC aa C32:2	Phosphatidylcholines	PC(14:0/18:2(9Z,12Z))		24778624	HMDB0007874	HMDB0007874	86094	LMGP01010496	trimethyl(2-{[(2R)-2-[(9Z,12Z)-octadeca-9,12-dienoyloxy]-3-(tetradecanoyloxy)propyl phosphonato]oxy}ethyl)azanium	InChI=1S/C40H76NO8P/c1-6-8-10-12-14-16-18-19-20-21-23-25-27-29-31-33-40(43)49-38(37-48-50(44,45)47-35-34-41(3,4)5)36-46-39(42)32-30-28-26-24-22-17-15-13-11-9-7-2/h14,16,19-20,38H,6-13,15,17-18,21-37H2,1-5H3/b16-14-,20-19-/t38-/m1/s1	IWXJKHSPEQSQMD-GMGFYYQASA-N	CCCCCCCCCCCCCC(=O)OC[C@]([H])(COP([O-])(=O)OCC[N+](C)(C)C)OC(=O)CCCCCCC\C=C/C\C=C/CCCCC
Phosphatidylcholine aa C32:3	PC aa C32:3	Phosphatidylcholines	PC(14:0/18:3(9Z,12Z,15Z))		24778625	HMDB0007876	HMDB0007876	86095	LMGP01010497	trimethyl(2-{[(2R)-2-[(9Z,12Z,15Z)-octadeca-9,12,15-trienoyloxy]-3-(tetradecanoyloxy)propyl phosphonato]oxy}ethyl)azanium	InChI=1S/C40H74NO8P/c1-6-8-10-12-14-16-18-19-20-21-23-25-27-29-31-33-40(43)49-38(37-48-50(44,45)47-35-34-41(3,4)5)36-46-39(42)32-30-28-26-24-22-17-15-13-11-9-7-2/h8,10,14,16,19-20,38H,6-7,9,11-13,15,17-18,21-37H2,1-5H3/b10-8-,16-14-,20-19-/t38-/m1/s1	AGQKQQAJRFTOGL-XPTMXNASSA-N	CCCCCCCCCCCCCC(=O)OC[C@]([H])(COP([O-])(=O)OCC[N+](C)(C)C)OC(=O)CCCCCCC\C=C/C\C=C/C\C=C/CC
Phosphatidylcholine aa C34:1	PC aa C34:1	Phosphatidylcholines	PC(16:0/18:1(11Z))		24778688	HMDB0007971	HMDB0007971	85037	LMGP01010576	(2-{[(2R)-3-(hexadecanoyloxy)-2-[(11Z)-octadec-11-enoyloxy]propyl phosphonato]oxy}ethyl)trimethylazanium	InChI=1S/C42H82NO8P/c1-6-8-10-12-14-16-18-20-21-23-25-27-29-31-33-35-42(45)51-40(39-50-52(46,47)49-37-36-43(3,4)5)38-48-41(44)34-32-30-28-26-24-22-19-17-15-13-11-9-7-2/h16,18,40H,6-15,17,19-39H2,1-5H3/b18-16-/t40-/m1/s1	AEPVLLKGEBHLEJ-KWNHIAGJSA-N	CCCCCCCCCCCCCCCC(=O)OC[C@]([H])(COP([O-])(=O)OCC[N+](C)(C)C)OC(=O)CCCCCCCCC\C=C/CCCCCC
Phosphatidylcholine aa C34:2	PC aa C34:2	Phosphatidylcholines	PC(16:0/18:2(9Z,12Z))	6931-84-6	5287971	HMDB0007973	HMDB0007973	73002	LMGP01010594	(2-{[(2R)-3-(hexadecanoyloxy)-2-[(9Z,12Z)-octadeca-9,12-dienoyloxy]propyl phosphonato]oxy}ethyl)trimethylazanium	InChI=1S/C42H80NO8P/c1-6-8-10-12-14-16-18-20-21-23-25-27-29-31-33-35-42(45)51-40(39-50-52(46,47)49-37-36-43(3,4)5)38-48-41(44)34-32-30-28-26-24-22-19-17-15-13-11-9-7-2/h14,16,20-21,40H,6-13,15,17-19,22-39H2,1-5H3/b16-14-,21-20-/t40-/m1/s1	JLPULHDHAOZNQI-ZTIMHPMXSA-N	CCCCCCCCCCCCCCCC(=O)OC[C@]([H])(COP([O-])(=O)OCC[N+](C)(C)C)OC(=O)CCCCCCC\C=C/C\C=C/CCCCC
Phosphatidylcholine aa C34:3	PC aa C34:3	Phosphatidylcholines	PC(16:0/18:3(6Z,9Z,12Z))		24778699	HMDB0007974	HMDB0007974	84786	LMGP01010598	(2-{[(2R)-3-(hexadecanoyloxy)-2-[(6Z,9Z,12Z)-octadeca-6,9,12-trienoyloxy]propyl phosphonato]oxy}ethyl)trimethylazanium	InChI=1S/C42H78NO8P/c1-6-8-10-12-14-16-18-20-21-23-25-27-29-31-33-35-42(45)51-40(39-50-52(46,47)49-37-36-43(3,4)5)38-48-41(44)34-32-30-28-26-24-22-19-17-15-13-11-9-7-2/h14,16,20-21,25,27,40H,6-13,15,17-19,22-24,26,28-39H2,1-5H3/b16-14-,21-20-,27-25-/t40-/m1/s1	CNNSEHUKQJCGTE-UPPWDXJYSA-N	CCCCCCCCCCCCCCCC(=O)OC[C@]([H])(COP([O-])(=O)OCC[N+](C)(C)C)OC(=O)CCCC\C=C/C\C=C/C\C=C/CCCCC
Phosphatidylcholine aa C34:4	PC aa C34:4	Phosphatidylcholines	PC(14:0/20:4(5Z,8Z,11Z,14Z))		24778634	HMDB0007883	HMDB0007883	86102	LMGP01010506	(2-{[(2R)-2-[(5Z,8Z,11Z,14Z)-icosa-5,8,11,14-tetraenoyloxy]-3-(tetradecanoyloxy)propyl phosphonato]oxy}ethyl)trimethylazanium	InChI=1S/C42H76NO8P/c1-6-8-10-12-14-16-18-19-20-21-22-23-25-27-29-31-33-35-42(45)51-40(39-50-52(46,47)49-37-36-43(3,4)5)38-48-41(44)34-32-30-28-26-24-17-15-13-11-9-7-2/h14,16,19-20,22-23,27,29,40H,6-13,15,17-18,21,24-26,28,30-39H2,1-5H3/b16-14-,20-19-,23-22-,29-27-/t40-/m1/s1	SRQSAJRUMDQMMS-NLDJLLEISA-N	CCCCCCCCCCCCCC(=O)OC[C@]([H])(COP([O-])(=O)OCC[N+](C)(C)C)OC(=O)CCC\C=C/C\C=C/C\C=C/C\C=C/CCCCC
Phosphatidylcholine aa C36:0	PC aa C36:0	Phosphatidylcholines	PC(14:0/22:0)		24778638	HMDB0007886	HMDB0007886	86107	LMGP01010511	(2-{[(2R)-2-(docosanoyloxy)-3-(tetradecanoyloxy)propyl phosphonato]oxy}ethyl)trimethylazanium	InChI=1S/C44H88NO8P/c1-6-8-10-12-14-16-18-19-20-21-22-23-24-25-27-29-31-33-35-37-44(47)53-42(41-52-54(48,49)51-39-38-45(3,4)5)40-50-43(46)36-34-32-30-28-26-17-15-13-11-9-7-2/h42H,6-41H2,1-5H3/t42-/m1/s1	KNQNJCODLDRFSM-HUESYALOSA-N	[H][C@@](COC(=O)CCCCCCCCCCCCC)(COP([O-])(=O)OCC[N+](C)(C)C)OC(=O)CCCCCCCCCCCCCCCCCCCCC
Phosphatidylcholine aa C36:1	PC aa C36:1	Phosphatidylcholines	PC(16:0/20:1(11Z))		52922418	HMDB0007978	HMDB0007978	84575	LMGP01011468	(2-{[(2R)-3-(hexadecanoyloxy)-2-[(11Z)-icos-11-enoyloxy]propyl phosphonato]oxy}ethyl)trimethylazanium	InChI=1S/C44H86NO8P/c1-6-8-10-12-14-16-18-20-21-22-23-25-27-29-31-33-35-37-44(47)53-42(41-52-54(48,49)51-39-38-45(3,4)5)40-50-43(46)36-34-32-30-28-26-24-19-17-15-13-11-9-7-2/h20-21,42H,6-19,22-41H2,1-5H3/b21-20-/t42-/m1/s1	MZZHKIPFYPOYKP-NYJULOOZSA-N	CCCCCCCCCCCCCCCC(=O)OC[C@]([H])(COP([O-])(=O)OCC[N+](C)(C)C)OC(=O)CCCCCCCCC\C=C/CCCCCCCC
Phosphatidylcholine aa C36:2	PC aa C36:2	Phosphatidylcholines	PC(16:0/20:2(11Z,14Z))		52922420	HMDB0007979	HMDB0007979	84574	LMGP01011469	(2-{[(2R)-3-(hexadecanoyloxy)-2-[(11Z,14Z)-icosa-11,14-dienoyloxy]propyl phosphonato]oxy}ethyl)trimethylazanium	InChI=1S/C44H84NO8P/c1-6-8-10-12-14-16-18-20-21-22-23-25-27-29-31-33-35-37-44(47)53-42(41-52-54(48,49)51-39-38-45(3,4)5)40-50-43(46)36-34-32-30-28-26-24-19-17-15-13-11-9-7-2/h14,16,20-21,42H,6-13,15,17-19,22-41H2,1-5H3/b16-14-,21-20-/t42-/m1/s1	ZRTZULWIAWDUBY-UXSLIEDSSA-N	CCCCCCCCCCCCCCCC(=O)OC[C@]([H])(COP([O-])(=O)OCC[N+](C)(C)C)OC(=O)CCCCCCCCC\C=C/C\C=C/CCCCC
Phosphatidylcholine aa C36:3	PC aa C36:3	Phosphatidylcholines	PC(16:0/20:3(5Z,8Z,11Z))		24778715	HMDB0007980	HMDB0007980	86119	LMGP01010622	(2-{[(2R)-3-(hexadecanoyloxy)-2-[(5Z,8Z,11Z)-icosa-5,8,11-trienoyloxy]propyl phosphonato]oxy}ethyl)trimethylazanium	InChI=1S/C44H82NO8P/c1-6-8-10-12-14-16-18-20-21-22-23-25-27-29-31-33-35-37-44(47)53-42(41-52-54(48,49)51-39-38-45(3,4)5)40-50-43(46)36-34-32-30-28-26-24-19-17-15-13-11-9-7-2/h20-21,23,25,29,31,42H,6-19,22,24,26-28,30,32-41H2,1-5H3/b21-20-,25-23-,31-29-/t42-/m1/s1	XMZFUVYOYPLVOA-VLHUWQDUSA-N	CCCCCCCCCCCCCCCC(=O)OC[C@]([H])(COP([O-])(=O)OCC[N+](C)(C)C)OC(=O)CCC\C=C/C\C=C/C\C=C/CCCCCCCC
Phosphatidylcholine aa C36:4	PC aa C36:4	Phosphatidylcholines	PC(16:0/20:4(5Z,8Z,11Z,14Z))	6931-56-2	10747814	HMDB0007982	HMDB0007982	73003	LMGP01010007	(2-{[(2R)-3-(hexadecanoyloxy)-2-[(5Z,8Z,11Z,14Z)-icosa-5,8,11,14-tetraenoyloxy]propyl phosphonato]oxy}ethyl)trimethylazanium	InChI=1S/C44H80NO8P/c1-6-8-10-12-14-16-18-20-21-22-23-25-27-29-31-33-35-37-44(47)53-42(41-52-54(48,49)51-39-38-45(3,4)5)40-50-43(46)36-34-32-30-28-26-24-19-17-15-13-11-9-7-2/h14,16,20-21,23,25,29,31,42H,6-13,15,17-19,22,24,26-28,30,32-41H2,1-5H3/b16-14-,21-20-,25-23-,31-29-/t42-/m1/s1	IIZPXYDJLKNOIY-JXPKJXOSSA-N	CCCCCCCCCCCCCCCC(=O)OC[C@]([H])(COP([O-])(=O)OCC[N+](C)(C)C)OC(=O)CCC\C=C/C\C=C/C\C=C/C\C=C/CCCCC
Phosphatidylcholine aa C36:5	PC aa C36:5	Phosphatidylcholines	PC(16:0/20:5(5Z,8Z,11Z,14Z,17Z))		24778723	HMDB0007984	HMDB0007984	86137	LMGP01010633	(2-{[(2R)-3-(hexadecanoyloxy)-2-[(5Z,8Z,11Z,14Z,17Z)-icosa-5,8,11,14,17-pentaenoyloxy]propyl phosphonato]oxy}ethyl)trimethylazanium	InChI=1S/C44H78NO8P/c1-6-8-10-12-14-16-18-20-21-22-23-25-27-29-31-33-35-37-44(47)53-42(41-52-54(48,49)51-39-38-45(3,4)5)40-50-43(46)36-34-32-30-28-26-24-19-17-15-13-11-9-7-2/h8,10,14,16,20-21,23,25,29,31,42H,6-7,9,11-13,15,17-19,22,24,26-28,30,32-41H2,1-5H3/b10-8-,16-14-,21-20-,25-23-,31-29-/t42-/m1/s1	KLTHQSWIRFFBRI-CPFPVJFHSA-N	CCCCCCCCCCCCCCCC(=O)OC[C@]([H])(COP([O-])(=O)OCC[N+](C)(C)C)OC(=O)CCC\C=C/C\C=C/C\C=C/C\C=C/C\C=C/CC
Phosphatidylcholine aa C36:6	PC aa C36:6	Phosphatidylcholines	PC(14:0/22:6(4Z,7Z,10Z,13Z,16Z,19Z))		24778639	HMDB0007892	HMDB0007892	86162	LMGP01010512	(2-{[(2R)-2-[(4Z,7Z,10Z,13Z,16Z,19Z)-docosa-4,7,10,13,16,19-hexaenoyloxy]-3-(tetradecanoyloxy)propyl phosphonato]oxy}ethyl)trimethylazanium	InChI=1S/C44H76NO8P/c1-6-8-10-12-14-16-18-19-20-21-22-23-24-25-27-29-31-33-35-37-44(47)53-42(41-52-54(48,49)51-39-38-45(3,4)5)40-50-43(46)36-34-32-30-28-26-17-15-13-11-9-7-2/h8,10,14,16,19-20,22-23,25,27,31,33,42H,6-7,9,11-13,15,17-18,21,24,26,28-30,32,34-41H2,1-5H3/b10-8-,16-14-,20-19-,23-22-,27-25-,33-31-/t42-/m1/s1	HAIPHKFLSXSDAN-BLOCXYQCSA-N	CCCCCCCCCCCCCC(=O)OC[C@]([H])(COP([O-])(=O)OCC[N+](C)(C)C)OC(=O)CC\C=C/C\C=C/C\C=C/C\C=C/C\C=C/C\C=C/CC
Phosphatidylcholine aa C38:0	PC aa C38:0	Phosphatidylcholines	PC(14:0/24:0)		24778642	HMDB0007893	HMDB0007893	86169	LMGP01010515	trimethyl(2-{[(2R)-2-(tetracosanoyloxy)-3-(tetradecanoyloxy)propyl phosphonato]oxy}ethyl)azanium	InChI=1S/C46H92NO8P/c1-6-8-10-12-14-16-18-19-20-21-22-23-24-25-26-27-29-31-33-35-37-39-46(49)55-44(43-54-56(50,51)53-41-40-47(3,4)5)42-52-45(48)38-36-34-32-30-28-17-15-13-11-9-7-2/h44H,6-43H2,1-5H3/t44-/m1/s1	HZKNKWPYIHKKKL-USYZEHPZSA-N	[H][C@@](COC(=O)CCCCCCCCCCCCC)(COP([O-])(=O)OCC[N+](C)(C)C)OC(=O)CCCCCCCCCCCCCCCCCCCCCCC
Phosphatidylcholine aa C38:1	PC aa C38:1	Phosphatidylcholines	PC(14:0/24:1(15Z))		24778643	HMDB0007894	HMDB0007894	86175	LMGP01010516	trimethyl(2-{[(2R)-2-[(15Z)-tetracos-15-enoyloxy]-3-(tetradecanoyloxy)propyl phosphonato]oxy}ethyl)azanium	InChI=1S/C46H90NO8P/c1-6-8-10-12-14-16-18-19-20-21-22-23-24-25-26-27-29-31-33-35-37-39-46(49)55-44(43-54-56(50,51)53-41-40-47(3,4)5)42-52-45(48)38-36-34-32-30-28-17-15-13-11-9-7-2/h19-20,44H,6-18,21-43H2,1-5H3/b20-19-/t44-/m1/s1	GIPZQCAVEQRWOM-IKJFKDIMSA-N	CCCCCCCCCCCCCC(=O)OC[C@]([H])(COP([O-])(=O)OCC[N+](C)(C)C)OC(=O)CCCCCCCCCCCCC\C=C/CCCCCCCC
Phosphatidylcholine aa C38:3	PC aa C38:3	Phosphatidylcholines	PC(16:1(9Z)/22:2(13Z,16Z))		52922473	HMDB0008020	HMDB0008020	74479	LMGP01011496	(2-{[(2R)-2-[(13Z,16Z)-docosa-13,16-dienoyloxy]-3-[(9Z)-hexadec-9-enoyloxy]propyl phosphonato]oxy}ethyl)trimethylazanium	InChI=1S/C46H86NO8P/c1-6-8-10-12-14-16-18-20-21-22-23-24-25-27-29-31-33-35-37-39-46(49)55-44(43-54-56(50,51)53-41-40-47(3,4)5)42-52-45(48)38-36-34-32-30-28-26-19-17-15-13-11-9-7-2/h14,16-17,19-21,44H,6-13,15,18,22-43H2,1-5H3/b16-14-,19-17-,21-20-/t44-/m1/s1	IHEXWEKEFCKFEL-UTIGHQPQSA-N	CCCCCC\C=C/CCCCCCCC(=O)OC[C@]([H])(COP([O-])(=O)OCC[N+](C)(C)C)OC(=O)CCCCCCCCCCC\C=C/C\C=C/CCCCC
Phosphatidylcholine aa C38:4	PC aa C38:4	Phosphatidylcholines	PC(16:0/22:4(7Z,10Z,13Z,16Z))		24778732	HMDB0007988	HMDB0007988	84573	LMGP01010642	(2-{[(2R)-2-[(7Z,10Z,13Z,16Z)-docosa-7,10,13,16-tetraenoyloxy]-3-(hexadecanoyloxy)propyl phosphonato]oxy}ethyl)trimethylazanium	InChI=1S/C46H84NO8P/c1-6-8-10-12-14-16-18-20-21-22-23-24-25-27-29-31-33-35-37-39-46(49)55-44(43-54-56(50,51)53-41-40-47(3,4)5)42-52-45(48)38-36-34-32-30-28-26-19-17-15-13-11-9-7-2/h14,16,20-21,23-24,27,29,44H,6-13,15,17-19,22,25-26,28,30-43H2,1-5H3/b16-14-,21-20-,24-23-,29-27-/t44-/m1/s1	IRWRFKUTKSUFST-MDYGELLQSA-N	CCCCCCCCCCCCCCCC(=O)OC[C@]([H])(COP([O-])(=O)OCC[N+](C)(C)C)OC(=O)CCCCC\C=C/C\C=C/C\C=C/C\C=C/CCCCC
Phosphatidylcholine aa C38:5	PC aa C38:5	Phosphatidylcholines	PC(16:0/22:5(4Z,7Z,10Z,13Z,16Z))		24778735	HMDB0007989	HMDB0007989	84795	LMGP01010645	(2-{[(2R)-2-[(4Z,7Z,10Z,13Z,16Z)-docosa-4,7,10,13,16-pentaenoyloxy]-3-(hexadecanoyloxy)propyl phosphonato]oxy}ethyl)trimethylazanium	InChI=1S/C46H82NO8P/c1-6-8-10-12-14-16-18-20-21-22-23-24-25-27-29-31-33-35-37-39-46(49)55-44(43-54-56(50,51)53-41-40-47(3,4)5)42-52-45(48)38-36-34-32-30-28-26-19-17-15-13-11-9-7-2/h14,16,20-21,23-24,27,29,33,35,44H,6-13,15,17-19,22,25-26,28,30-32,34,36-43H2,1-5H3/b16-14-,21-20-,24-23-,29-27-,35-33-/t44-/m1/s1	MWXAIAMSOXOQJK-JIXVGTEKSA-N	CCCCCCCCCCCCCCCC(=O)OC[C@]([H])(COP([O-])(=O)OCC[N+](C)(C)C)OC(=O)CC\C=C/C\C=C/C\C=C/C\C=C/C\C=C/CCCCC
Phosphatidylcholine aa C38:6	PC aa C38:6	Phosphatidylcholines	PC(16:0/22:6(4Z,7Z,10Z,13Z,16Z,19Z))	59403-54-2	6441886	HMDB0007991	HMDB0007991	74963	LMGP01012137	(2-{[(2R)-2-[(4Z,7Z,10Z,13Z,16Z,19Z)-docosa-4,7,10,13,16,19-hexaenoyloxy]-3-(hexadecanoyloxy)propyl phosphonato]oxy}ethyl)trimethylazanium	InChI=1S/C46H80NO8P/c1-6-8-10-12-14-16-18-20-21-22-23-24-25-27-29-31-33-35-37-39-46(49)55-44(43-54-56(50,51)53-41-40-47(3,4)5)42-52-45(48)38-36-34-32-30-28-26-19-17-15-13-11-9-7-2/h8,10,14,16,20-21,23-24,27,29,33,35,44H,6-7,9,11-13,15,17-19,22,25-26,28,30-32,34,36-43H2,1-5H3/b10-8-,16-14-,21-20-,24-23-,29-27-,35-33-/t44-/m1/s1	IESVDEZGAHUQJU-ZLBXKVHBSA-N	CCCCCCCCCCCCCCCC(=O)OC[C@]([H])(COP([O-])(=O)OCC[N+](C)(C)C)OC(=O)CC\C=C/C\C=C/C\C=C/C\C=C/C\C=C/C\C=C/CC
Phosphatidylcholine aa C40:1	PC aa C40:1	Phosphatidylcholines	PC(16:0/24:1(15Z))		24778745	HMDB0007993	HMDB0007993	86197	LMGP01010659	(2-{[(2R)-3-(hexadecanoyloxy)-2-[(15Z)-tetracos-15-enoyloxy]propyl phosphonato]oxy}ethyl)trimethylazanium	InChI=1S/C48H94NO8P/c1-6-8-10-12-14-16-18-20-21-22-23-24-25-26-27-29-31-33-35-37-39-41-48(51)57-46(45-56-58(52,53)55-43-42-49(3,4)5)44-54-47(50)40-38-36-34-32-30-28-19-17-15-13-11-9-7-2/h20-21,46H,6-19,22-45H2,1-5H3/b21-20-/t46-/m1/s1	XUCOLWONUSFHRC-QFQSVWFISA-N	CCCCCCCCCCCCCCCC(=O)OC[C@]([H])(COP([O-])(=O)OCC[N+](C)(C)C)OC(=O)CCCCCCCCCCCCC\C=C/CCCCCCCC
Phosphatidylcholine aa C40:2	PC aa C40:2	Phosphatidylcholines	PC(20:0/20:2(11Z,14Z))		24779046	HMDB0008276	HMDB0008276	86199	LMGP01011021	(2-{[(2R)-2-[(11Z,14Z)-icosa-11,14-dienoyloxy]-3-(icosanoyloxy)propyl phosphonato]oxy}ethyl)trimethylazanium	InChI=1S/C48H92NO8P/c1-6-8-10-12-14-16-18-20-22-24-26-28-30-32-34-36-38-40-47(50)54-44-46(45-56-58(52,53)55-43-42-49(3,4)5)57-48(51)41-39-37-35-33-31-29-27-25-23-21-19-17-15-13-11-9-7-2/h15,17,21,23,46H,6-14,16,18-20,22,24-45H2,1-5H3/b17-15-,23-21-/t46-/m1/s1	DGKXFLANAYRYMU-BYZVZMPQSA-N	CCCCCCCCCCCCCCCCCCCC(=O)OC[C@]([H])(COP([O-])(=O)OCC[N+](C)(C)C)OC(=O)CCCCCCCCC\C=C/C\C=C/CCCCC
Phosphatidylcholine aa C40:3	PC aa C40:3	Phosphatidylcholines	PC(18:1(11Z)/22:2(13Z,16Z))		53478747	HMDB0008086	HMDB0008086	89699	LMGP01012159	(2-{[(2R)-2-[(13Z,16Z)-docosa-13,16-dienoyloxy]-3-[(11Z)-octadec-11-enoyloxy]propyl phosphonato]oxy}ethyl)trimethylazanium	InChI=1S/C48H90NO8P/c1-6-8-10-12-14-16-18-20-22-23-24-25-27-29-31-33-35-37-39-41-48(51)57-46(45-56-58(52,53)55-43-42-49(3,4)5)44-54-47(50)40-38-36-34-32-30-28-26-21-19-17-15-13-11-9-7-2/h14,16-17,19-20,22,46H,6-13,15,18,21,23-45H2,1-5H3/b16-14-,19-17-,22-20-/t46-/m1/s1	XNHCNUBXMMIUNS-IMLSBYECSA-N	CCCCCC\C=C/CCCCCCCCCC(=O)OC[C@]([H])(COP([O-])(=O)OCC[N+](C)(C)C)OC(=O)CCCCCCCCCCC\C=C/C\C=C/CCCCC
Phosphatidylcholine aa C40:4	PC aa C40:4	Phosphatidylcholines	PC(18:0/22:4(7Z,10Z,13Z,16Z))		24778868	HMDB0008054	HMDB0008054	84565	LMGP01010813	(2-{[(2R)-2-[(7Z,10Z,13Z,16Z)-docosa-7,10,13,16-tetraenoyloxy]-3-(octadecanoyloxy)propyl phosphonato]oxy}ethyl)trimethylazanium	InChI=1S/C48H88NO8P/c1-6-8-10-12-14-16-18-20-22-23-24-25-27-29-31-33-35-37-39-41-48(51)57-46(45-56-58(52,53)55-43-42-49(3,4)5)44-54-47(50)40-38-36-34-32-30-28-26-21-19-17-15-13-11-9-7-2/h14,16,20,22,24-25,29,31,46H,6-13,15,17-19,21,23,26-28,30,32-45H2,1-5H3/b16-14-,22-20-,25-24-,31-29-/t46-/m1/s1	AXZGUCXCTZMPTR-UVGACIQRSA-N	CCCCCCCCCCCCCCCCCC(=O)OC[C@]([H])(COP([O-])(=O)OCC[N+](C)(C)C)OC(=O)CCCCC\C=C/C\C=C/C\C=C/C\C=C/CCCCC
Phosphatidylcholine aa C40:5	PC aa C40:5	Phosphatidylcholines	PC(18:0/22:5(4Z,7Z,10Z,13Z,16Z))		24778871	HMDB0008055	HMDB0008055	73865	LMGP01010816	(2-{[(2R)-2-[(4Z,7Z,10Z,13Z,16Z)-docosa-4,7,10,13,16-pentaenoyloxy]-3-(octadecanoyloxy)propyl phosphonato]oxy}ethyl)trimethylazanium	InChI=1S/C48H86NO8P/c1-6-8-10-12-14-16-18-20-22-23-24-25-27-29-31-33-35-37-39-41-48(51)57-46(45-56-58(52,53)55-43-42-49(3,4)5)44-54-47(50)40-38-36-34-32-30-28-26-21-19-17-15-13-11-9-7-2/h14,16,20,22,24-25,29,31,35,37,46H,6-13,15,17-19,21,23,26-28,30,32-34,36,38-45H2,1-5H3/b16-14-,22-20-,25-24-,31-29-,37-35-/t46-/m1/s1	GLPAGCOJQYNMCC-NEEAVLKMSA-N	CCCCCCCCCCCCCCCCCC(=O)OC[C@]([H])(COP([O-])(=O)OCC[N+](C)(C)C)OC(=O)CC\C=C/C\C=C/C\C=C/C\C=C/C\C=C/CCCCC
Phosphatidylcholine aa C40:6	PC aa C40:6	Phosphatidylcholines	PC(18:0/22:6(4Z,7Z,10Z,13Z,16Z,19Z))		24778876	HMDB0008057	HMDB0008057	84829	LMGP01010821	(2-{[(2R)-2-[(4Z,7Z,10Z,13Z,16Z,19Z)-docosa-4,7,10,13,16,19-hexaenoyloxy]-3-(octadecanoyloxy)propyl phosphonato]oxy}ethyl)trimethylazanium	InChI=1S/C48H84NO8P/c1-6-8-10-12-14-16-18-20-22-23-24-25-27-29-31-33-35-37-39-41-48(51)57-46(45-56-58(52,53)55-43-42-49(3,4)5)44-54-47(50)40-38-36-34-32-30-28-26-21-19-17-15-13-11-9-7-2/h8,10,14,16,20,22,24-25,29,31,35,37,46H,6-7,9,11-13,15,17-19,21,23,26-28,30,32-34,36,38-45H2,1-5H3/b10-8-,16-14-,22-20-,25-24-,31-29-,37-35-/t46-/m1/s1	FAUYAENFVCNTAL-PFFNLMTBSA-N	CCCCCCCCCCCCCCCCCC(=O)OC[C@]([H])(COP([O-])(=O)OCC[N+](C)(C)C)OC(=O)CC\C=C/C\C=C/C\C=C/C\C=C/C\C=C/C\C=C/CC
Phosphatidylcholine aa C42:0	PC aa C42:0	Phosphatidylcholines	PC(18:0/24:0)		24778880	HMDB0008058	HMDB0008058	86212	LMGP01010825	trimethyl(2-{[(2R)-3-(octadecanoyloxy)-2-(tetracosanoyloxy)propyl phosphonato]oxy}ethyl)azanium	InChI=1S/C50H100NO8P/c1-6-8-10-12-14-16-18-20-22-23-24-25-26-27-29-31-33-35-37-39-41-43-50(53)59-48(47-58-60(54,55)57-45-44-51(3,4)5)46-56-49(52)42-40-38-36-34-32-30-28-21-19-17-15-13-11-9-7-2/h48H,6-47H2,1-5H3/t48-/m1/s1	JAGKNQMHXVLJKL-QSCHNALKSA-N	[H][C@@](COC(=O)CCCCCCCCCCCCCCCCC)(COP([O-])(=O)OCC[N+](C)(C)C)OC(=O)CCCCCCCCCCCCCCCCCCCCCCC
Phosphatidylcholine aa C42:1	PC aa C42:1	Phosphatidylcholines	PC(18:0/24:1(15Z))		24778881	HMDB0008059	HMDB0008059	86219	LMGP01010826	trimethyl(2-{[(2R)-3-(octadecanoyloxy)-2-[(15Z)-tetracos-15-enoyloxy]propyl phosphonato]oxy}ethyl)azanium	InChI=1S/C50H98NO8P/c1-6-8-10-12-14-16-18-20-22-23-24-25-26-27-29-31-33-35-37-39-41-43-50(53)59-48(47-58-60(54,55)57-45-44-51(3,4)5)46-56-49(52)42-40-38-36-34-32-30-28-21-19-17-15-13-11-9-7-2/h20,22,48H,6-19,21,23-47H2,1-5H3/b22-20-/t48-/m1/s1	PAHPUCKPYBHMBM-RURDTVAGSA-N	CCCCCCCCCCCCCCCCCC(=O)OC[C@]([H])(COP([O-])(=O)OCC[N+](C)(C)C)OC(=O)CCCCCCCCCCCCC\C=C/CCCCCCCC
Phosphatidylcholine aa C42:2	PC aa C42:2	Phosphatidylcholines	PC(18:1(11Z)/24:1(15Z))		53478755	HMDB0008092	HMDB0008092	89703	LMGP01012162	trimethyl(2-{[(2R)-3-[(11Z)-octadec-11-enoyloxy]-2-[(15Z)-tetracos-15-enoyloxy]propyl phosphonato]oxy}ethyl)azanium	InChI=1S/C50H96NO8P/c1-6-8-10-12-14-16-18-20-22-23-24-25-26-27-29-31-33-35-37-39-41-43-50(53)59-48(47-58-60(54,55)57-45-44-51(3,4)5)46-56-49(52)42-40-38-36-34-32-30-28-21-19-17-15-13-11-9-7-2/h17,19-20,22,48H,6-16,18,21,23-47H2,1-5H3/b19-17-,22-20-/t48-/m1/s1	PRNSLAVQZUIWHD-PRTODFFFSA-N	CCCCCCCC\C=C/CCCCCCCCCCCCCC(=O)O[C@]([H])(COC(=O)CCCCCCCCC\C=C/CCCCCC)COP([O-])(=O)OCC[N+](C)(C)C
Phosphatidylcholine aa C42:4	PC aa C42:4	Phosphatidylcholines	PC(18:3(6Z,9Z,12Z)/24:1(15Z))		53478821	HMDB0008191	HMDB0008191	86422	LMGP01012177	trimethyl(2-{[(2R)-3-[(6Z,9Z,12Z)-octadeca-6,9,12-trienoyloxy]-2-[(15Z)-tetracos-15-enoyloxy]propyl phosphonato]oxy}ethyl)azanium	InChI=1S/C50H92NO8P/c1-6-8-10-12-14-16-18-20-22-23-24-25-26-27-29-31-33-35-37-39-41-43-50(53)59-48(47-58-60(54,55)57-45-44-51(3,4)5)46-56-49(52)42-40-38-36-34-32-30-28-21-19-17-15-13-11-9-7-2/h15,17,20-22,28,32,34,48H,6-14,16,18-19,23-27,29-31,33,35-47H2,1-5H3/b17-15-,22-20-,28-21-,34-32-/t48-/m1/s1	LQQRQYIGEYFSIG-UWESVXFQSA-N	CCCCCCCC\C=C/CCCCCCCCCCCCCC(=O)O[C@]([H])(COC(=O)CCCC\C=C/C\C=C/C\C=C/CCCCC)COP([O-])(=O)OCC[N+](C)(C)C
Phosphatidylcholine aa C42:5	PC aa C42:5	Phosphatidylcholines	PC(20:0/22:5(7Z,10Z,13Z,16Z,19Z))		24779052	HMDB0008287	HMDB0008287	86220	LMGP01011027	(2-{[(2R)-2-[(7Z,10Z,13Z,16Z,19Z)-docosa-7,10,13,16,19-pentaenoyloxy]-3-(icosanoyloxy)propyl phosphonato]oxy}ethyl)trimethylazanium	InChI=1S/C50H90NO8P/c1-6-8-10-12-14-16-18-20-22-24-25-27-29-31-33-35-37-39-41-43-50(53)59-48(47-58-60(54,55)57-45-44-51(3,4)5)46-56-49(52)42-40-38-36-34-32-30-28-26-23-21-19-17-15-13-11-9-7-2/h8,10,14,16,20,22,25,27,31,33,48H,6-7,9,11-13,15,17-19,21,23-24,26,28-30,32,34-47H2,1-5H3/b10-8-,16-14-,22-20-,27-25-,33-31-/t48-/m1/s1	SGYNBRXEOXADHS-CIUHTZMDSA-N	CCCCCCCCCCCCCCCCCCCC(=O)OC[C@]([H])(COP([O-])(=O)OCC[N+](C)(C)C)OC(=O)CCCCC\C=C/C\C=C/C\C=C/C\C=C/C\C=C/CC
Phosphatidylcholine aa C42:6	PC aa C42:6	Phosphatidylcholines	PC(20:0/22:6(4Z,7Z,10Z,13Z,16Z,19Z))		24779053	HMDB0008288	HMDB0008288	86221	LMGP01011028	(2-{[(2R)-2-[(4Z,7Z,10Z,13Z,16Z,19Z)-docosa-4,7,10,13,16,19-hexaenoyloxy]-3-(icosanoyloxy)propyl phosphonato]oxy}ethyl)trimethylazanium	InChI=1S/C50H88NO8P/c1-6-8-10-12-14-16-18-20-22-24-25-27-29-31-33-35-37-39-41-43-50(53)59-48(47-58-60(54,55)57-45-44-51(3,4)5)46-56-49(52)42-40-38-36-34-32-30-28-26-23-21-19-17-15-13-11-9-7-2/h8,10,14,16,20,22,25,27,31,33,37,39,48H,6-7,9,11-13,15,17-19,21,23-24,26,28-30,32,34-36,38,40-47H2,1-5H3/b10-8-,16-14-,22-20-,27-25-,33-31-,39-37-/t48-/m1/s1	WAFWSBFKIPCFOF-ZDAJSWCOSA-N	CCCCCCCCCCCCCCCCCCCC(=O)OC[C@]([H])(COP([O-])(=O)OCC[N+](C)(C)C)OC(=O)CC\C=C/C\C=C/C\C=C/C\C=C/C\C=C/C\C=C/CC
Phosphatidylcholine ae C30:0	PC ae C30:0	Phosphatidylcholines	PC(o-14:0/16:0)		24779275	HMDB0013341	HMDB0013341	86223	LMGP01020012	(2-{[(2R)-2-(hexadecanoyloxy)-3-(tetradecyloxy)propyl phosphonato]oxy}ethyl)trimethylazanium	InChI=1S/C38H78NO7P/c1-6-8-10-12-14-16-18-20-21-23-25-27-29-31-38(40)46-37(36-45-47(41,42)44-34-32-39(3,4)5)35-43-33-30-28-26-24-22-19-17-15-13-11-9-7-2/h37H,6-36H2,1-5H3/t37-/m1/s1	BYMZZQJJOHDZOU-DIPNUNPCSA-N	[H][C@@](COCCCCCCCCCCCCCC)(COP([O-])(=O)OCC[N+](C)(C)C)OC(=O)CCCCCCCCCCCCCCC
Phosphatidylcholine ae C30:1	PC ae C30:1	Phosphatidylcholines	PC(o-14:0/16:1(9Z))		24779277	HMDB0013402	HMDB0013402	86225	LMGP01020014	(2-{[(2R)-2-[(9Z)-hexadec-9-enoyloxy]-3-(tetradecyloxy)propyl phosphonato]oxy}ethyl)trimethylazanium	InChI=1S/C38H76NO7P/c1-6-8-10-12-14-16-18-20-21-23-25-27-29-31-38(40)46-37(36-45-47(41,42)44-34-32-39(3,4)5)35-43-33-30-28-26-24-22-19-17-15-13-11-9-7-2/h16,18,37H,6-15,17,19-36H2,1-5H3/b18-16-/t37-/m1/s1	ZCNUNZUDXNSNRZ-WTWBAFHPSA-N	CCCCCCCCCCCCCCOC[C@]([H])(COP([O-])(=O)OCC[N+](C)(C)C)OC(=O)CCCCCCC\C=C/CCCCCC
Phosphatidylcholine ae C30:2	PC ae C30:2	Phosphatidylcholines	PC(o-16:1(9Z)/14:1(9Z))		53481703	HMDB0013410	HMDB0013410	86423		(2-{[(2R)-3-[(9Z)-hexadec-9-en-1-yloxy]-2-[(9Z)-tetradec-9-enoyloxy]propyl phosphonato]oxy}ethyl)trimethylazanium	InChI=1S/C38H74NO7P/c1-6-8-10-12-14-16-18-19-20-22-24-26-28-30-33-43-35-37(36-45-47(41,42)44-34-32-39(3,4)5)46-38(40)31-29-27-25-23-21-17-15-13-11-9-7-2/h13,15-16,18,37H,6-12,14,17,19-36H2,1-5H3/b15-13-,18-16-/t37-/m1/s1	SPPSEAUTRSATJZ-LSVLUJLYSA-N	CCCCCC\C=C/CCCCCCCCOC[C@]([H])(COP([O-])(=O)OCC[N+](C)(C)C)OC(=O)CCCCCCC\C=C/CCCC
Phosphatidylcholine ae C32:1	PC ae C32:1	Phosphatidylcholines	PC(14:0/P-18:0)		53478617	HMDB0007896	HMDB0007896	89590		trimethyl[2-({2-[(1Z)-octadec-1-en-1-yloxy]-3-(tetradecanoyloxy)propyl phosphonato}oxy)ethyl]azanium	InChI=1S/C40H80NO7P/c1-6-8-10-12-14-16-18-19-20-21-22-24-26-28-30-32-35-45-39(38-48-49(43,44)47-36-34-41(3,4)5)37-46-40(42)33-31-29-27-25-23-17-15-13-11-9-7-2/h32,35,39H,6-31,33-34,36-38H2,1-5H3/b35-32-	RGTWJEUZOMLQFH-JCUPVDEDSA-N	CCCCCCCCCCCCCCCC\C=C/OC(COC(=O)CCCCCCCCCCCCC)COP([O-])(=O)OCC[N+](C)(C)C
Phosphatidylcholine ae C32:2	PC ae C32:2	Phosphatidylcholines	PC(o-16:1(9Z)/16:1(9Z))		53481705	HMDB0013411	HMDB0013411	86425		(2-{[(2R)-3-[(9Z)-hexadec-9-en-1-yloxy]-2-[(9Z)-hexadec-9-enoyloxy]propyl phosphonato]oxy}ethyl)trimethylazanium	InChI=1S/C40H78NO7P/c1-6-8-10-12-14-16-18-20-22-24-26-28-30-32-35-45-37-39(38-47-49(43,44)46-36-34-41(3,4)5)48-40(42)33-31-29-27-25-23-21-19-17-15-13-11-9-7-2/h16-19,39H,6-15,20-38H2,1-5H3/b18-16-,19-17-/t39-/m1/s1	MZDGVRYVGYDNAO-KETLZHFASA-N	CCCCCC\C=C/CCCCCCCCOC[C@]([H])(COP([O-])(=O)OCC[N+](C)(C)C)OC(=O)CCCCCCC\C=C/CCCCCC
Phosphatidylcholine ae C34:0	PC ae C34:0	Phosphatidylcholines	PC(o-16:0/18:0)		11803170	HMDB0013405	HMDB0013405	86229	LMGP01020033	(2-{[(2R)-3-(hexadecyloxy)-2-(octadecanoyloxy)propyl phosphonato]oxy}ethyl)trimethylazanium	InChI=1S/C42H86NO7P/c1-6-8-10-12-14-16-18-20-22-23-25-27-29-31-33-35-42(44)50-41(40-49-51(45,46)48-38-36-43(3,4)5)39-47-37-34-32-30-28-26-24-21-19-17-15-13-11-9-7-2/h41H,6-40H2,1-5H3/t41-/m1/s1	PXPSGTINXJQLBR-VQJSHJPSSA-N	[H][C@@](COCCCCCCCCCCCCCCCC)(COP([O-])(=O)OCC[N+](C)(C)C)OC(=O)CCCCCCCCCCCCCCCCC
Phosphatidylcholine ae C34:1	PC ae C34:1	Phosphatidylcholines	PC(o-18:1(9Z)/16:0)		6443119	HMDB0013426	HMDB0013426	84825	LMGP01020152	(2-{[(2R)-2-(hexadecanoyloxy)-3-[(9Z)-octadec-9-en-1-yloxy]propyl phosphonato]oxy}ethyl)trimethylazanium	InChI=1S/C42H84NO7P/c1-6-8-10-12-14-16-18-20-21-22-24-26-28-30-32-34-37-47-39-41(40-49-51(45,46)48-38-36-43(3,4)5)50-42(44)35-33-31-29-27-25-23-19-17-15-13-11-9-7-2/h20-21,41H,6-19,22-40H2,1-5H3/b21-20-/t41-/m1/s1	IQLHTKSHLGLPMG-HFWGUVFESA-N	CCCCCCCCCCCCCCCC(=O)O[C@]([H])(COCCCCCCCC\C=C/CCCCCCCC)COP([O-])(=O)OCC[N+](C)(C)C
Phosphatidylcholine ae C34:2	PC ae C34:2	Phosphatidylcholines	PC(O-16:0/18:2(9Z,12Z))	88542-95-4	6443157	HMDB0011151	HMDB0011151	86231	LMGP01020039	(2-{[(2R)-3-(hexadecyloxy)-2-[(9Z,12Z)-octadeca-9,12-dienoyloxy]propyl phosphonato]oxy}ethyl)trimethylazanium	InChI=1S/C42H82NO7P/c1-6-8-10-12-14-16-18-20-22-23-25-27-29-31-33-35-42(44)50-41(40-49-51(45,46)48-38-36-43(3,4)5)39-47-37-34-32-30-28-26-24-21-19-17-15-13-11-9-7-2/h14,16,20,22,41H,6-13,15,17-19,21,23-40H2,1-5H3/b16-14-,22-20-/t41-/m1/s1	IQACMFWAGALEAQ-WESJWMGVSA-N	CCCCCCCCCCCCCCCCOC[C@]([H])(COP([O-])(=O)OCC[N+](C)(C)C)OC(=O)CCCCCCC\C=C/C\C=C/CCCCC
Phosphatidylcholine ae C34:3	PC ae C34:3	Phosphatidylcholines	PC(o-16:1(9Z)/18:2(9Z,12Z))		53481709	HMDB0013413	HMDB0013413		LMGP01020257	(2-{[(2R)-3-[(9Z)-hexadec-9-en-1-yloxy]-2-[(9Z,12Z)-octadeca-9,12-dienoyloxy]propyl phosphonato]oxy}ethyl)trimethylazanium	InChI=1S/C42H80NO7P/c1-6-8-10-12-14-16-18-20-22-23-25-27-29-31-33-35-42(44)50-41(40-49-51(45,46)48-38-36-43(3,4)5)39-47-37-34-32-30-28-26-24-21-19-17-15-13-11-9-7-2/h14,16-17,19-20,22,41H,6-13,15,18,21,23-40H2,1-5H3/b16-14-,19-17-,22-20-/t41-/m1/s1	AXCLECQLCBWNLZ-KZZBVOOISA-N	CCCCCC\C=C/CCCCCCCCOC[C@]([H])(COP([O-])(=O)OCC[N+](C)(C)C)OC(=O)CCCCCCC\C=C/C\C=C/CCCCC
Phosphatidylcholine ae C36:0	PC ae C36:0	Phosphatidylcholines	PC(o-16:0/20:0)		24779297	HMDB0013406	HMDB0013406	86240	LMGP01020051	(2-{[(2R)-3-(hexadecyloxy)-2-(icosanoyloxy)propyl phosphonato]oxy}ethyl)trimethylazanium	InChI=1S/C44H90NO7P/c1-6-8-10-12-14-16-18-20-22-23-24-25-27-29-31-33-35-37-44(46)52-43(42-51-53(47,48)50-40-38-45(3,4)5)41-49-39-36-34-32-30-28-26-21-19-17-15-13-11-9-7-2/h43H,6-42H2,1-5H3/t43-/m1/s1	QFZSBLJYDQLBAG-VZUYHUTRSA-N	[H][C@@](COCCCCCCCCCCCCCCCC)(COP([O-])(=O)OCC[N+](C)(C)C)OC(=O)CCCCCCCCCCCCCCCCCCC
Phosphatidylcholine ae C36:1	PC ae C36:1	Phosphatidylcholines	PC(o-16:1(9Z)/20:0)		53481711	HMDB0013414	HMDB0013414	89893	LMGP01020258	(2-{[(2R)-3-[(9Z)-hexadec-9-en-1-yloxy]-2-(icosanoyloxy)propyl phosphonato]oxy}ethyl)trimethylazanium	InChI=1S/C44H88NO7P/c1-6-8-10-12-14-16-18-20-22-23-24-25-27-29-31-33-35-37-44(46)52-43(42-51-53(47,48)50-40-38-45(3,4)5)41-49-39-36-34-32-30-28-26-21-19-17-15-13-11-9-7-2/h17,19,43H,6-16,18,20-42H2,1-5H3/b19-17-/t43-/m1/s1	NEMVGIRAGVGOLH-RPBJOJELSA-N	CCCCCCCCCCCCCCCCCCCC(=O)O[C@]([H])(COCCCCCCCC\C=C/CCCCCC)COP([O-])(=O)OCC[N+](C)(C)C
Phosphatidylcholine ae C36:2	PC ae C36:2	Phosphatidylcholines	PC(P-18:0/18:1(9Z))		42607428	HMDB0011243	HMDB0011243	86241	LMGP01030013	trimethyl(2-{[(2R)-3-[(1Z)-octadec-1-en-1-yloxy]-2-[(9Z)-octadec-9-enoyloxy]propyl phosphonato]oxy}ethyl)azanium	InChI=1S/C44H86NO7P/c1-6-8-10-12-14-16-18-20-22-24-26-28-30-32-34-36-39-49-41-43(42-51-53(47,48)50-40-38-45(3,4)5)52-44(46)37-35-33-31-29-27-25-23-21-19-17-15-13-11-9-7-2/h21,23,36,39,43H,6-20,22,24-35,37-38,40-42H2,1-5H3/b23-21-,39-36-/t43-/m1/s1	DSWOVBIRJNAJAF-NVJOKYTBSA-N	CCCCCCCCCCCCCCCC\C=C/OC[C@]([H])(COP([O-])(=O)OCC[N+](C)(C)C)OC(=O)CCCCCCC\C=C/CCCCCCCC
Phosphatidylcholine ae C36:3	PC ae C36:3	Phosphatidylcholines	PC(o-18:1(11Z)/18:2(9Z,12Z))		53481721	HMDB0013425	HMDB0013425	89879	LMGP01020262	trimethyl(2-{[(2R)-3-[(11Z)-octadec-11-en-1-yloxy]-2-[(9Z,12Z)-octadeca-9,12-dienoyloxy]propyl phosphonato]oxy}ethyl)azanium	InChI=1S/C44H84NO7P/c1-6-8-10-12-14-16-18-20-22-24-26-28-30-32-34-36-39-49-41-43(42-51-53(47,48)50-40-38-45(3,4)5)52-44(46)37-35-33-31-29-27-25-23-21-19-17-15-13-11-9-7-2/h15-18,21,23,43H,6-14,19-20,22,24-42H2,1-5H3/b17-15-,18-16-,23-21-/t43-/m1/s1	KBRIWDRDGVERBB-VXKJXORPSA-N	CCCCCC\C=C/CCCCCCCCCCOC[C@]([H])(COP([O-])(=O)OCC[N+](C)(C)C)OC(=O)CCCCCCC\C=C/C\C=C/CCCCC
Phosphatidylcholine ae C36:4	PC ae C36:4	Phosphatidylcholines	PC(o-16:0/20:4(8Z,11Z,14Z,17Z))		53481701	HMDB0013407	HMDB0013407	89903	LMGP01020245	(2-{[(2R)-3-(hexadecyloxy)-2-[(8Z,11Z,14Z,17Z)-icosa-8,11,14,17-tetraenoyloxy]propyl phosphono]oxy}ethyl)trimethylazanium	InChI=1S/C44H82NO7P/c1-6-8-10-12-14-16-18-20-22-23-24-25-27-29-31-33-35-37-44(46)52-43(42-51-53(47,48)50-40-38-45(3,4)5)41-49-39-36-34-32-30-28-26-21-19-17-15-13-11-9-7-2/h8,10,14,16,20,22,24-25,43H,6-7,9,11-13,15,17-19,21,23,26-42H2,1-5H3/b10-8-,16-14-,22-20-,25-24-/t43-/m1/s1	SOUZQPFUXRVDGK-KCTKZSJBSA-N	[H][C@@](COCCCCCCCCCCCCCCCC)(COP([O-])(=O)OCC[N+](C)(C)C)OC(=O)CCCCCC\C=C/C\C=C/C\C=C/C\C=C/CC
Phosphatidylcholine ae C36:5	PC ae C36:5	Phosphatidylcholines	PC(P-16:0/20:4(5Z,8Z,11Z,14Z))		24779388	HMDB0011220	HMDB0011220	77292	LMGP01030010	(2-{[(2R)-3-[(1Z)-hexadec-1-en-1-yloxy]-2-[(5Z,8Z,11Z,14Z)-icosa-5,8,11,14-tetraenoyloxy]propyl phosphonato]oxy}ethyl)trimethylazanium	InChI=1S/C44H80NO7P/c1-6-8-10-12-14-16-18-20-22-23-24-25-27-29-31-33-35-37-44(46)52-43(42-51-53(47,48)50-40-38-45(3,4)5)41-49-39-36-34-32-30-28-26-21-19-17-15-13-11-9-7-2/h14,16,20,22,24-25,29,31,36,39,43H,6-13,15,17-19,21,23,26-28,30,32-35,37-38,40-42H2,1-5H3/b16-14-,22-20-,25-24-,31-29-,39-36-/t43-/m1/s1	IOYKZPNDXIIXLN-LOQSCQKMSA-N	CCCCCCCCCCCCCC\C=C/OC[C@]([H])(COP([O-])(=O)OCC[N+](C)(C)C)OC(=O)CCC\C=C/C\C=C/C\C=C/C\C=C/CCCCC
Phosphatidylcholine ae C38:0	PC ae C38:0	Phosphatidylcholines	PC(o-16:0/22:0)		24779301	HMDB0013408	HMDB0013408	86243	LMGP01020060	(2-{[(2R)-2-(docosanoyloxy)-3-(hexadecyloxy)propyl phosphonato]oxy}ethyl)trimethylazanium	InChI=1S/C46H94NO7P/c1-6-8-10-12-14-16-18-20-22-23-24-25-26-27-29-31-33-35-37-39-46(48)54-45(44-53-55(49,50)52-42-40-47(3,4)5)43-51-41-38-36-34-32-30-28-21-19-17-15-13-11-9-7-2/h45H,6-44H2,1-5H3/t45-/m1/s1	BIIIEBBIUJYGBZ-WBVITSLISA-N	[H][C@@](COCCCCCCCCCCCCCCCC)(COP([O-])(=O)OCC[N+](C)(C)C)OC(=O)CCCCCCCCCCCCCCCCCCCCC
Phosphatidylcholine ae C38:1	PC ae C38:1	Phosphatidylcholines	PC(o-16:0/22:0)		24779301	HMDB0013408	HMDB0013408	86243	LMGP01020060	(2-{[(2R)-2-(docosanoyloxy)-3-(hexadecyloxy)propyl phosphonato]oxy}ethyl)trimethylazanium	InChI=1S/C46H94NO7P/c1-6-8-10-12-14-16-18-20-22-23-24-25-26-27-29-31-33-35-37-39-46(48)54-45(44-53-55(49,50)52-42-40-47(3,4)5)43-51-41-38-36-34-32-30-28-21-19-17-15-13-11-9-7-2/h45H,6-44H2,1-5H3/t45-/m1/s1	BIIIEBBIUJYGBZ-WBVITSLISA-N	[H][C@@](COCCCCCCCCCCCCCCCC)(COP([O-])(=O)OCC[N+](C)(C)C)OC(=O)CCCCCCCCCCCCCCCCCCCCC
Phosphatidylcholine ae C38:2	PC ae C38:2	Phosphatidylcholines	PC(o-16:1(9Z)/22:0)		53481715	HMDB0013416	HMDB0013416	89894	LMGP01020260	(2-{[(2R)-2-(docosanoyloxy)-3-[(9Z)-hexadec-9-en-1-yloxy]propyl phosphonato]oxy}ethyl)trimethylazanium	InChI=1S/C46H92NO7P/c1-6-8-10-12-14-16-18-20-22-23-24-25-26-27-29-31-33-35-37-39-46(48)54-45(44-53-55(49,50)52-42-40-47(3,4)5)43-51-41-38-36-34-32-30-28-21-19-17-15-13-11-9-7-2/h17,19,45H,6-16,18,20-44H2,1-5H3/b19-17-/t45-/m1/s1	BEBNKXDYOOYGGD-XMGJQEBSSA-N	CCCCCCCCCCCCCCCCCCCCCC(=O)O[C@]([H])(COCCCCCCCC\C=C/CCCCCC)COP([O-])(=O)OCC[N+](C)(C)C
Phosphatidylcholine ae C38:3	PC ae C38:3	Phosphatidylcholines	PC(o-18:1(9Z)/20:1(11Z))		53481729	HMDB0013431	HMDB0013431	89863	LMGP01020266	(2-{[(2R)-2-[(11Z)-icos-11-enoyloxy]-3-[(9Z)-octadec-9-en-1-yloxy]propyl phosphonato]oxy}ethyl)trimethylazanium	InChI=1S/C46H90NO7P/c1-6-8-10-12-14-16-18-20-22-24-25-27-29-31-33-35-37-39-46(48)54-45(44-53-55(49,50)52-42-40-47(3,4)5)43-51-41-38-36-34-32-30-28-26-23-21-19-17-15-13-11-9-7-2/h20-23,45H,6-19,24-44H2,1-5H3/b22-20-,23-21-/t45-/m1/s1	OALUPVKKQYLXOY-OGPXCXTMSA-N	CCCCCCCC\C=C/CCCCCCCCCC(=O)O[C@]([H])(COCCCCCCCC\C=C/CCCCCCCC)COP([O-])(=O)OCC[N+](C)(C)C
Phosphatidylcholine ae C38:4	PC ae C38:4	Phosphatidylcholines	PC(o-18:0/20:4(8Z,11Z,14Z,17Z))		6443065	HMDB0013420	HMDB0013420	75245	LMGP01020102	(2-{[(2R)-2-[(5Z,8Z,11Z,14Z)-icosa-5,8,11,14-tetraenoyloxy]-3-(octadecyloxy)propyl phosphonato]oxy}ethyl)trimethylazanium	InChI=1S/C46H86NO7P/c1-6-8-10-12-14-16-18-20-22-24-25-27-29-31-33-35-37-39-46(48)54-45(44-53-55(49,50)52-42-40-47(3,4)5)43-51-41-38-36-34-32-30-28-26-23-21-19-17-15-13-11-9-7-2/h14,16,20,22,25,27,31,33,45H,6-13,15,17-19,21,23-24,26,28-30,32,34-44H2,1-5H3/b16-14-,22-20-,27-25-,33-31-/t45-/m1/s1	GBNPCIWXLWZJGA-IGBSIYCFSA-N	CCCCCCCCCCCCCCCCCCOC[C@]([H])(COP([O-])(=O)OCC[N+](C)(C)C)OC(=O)CCC\C=C/C\C=C/C\C=C/C\C=C/CCCCC
Phosphatidylcholine ae C38:5	PC ae C38:5	Phosphatidylcholines	PC(P-18:0/20:4(5Z,8Z,11Z,14Z))		24779390	HMDB0011253	HMDB0011253	84828	LMGP01030012	(2-{[(2R)-2-[(5Z,8Z,11Z,14Z)-icosa-5,8,11,14-tetraenoyloxy]-3-[(1Z)-octadec-1-en-1-yloxy]propyl phosphonato]oxy}ethyl)trimethylazanium	InChI=1S/C46H84NO7P/c1-6-8-10-12-14-16-18-20-22-24-25-27-29-31-33-35-37-39-46(48)54-45(44-53-55(49,50)52-42-40-47(3,4)5)43-51-41-38-36-34-32-30-28-26-23-21-19-17-15-13-11-9-7-2/h14,16,20,22,25,27,31,33,38,41,45H,6-13,15,17-19,21,23-24,26,28-30,32,34-37,39-40,42-44H2,1-5H3/b16-14-,22-20-,27-25-,33-31-,41-38-/t45-/m1/s1	FHHVIBPVBBRLOR-IYACIECVSA-N	CCCCCCCCCCCCCCCC\C=C/OC[C@]([H])(COP([O-])(=O)OCC[N+](C)(C)C)OC(=O)CCC\C=C/C\C=C/C\C=C/C\C=C/CCCCC
Phosphatidylcholine ae C38:6	PC ae C38:6	Phosphatidylcholines	PC(o-16:0/22:6(4Z,7Z,10Z,13Z,16Z,19Z))		16759366	HMDB0013409	HMDB0013409	86248	LMGP01020064	(2-{[(2R)-2-[(4Z,7Z,10Z,13Z,16Z,19Z)-docosa-4,7,10,13,16,19-hexaenoyloxy]-3-(hexadecyloxy)propyl phosphonato]oxy}ethyl)trimethylazanium	InChI=1S/C46H82NO7P/c1-6-8-10-12-14-16-18-20-22-23-24-25-26-27-29-31-33-35-37-39-46(48)54-45(44-53-55(49,50)52-42-40-47(3,4)5)43-51-41-38-36-34-32-30-28-21-19-17-15-13-11-9-7-2/h8,10,14,16,20,22,24-25,27,29,33,35,45H,6-7,9,11-13,15,17-19,21,23,26,28,30-32,34,36-44H2,1-5H3/b10-8-,16-14-,22-20-,25-24-,29-27-,35-33-/t45-/m1/s1	QQQQNYAHSSIZBU-HIQXTUQZSA-N	CCCCCCCCCCCCCCCCOC[C@]([H])(COP([O-])(=O)OCC[N+](C)(C)C)OC(=O)CC\C=C/C\C=C/C\C=C/C\C=C/C\C=C/C\C=C/CC
Phosphatidylcholine ae C40:1	PC ae C40:1	Phosphatidylcholines	PC(o-18:1(9Z)/22:0)		53481731	HMDB0013433	HMDB0013433		LMGP01020268	(2-{[(2R)-2-(docosanoyloxy)-3-[(9Z)-octadec-9-en-1-yloxy]propyl phosphonato]oxy}ethyl)trimethylazanium	InChI=1S/C48H96NO7P/c1-6-8-10-12-14-16-18-20-22-24-25-26-27-29-31-33-35-37-39-41-48(50)56-47(46-55-57(51,52)54-44-42-49(3,4)5)45-53-43-40-38-36-34-32-30-28-23-21-19-17-15-13-11-9-7-2/h21,23,47H,6-20,22,24-46H2,1-5H3/b23-21-/t47-/m1/s1	VTSFZGCXFALJSV-FYAZAUILSA-N	CCCCCCCCCCCCCCCCCCCCCC(=O)O[C@]([H])(COCCCCCCCC\C=C/CCCCCCCC)COP([O-])(=O)OCC[N+](C)(C)C
Phosphatidylcholine ae C40:2	PC ae C40:2	Phosphatidylcholines	PC(o-18:2(9Z,12Z)/22:0)		53481739	HMDB0013437	HMDB0013437	89868	LMGP01020272	(2-{[(2R)-2-(docosanoyloxy)-3-[(9Z,12Z)-octadeca-9,12-dien-1-yloxy]propyl phosphonato]oxy}ethyl)trimethylazanium	InChI=1S/C48H94NO7P/c1-6-8-10-12-14-16-18-20-22-24-25-26-27-29-31-33-35-37-39-41-48(50)56-47(46-55-57(51,52)54-44-42-49(3,4)5)45-53-43-40-38-36-34-32-30-28-23-21-19-17-15-13-11-9-7-2/h15,17,21,23,47H,6-14,16,18-20,22,24-46H2,1-5H3/b17-15-,23-21-/t47-/m1/s1	DMPIMBNFIDOLGO-DTRJYZOJSA-N	CCCCCCCCCCCCCCCCCCCCCC(=O)O[C@]([H])(COCCCCCCCC\C=C/C\C=C/CCCCC)COP([O-])(=O)OCC[N+](C)(C)C
Phosphatidylcholine ae C40:3	PC ae C40:3	Phosphatidylcholines	PC(o-22:0/18:3(6Z,9Z,12Z))		53481745	HMDB0013445	HMDB0013445	89854		(2-{[(2R)-3-(docosyloxy)-2-[(6Z,9Z,12Z)-octadeca-6,9,12-trienoyloxy]propyl phosphonato]oxy}ethyl)trimethylazanium	InChI=1S/C48H92NO7P/c1-6-8-10-12-14-16-18-20-22-23-24-25-26-28-30-32-34-36-38-40-43-53-45-47(46-55-57(51,52)54-44-42-49(3,4)5)56-48(50)41-39-37-35-33-31-29-27-21-19-17-15-13-11-9-7-2/h15,17,21,27,31,33,47H,6-14,16,18-20,22-26,28-30,32,34-46H2,1-5H3/b17-15-,27-21-,33-31-/t47-/m1/s1	WEFAHDSLMVUAHQ-GEVWEYGMSA-N	CCCCCCCCCCCCCCCCCCCCCCOC[C@]([H])(COP([O-])(=O)OCC[N+](C)(C)C)OC(=O)CCCC\C=C/C\C=C/C\C=C/CCCCC
Phosphatidylcholine ae C40:4	PC ae C40:4	Phosphatidylcholines	PC(o-20:0/20:4(8Z,11Z,14Z,17Z))		52923852	HMDB0013442	HMDB0013442		LMGP01020238	(2-{[(2R)-2-[(5Z,8Z,11Z,14Z)-icosa-5,8,11,14-tetraenoyloxy]-3-(icosyloxy)propyl phosphonato]oxy}ethyl)trimethylazanium	InChI=1S/C48H90NO7P/c1-6-8-10-12-14-16-18-20-22-24-26-28-30-32-34-36-38-40-43-53-45-47(46-55-57(51,52)54-44-42-49(3,4)5)56-48(50)41-39-37-35-33-31-29-27-25-23-21-19-17-15-13-11-9-7-2/h15,17,21,23,27,29,33,35,47H,6-14,16,18-20,22,24-26,28,30-32,34,36-46H2,1-5H3/b17-15-,23-21-,29-27-,35-33-/t47-/m1/s1	RDNHPNJCALITSY-MBZSPAKGSA-N	CCCCCCCCCCCCCCCCCCCCOC[C@]([H])(COP([O-])(=O)OCC[N+](C)(C)C)OC(=O)CCC\C=C/C\C=C/C\C=C/C\C=C/CCCCC
Phosphatidylcholine ae C40:5	PC ae C40:5	Phosphatidylcholines	PC(o-20:1(11Z)/20:4(8Z,11Z,14Z,17Z))		53481743	HMDB0013444	HMDB0013444	89850		(2-{[(2R)-3-[(11Z)-icos-11-en-1-yloxy]-2-[(5Z,8Z,11Z,14Z)-icosa-5,8,11,14-tetraenoyloxy]propyl phosphonato]oxy}ethyl)trimethylazanium	InChI=1S/C48H88NO7P/c1-6-8-10-12-14-16-18-20-22-24-26-28-30-32-34-36-38-40-43-53-45-47(46-55-57(51,52)54-44-42-49(3,4)5)56-48(50)41-39-37-35-33-31-29-27-25-23-21-19-17-15-13-11-9-7-2/h15,17,20-23,27,29,33,35,47H,6-14,16,18-19,24-26,28,30-32,34,36-46H2,1-5H3/b17-15-,22-20-,23-21-,29-27-,35-33-/t47-/m1/s1	UNAQSIZPRIMCTB-QXUJVPJQSA-N	CCCCCCCC\C=C/CCCCCCCCCCOC[C@]([H])(COP([O-])(=O)OCC[N+](C)(C)C)OC(=O)CCC\C=C/C\C=C/C\C=C/C\C=C/CCCCC
Phosphatidylcholine ae C40:6	PC ae C40:6	Phosphatidylcholines	PC(o-18:0/22:6(4Z,7Z,10Z,13Z,16Z,19Z))		24779341	HMDB0013422	HMDB0013422	86252	LMGP01020110	(2-{[(2R)-2-[(4Z,7Z,10Z,13Z,16Z,19Z)-docosa-4,7,10,13,16,19-hexaenoyloxy]-3-(octadecyloxy)propyl phosphonato]oxy}ethyl)trimethylazanium	InChI=1S/C48H86NO7P/c1-6-8-10-12-14-16-18-20-22-24-25-26-27-29-31-33-35-37-39-41-48(50)56-47(46-55-57(51,52)54-44-42-49(3,4)5)45-53-43-40-38-36-34-32-30-28-23-21-19-17-15-13-11-9-7-2/h8,10,14,16,20,22,25-26,29,31,35,37,47H,6-7,9,11-13,15,17-19,21,23-24,27-28,30,32-34,36,38-46H2,1-5H3/b10-8-,16-14-,22-20-,26-25-,31-29-,37-35-/t47-/m1/s1	QBZALASVZLFAHF-KYPHJRDXSA-N	CCCCCCCCCCCCCCCCCCOC[C@]([H])(COP([O-])(=O)OCC[N+](C)(C)C)OC(=O)CC\C=C/C\C=C/C\C=C/C\C=C/C\C=C/C\C=C/CC
Phosphatidylcholine ae C42:0	PC ae C42:0	Phosphatidylcholines	PC(o-18:0/24:0)		53481717	HMDB0013423	HMDB0013423			trimethyl(2-{[(2R)-3-(octadecyloxy)-2-(tetracosanoyloxy)propyl phosphonato]oxy}ethyl)azanium	InChI=1S/C50H102NO7P/c1-6-8-10-12-14-16-18-20-22-24-25-26-27-28-29-31-33-35-37-39-41-43-50(52)58-49(48-57-59(53,54)56-46-44-51(3,4)5)47-55-45-42-40-38-36-34-32-30-23-21-19-17-15-13-11-9-7-2/h49H,6-48H2,1-5H3/t49-/m1/s1	ZJMRQFZKFMJBAX-ANFMRNGASA-N	[H][C@@](COCCCCCCCCCCCCCCCCCC)(COP([O-])(=O)OCC[N+](C)(C)C)OC(=O)CCCCCCCCCCCCCCCCCCCCCCC
Phosphatidylcholine ae C42:1	PC ae C42:1	Phosphatidylcholines	PC(o-18:1(9Z)/24:0)		53481733	HMDB0013434	HMDB0013434		LMGP01020269	trimethyl(2-{[(2R)-3-[(9Z)-octadec-9-en-1-yloxy]-2-(tetracosanoyloxy)propyl phosphonato]oxy}ethyl)azanium	InChI=1S/C50H100NO7P/c1-6-8-10-12-14-16-18-20-22-24-25-26-27-28-29-31-33-35-37-39-41-43-50(52)58-49(48-57-59(53,54)56-46-44-51(3,4)5)47-55-45-42-40-38-36-34-32-30-23-21-19-17-15-13-11-9-7-2/h21,23,49H,6-20,22,24-48H2,1-5H3/b23-21-/t49-/m1/s1	BSQIZOZBOXYNEW-WIEGMJJDSA-N	CCCCCCCCCCCCCCCCCCCCCCCC(=O)O[C@]([H])(COCCCCCCCC\C=C/CCCCCCCC)COP([O-])(=O)OCC[N+](C)(C)C
Phosphatidylcholine ae C42:2	PC ae C42:2	Phosphatidylcholines	PC(o-18:2(9Z,12Z)/24:0)		53481741	HMDB0013438	HMDB0013438	89864	LMGP01020273	trimethyl(2-{[(2R)-3-[(9Z,12Z)-octadeca-9,12-dien-1-yloxy]-2-(tetracosanoyloxy)propyl phosphonato]oxy}ethyl)azanium	InChI=1S/C50H98NO7P/c1-6-8-10-12-14-16-18-20-22-24-25-26-27-28-29-31-33-35-37-39-41-43-50(52)58-49(48-57-59(53,54)56-46-44-51(3,4)5)47-55-45-42-40-38-36-34-32-30-23-21-19-17-15-13-11-9-7-2/h15,17,21,23,49H,6-14,16,18-20,22,24-48H2,1-5H3/b17-15-,23-21-/t49-/m1/s1	SJLRNWKFILQPDM-AARZFCJCSA-N	CCCCCCCCCCCCCCCCCCCCCCCC(=O)O[C@]([H])(COCCCCCCCC\C=C/C\C=C/CCCCC)COP([O-])(=O)OCC[N+](C)(C)C
Phosphatidylcholine ae C42:3	PC ae C42:3	Phosphatidylcholines	PC(o-24:0/18:3(6Z,9Z,12Z))		53481771	HMDB0013458	HMDB0013458	86451	LMGP01020252	trimethyl(2-{[(2R)-2-[(6Z,9Z,12Z)-octadeca-6,9,12-trienoyloxy]-3-(tetracosyloxy)propyl phosphonato]oxy}ethyl)azanium	InChI=1S/C50H96NO7P/c1-6-8-10-12-14-16-18-20-22-23-24-25-26-27-28-30-32-34-36-38-40-42-45-55-47-49(48-57-59(53,54)56-46-44-51(3,4)5)58-50(52)43-41-39-37-35-33-31-29-21-19-17-15-13-11-9-7-2/h15,17,21,29,33,35,49H,6-14,16,18-20,22-28,30-32,34,36-48H2,1-5H3/b17-15-,29-21-,35-33-/t49-/m1/s1	LDFITNYTODJQBW-AQBSXLNYSA-N	CCCCCCCCCCCCCCCCCCCCCCCCOC[C@]([H])(COP([O-])(=O)OCC[N+](C)(C)C)OC(=O)CCCC\C=C/C\C=C/C\C=C/CCCCC
Phosphatidylcholine ae C42:4	PC ae C42:4	Phosphatidylcholines	PC(o-22:0/20:4(8Z,11Z,14Z,17Z))		53481751	HMDB0013448	HMDB0013448			(2-{[(2R)-3-(docosyloxy)-2-[(5Z,8Z,11Z,14Z)-icosa-5,8,11,14-tetraenoyloxy]propyl phosphonato]oxy}ethyl)trimethylazanium	InChI=1S/C50H94NO7P/c1-6-8-10-12-14-16-18-20-22-24-25-26-28-30-32-34-36-38-40-42-45-55-47-49(48-57-59(53,54)56-46-44-51(3,4)5)58-50(52)43-41-39-37-35-33-31-29-27-23-21-19-17-15-13-11-9-7-2/h15,17,21,23,29,31,35,37,49H,6-14,16,18-20,22,24-28,30,32-34,36,38-48H2,1-5H3/b17-15-,23-21-,31-29-,37-35-/t49-/m1/s1	PFSAGEUWPWJOBK-QENZFRSWSA-N	CCCCCCCCCCCCCCCCCCCCCCOC[C@]([H])(COP([O-])(=O)OCC[N+](C)(C)C)OC(=O)CCC\C=C/C\C=C/C\C=C/C\C=C/CCCCC
Phosphatidylcholine ae C42:5	PC ae C42:5	Phosphatidylcholines	PC(o-22:1(13Z)/20:4(8Z,11Z,14Z,17Z))		53481757	HMDB0013451	HMDB0013451			(2-{[(2R)-3-[(13Z)-docos-13-en-1-yloxy]-2-[(5Z,8Z,11Z,14Z)-icosa-5,8,11,14-tetraenoyloxy]propyl phosphonato]oxy}ethyl)trimethylazanium	InChI=1S/C50H92NO7P/c1-6-8-10-12-14-16-18-20-22-24-25-26-28-30-32-34-36-38-40-42-45-55-47-49(48-57-59(53,54)56-46-44-51(3,4)5)58-50(52)43-41-39-37-35-33-31-29-27-23-21-19-17-15-13-11-9-7-2/h15,17,20-23,29,31,35,37,49H,6-14,16,18-19,24-28,30,32-34,36,38-48H2,1-5H3/b17-15-,22-20-,23-21-,31-29-,37-35-/t49-/m1/s1	OQRGDDBNUMCNLP-ABEXPZPBSA-N	CCCCCCCC\C=C/CCCCCCCCCCCCOC[C@]([H])(COP([O-])(=O)OCC[N+](C)(C)C)OC(=O)CCC\C=C/C\C=C/C\C=C/C\C=C/CCCCC
Phosphatidylcholine ae C44:3	PC ae C44:3	Phosphatidylcholines	PC(o-22:0/22:3(10Z,13Z,16Z))		53481753	HMDB0013449	HMDB0013449	86454	LMGP01020251	(2-{[(2R)-2-[(10Z,13Z,16Z)-docosa-10,13,16-trienoyloxy]-3-(docosyloxy)propyl phosphonato]oxy}ethyl)trimethylazanium	InChI=1S/C52H100NO7P/c1-6-8-10-12-14-16-18-20-22-24-26-28-30-32-34-36-38-40-42-44-47-57-49-51(50-59-61(55,56)58-48-46-53(3,4)5)60-52(54)45-43-41-39-37-35-33-31-29-27-25-23-21-19-17-15-13-11-9-7-2/h15,17,21,23,27,29,51H,6-14,16,18-20,22,24-26,28,30-50H2,1-5H3/b17-15-,23-21-,29-27-/t51-/m1/s1	CQBVYLALIKLMGX-TYGMOWAISA-N	CCCCCCCCCCCCCCCCCCCCCCOC[C@]([H])(COP([O-])(=O)OCC[N+](C)(C)C)OC(=O)CCCCCCCC\C=C/C\C=C/C\C=C/CCCCC
Phosphatidylcholine ae C44:4	PC ae C44:4	Phosphatidylcholines	PC(o-22:1(13Z)/22:3(10Z,13Z,16Z))		53481761	HMDB0013453	HMDB0013453	89998	LMGP01020276	(2-{[(2R)-3-[(13Z)-docos-13-en-1-yloxy]-2-[(10Z,13Z,16Z)-docosa-10,13,16-trienoyloxy]propyl phosphonato]oxy}ethyl)trimethylazanium	InChI=1S/C52H98NO7P/c1-6-8-10-12-14-16-18-20-22-24-26-28-30-32-34-36-38-40-42-44-47-57-49-51(50-59-61(55,56)58-48-46-53(3,4)5)60-52(54)45-43-41-39-37-35-33-31-29-27-25-23-21-19-17-15-13-11-9-7-2/h15,17,20-23,27,29,51H,6-14,16,18-19,24-26,28,30-50H2,1-5H3/b17-15-,22-20-,23-21-,29-27-/t51-/m1/s1	ADCPDRAGQLKVRI-DFPONBFASA-N	CCCCCCCC\C=C/CCCCCCCCCCCCOC[C@]([H])(COP([O-])(=O)OCC[N+](C)(C)C)OC(=O)CCCCCCCC\C=C/C\C=C/C\C=C/CCCCC
Phosphatidylcholine ae C44:5	PC ae C44:5	Phosphatidylcholines	PC(o-22:2(13Z,16Z)/22:3(10Z,13Z,16Z))		53481767	HMDB0013456	HMDB0013456	89995	LMGP01020278	(2-{[(2R)-2-[(10Z,13Z,16Z)-docosa-10,13,16-trienoyloxy]-3-[(13Z,16Z)-docosa-13,16-dien-1-yloxy]propyl phosphonato]oxy}ethyl)trimethylazanium	InChI=1S/C52H96NO7P/c1-6-8-10-12-14-16-18-20-22-24-26-28-30-32-34-36-38-40-42-44-47-57-49-51(50-59-61(55,56)58-48-46-53(3,4)5)60-52(54)45-43-41-39-37-35-33-31-29-27-25-23-21-19-17-15-13-11-9-7-2/h14-17,20-23,27,29,51H,6-13,18-19,24-26,28,30-50H2,1-5H3/b16-14-,17-15-,22-20-,23-21-,29-27-/t51-/m1/s1	CEZAZXUWDFPTTE-FHIJIHMSSA-N	CCCCC\C=C/C\C=C/CCCCCCCCCCCCOC[C@]([H])(COP([O-])(=O)OCC[N+](C)(C)C)OC(=O)CCCCCCCC\C=C/C\C=C/C\C=C/CCCCC
Phosphatidylcholine ae C44:6	PC ae C44:6	Phosphatidylcholines	PC(o-22:0/22:6(4Z,7Z,10Z,13Z,16Z,19Z))		53481755	HMDB0013450	HMDB0013450			(2-{[(2R)-2-[(4Z,7Z,10Z,13Z,16Z,19Z)-docosa-4,7,10,13,16,19-hexaenoyloxy]-3-(docosyloxy)propyl phosphonato]oxy}ethyl)trimethylazanium	InChI=1S/C52H94NO7P/c1-6-8-10-12-14-16-18-20-22-24-26-28-30-32-34-36-38-40-42-44-47-57-49-51(50-59-61(55,56)58-48-46-53(3,4)5)60-52(54)45-43-41-39-37-35-33-31-29-27-25-23-21-19-17-15-13-11-9-7-2/h9,11,15,17,21,23,27,29,33,35,39,41,51H,6-8,10,12-14,16,18-20,22,24-26,28,30-32,34,36-38,40,42-50H2,1-5H3/b11-9-,17-15-,23-21-,29-27-,35-33-,41-39-/t51-/m1/s1	YLLDQHGIGWZVQP-ITBHSSNISA-N	CCCCCCCCCCCCCCCCCCCCCCOC[C@]([H])(COP([O-])(=O)OCC[N+](C)(C)C)OC(=O)CC\C=C/C\C=C/C\C=C/C\C=C/C\C=C/C\C=C/CC
Sphingomyelin C16:0	SM C16:0	Sphingomyelins	SM(d18:1/16:0)		5283590	HMDB0010169	HMDB0010169	17636		{[(2S,3R,4E)-2-hexadecanamido-3-hydroxyoctadec-4-en-1-yl]oxy}[2-(trimethylazaniumyl)ethoxy]phosphinic acid	InChI=1S/C39H79N2O6P/c1-6-8-10-12-14-16-18-20-22-24-26-28-30-32-38(42)37(36-47-48(44,45)46-35-34-41(3,4)5)40-39(43)33-31-29-27-25-23-21-19-17-15-13-11-9-7-2/h30,32,37-38,42H,6-29,31,33-36H2,1-5H3,(H-,40,43,44,45)/p+1/b32-30+/t37-,38+/m0/s1	RWKUXQNLWDTSLO-GWQJGLRPSA-O	CCCCCCCCCCCCCCCC(=O)N[C@@]([H])(COP(O)(=O)OCC[N+](C)(C)C)[C@]([H])(O)\C=C\CCCCCCCCCCCCC
Sphingomyelin C16:1	SM C16:1	Sphingomyelins	N-(9Z-hexadecenoyl)sphingosine-1-phosphocholine		52931145			64487	LMSP03010041	(2S,3R,4E)-2-[(9Z)-hexadec-9-enoylamino]-3-hydroxyoctadec-4-en-1-yl 2-(trimethylammonio)ethyl phosphate	InChI=1S/C39H77N2O6P/c1-6-8-10-12-14-16-18-20-22-24-26-28-30-32-38(42)37(36-47-48(44,45)46-35-34-41(3,4)5)40-39(43)33-31-29-27-25-23-21-19-17-15-13-11-9-7-2/h17,19,30,32,37-38,42H,6-16,18,20-29,31,33-36H2,1-5H3,(H-,40,43,44,45)/b19-17-,32-30+/t37-,38+/m0/s1	OAHFTKWSJGVMTG-MBIABJCFSA-N	CCCCCCCCCCCCC\C=C\[C@@H](O)[C@H](COP([O-])(=O)OCC[N+](C)(C)C)NC(=O)CCCCCCC\C=C/CCCCCC
Sphingomyelin C18:0	SM C18:0	Sphingomyelins	SM(d18:1/18:0)	85187-10-6	5283588	HMDB0001348	HMDB0001348	17636	LMSP03010001	{[(2S,3R,4E)-3-hydroxy-2-octadecanamidooctadec-4-en-1-yl]oxy}[2-(trimethylazaniumyl)ethoxy]phosphinic acid	InChI=1S/C41H83N2O6P/c1-6-8-10-12-14-16-18-20-21-23-25-27-29-31-33-35-41(45)42-39(38-49-50(46,47)48-37-36-43(3,4)5)40(44)34-32-30-28-26-24-22-19-17-15-13-11-9-7-2/h32,34,39-40,44H,6-31,33,35-38H2,1-5H3,(H-,42,45,46,47)/p+1/b34-32+/t39-,40+/m0/s1	LKQLRGMMMAHREN-YJFXYUILSA-O	CCCCCCCCCCCCCCCCCC(=O)N[C@@]([H])(COP(O)(=O)OCC[N+](C)(C)C)[C@]([H])(O)\C=C\CCCCCCCCCCCCC
Sphingomyelin C18:1	SM C18:1	Sphingomyelins	SM(d18:1/18:1(11Z))		53481366	HMDB0012100	HMDB0012100	86086		(2-{[(2S,3R,4E)-3-hydroxy-2-[(11Z)-octadec-11-enamido]octadec-4-en-1-yl phosphonato]oxy}ethyl)trimethylazanium	InChI=1S/C41H81N2O6P/c1-6-8-10-12-14-16-18-20-21-23-25-27-29-31-33-35-41(45)42-39(38-49-50(46,47)48-37-36-43(3,4)5)40(44)34-32-30-28-26-24-22-19-17-15-13-11-9-7-2/h16,18,32,34,39-40,44H,6-15,17,19-31,33,35-38H2,1-5H3,(H-,42,45,46,47)/b18-16-,34-32+/t39-,40+/m0/s1	FZMKZVXNTLAHFD-RTEXEOPXSA-N	CCCCCCCCCCCCC\C=C\[C@@H](O)[C@H](COP([O-])(=O)OCC[N+](C)(C)C)NC(=O)CCCCCCCCC\C=C/CCCCCC
Sphingomyelin C20:2	SM C20:2	Sphingomyelins	N-icosadienoylsphingosine-1-phosphocholine					85595					CCCCCCCCCCCCC\C=C\[C@@H](O)[C@H](COP([O-])(=O)OCC[N+](C)(C)C)NC([*])=O
Sphingomyelin C22:3	SM C22:3	Sphingomyelins	N-docosatrienoylsphingosine-1-phosphocholine					85594					CCCCCCCCCCCCC\C=C\[C@@H](O)[C@H](COP([O-])(=O)OCC[N+](C)(C)C)NC([*])=O
Sphingomyelin C24:0	SM C24:0	Sphingomyelins	SM(d18:1/24:0)		5283595	HMDB0011697	HMDB0011697	83360	LMSP03010008	{[(2S,3R,4E)-3-hydroxy-2-tetracosanamidooctadec-4-en-1-yl]oxy}[2-(trimethylazaniumyl)ethoxy]phosphinic acid	InChI=1S/C47H95N2O6P/c1-6-8-10-12-14-16-18-20-21-22-23-24-25-26-27-29-31-33-35-37-39-41-47(51)48-45(44-55-56(52,53)54-43-42-49(3,4)5)46(50)40-38-36-34-32-30-28-19-17-15-13-11-9-7-2/h38,40,45-46,50H,6-37,39,41-44H2,1-5H3,(H-,48,51,52,53)/p+1/b40-38+/t45-,46+/m0/s1	QEDPUVGSSDPBMD-XTAIVQBESA-O	CCCCCCCCCCCCCCCCCCCCCCCC(=O)N[C@@]([H])(COP(O)(=O)OCC[N+](C)(C)C)[C@]([H])(O)\C=C\CCCCCCCCCCCCC
Sphingomyelin C24:1	SM C24:1	Sphingomyelins	SM(d18:1/24:1(15Z))		44260126	HMDB0012107	HMDB0012107	74535	LMSP03010007	(2-{[(2S,3R,4E)-3-hydroxy-2-[(15Z)-tetracos-15-enamido]octadec-4-en-1-yl phosphonato]oxy}ethyl)trimethylazanium	InChI=1S/C47H93N2O6P/c1-6-8-10-12-14-16-18-20-21-22-23-24-25-26-27-29-31-33-35-37-39-41-47(51)48-45(44-55-56(52,53)54-43-42-49(3,4)5)46(50)40-38-36-34-32-30-28-19-17-15-13-11-9-7-2/h20-21,38,40,45-46,50H,6-19,22-37,39,41-44H2,1-5H3,(H-,48,51,52,53)/b21-20-,40-38+/t45-,46+/m0/s1	WKZHECFHXLTOLJ-QYKFWSDSSA-N	CCCCCCCCCCCCC\C=C\[C@@H](O)[C@H](COP([O-])(=O)OCC[N+](C)(C)C)NC(=O)CCCCCCCCCCCCC\C=C/CCCCCCCC
Sphingomyelin C26:0	SM C26:0	Sphingomyelins	SM(d18:1/26:0)		5283597	HMDB0011698	HMDB0011698	83361	LMSP03010010	{[(2S,3R,4E)-2-hexacosanamido-3-hydroxyoctadec-4-en-1-yl]oxy}[2-(trimethylazaniumyl)ethoxy]phosphinic acid	InChI=1S/C49H99N2O6P/c1-6-8-10-12-14-16-18-20-21-22-23-24-25-26-27-28-29-31-33-35-37-39-41-43-49(53)50-47(46-57-58(54,55)56-45-44-51(3,4)5)48(52)42-40-38-36-34-32-30-19-17-15-13-11-9-7-2/h40,42,47-48,52H,6-39,41,43-46H2,1-5H3,(H-,50,53,54,55)/p+1/b42-40+/t47-,48+/m0/s1	VRAWSAPVSSLIRI-MVUJCARGSA-O	CCCCCCCCCCCCCCCCCCCCCCCCCC(=O)N[C@@]([H])(COP(O)(=O)OCC[N+](C)(C)C)[C@]([H])(O)\C=C\CCCCCCCCCCCCC
Sphingomyelin C26:1	SM C26:1	Sphingomyelins	SM(d18:1/26:1(17Z))		44260128	HMDB0013461	HMDB0013461	84476	LMSP03010009	(2-{[(2S,3R,4E)-2-[(17Z)-hexacos-17-enamido]-3-hydroxyoctadec-4-en-1-yl phosphonato]oxy}ethyl)trimethylazanium	InChI=1S/C49H97N2O6P/c1-6-8-10-12-14-16-18-20-21-22-23-24-25-26-27-28-29-31-33-35-37-39-41-43-49(53)50-47(46-57-58(54,55)56-45-44-51(3,4)5)48(52)42-40-38-36-34-32-30-19-17-15-13-11-9-7-2/h20-21,40,42,47-48,52H,6-19,22-39,41,43-46H2,1-5H3,(H-,50,53,54,55)/b21-20-,42-40+/t47-,48+/m0/s1	YXEXWUZHFGYOHJ-UOJCCMJYSA-N	CCCCCCCCCCCCC\C=C\[C@@H](O)[C@H](COP([O-])(=O)OCC[N+](C)(C)C)NC(=O)CCCCCCCCCCCCCCC\C=C/CCCCCCCC
Hydroxysphingomyelin C14:1	SM (OH) C14:1	Sphingomyelins	SM(d18:0/14:1(9Z)(OH))		53481777	HMDB0013462	HMDB0013462	90011		(2-{[(2S,3R,4E)-3-hydroxy-2-[(9Z)-3-hydroxytetradec-9-enamido]octadec-4-en-1-yl phosphonato]oxy}ethyl)trimethylazanium	InChI=1S/C37H73N2O7P/c1-6-8-10-12-14-16-17-18-19-21-23-25-27-29-36(41)35(33-46-47(43,44)45-31-30-39(3,4)5)38-37(42)32-34(40)28-26-24-22-20-15-13-11-9-7-2/h13,15,27,29,34-36,40-41H,6-12,14,16-26,28,30-33H2,1-5H3,(H-,38,42,43,44)/b15-13-,29-27+/t34?,35-,36+/m0/s1	ZNHNJXWKKQKMBU-POWUNZFVSA-N	CCCCCCCCCCCCC\C=C\[C@@H](O)[C@H](COP([O-])(=O)OCC[N+](C)(C)C)NC(=O)CC(O)CCCCC\C=C/CCCC
Hydroxysphingomyelin C16:1	SM (OH) C16:1	Sphingomyelins	SM(d18:0/16:1(9Z)(OH))		53481779	HMDB0013463	HMDB0013463	90007		(2-{[(2S,3R,4E)-3-hydroxy-2-[(9Z)-3-hydroxyhexadec-9-enamido]octadec-4-en-1-yl phosphonato]oxy}ethyl)trimethylazanium	InChI=1S/C39H77N2O7P/c1-6-8-10-12-14-16-18-19-21-23-25-27-29-31-38(43)37(35-48-49(45,46)47-33-32-41(3,4)5)40-39(44)34-36(42)30-28-26-24-22-20-17-15-13-11-9-7-2/h17,20,29,31,36-38,42-43H,6-16,18-19,21-28,30,32-35H2,1-5H3,(H-,40,44,45,46)/b20-17-,31-29+/t36?,37-,38+/m0/s1	LPHMSPONPQCKTL-FKUNDBCPSA-N	CCCCCCCCCCCCC\C=C\[C@@H](O)[C@H](COP([O-])(=O)OCC[N+](C)(C)C)NC(=O)CC(O)CCCCC\C=C/CCCCCC
Hydroxysphingomyelin C22:1	SM (OH) C22:1	Sphingomyelins	SM(d18:0/22:1(13Z)(OH))		53481785	HMDB0013466	HMDB0013466	90010		(2-{[(2S,3R,4E)-3-hydroxy-2-[(13Z)-3-hydroxydocos-13-enamido]octadec-4-en-1-yl phosphonato]oxy}ethyl)trimethylazanium	InChI=1S/C45H89N2O7P/c1-6-8-10-12-14-16-18-20-21-22-23-25-26-28-30-32-34-36-42(48)40-45(50)46-43(41-54-55(51,52)53-39-38-47(3,4)5)44(49)37-35-33-31-29-27-24-19-17-15-13-11-9-7-2/h20-21,35,37,42-44,48-49H,6-19,22-34,36,38-41H2,1-5H3,(H-,46,50,51,52)/b21-20-,37-35+/t42?,43-,44+/m0/s1	ZUSFLIGNJFDBRL-FYGIKZFGSA-N	CCCCCCCCCCCCC\C=C\[C@@H](O)[C@H](COP([O-])(=O)OCC[N+](C)(C)C)NC(=O)CC(O)CCCCCCCCC\C=C/CCCCCCCC
Hydroxysphingomyelin C22:2	SM (OH) C22:2	Sphingomyelins	SM(d18:0/22:2(13Z,16Z)(OH))		53481787	HMDB0013467	HMDB0013467	90003		(2-{[(2S,3R,4E)-3-hydroxy-2-[(13Z,16Z)-3-hydroxydocosa-13,16-dienamido]octadec-4-en-1-yl phosphonato]oxy}ethyl)trimethylazanium	InChI=1S/C45H87N2O7P/c1-6-8-10-12-14-16-18-20-21-22-23-25-26-28-30-32-34-36-42(48)40-45(50)46-43(41-54-55(51,52)53-39-38-47(3,4)5)44(49)37-35-33-31-29-27-24-19-17-15-13-11-9-7-2/h14,16,20-21,35,37,42-44,48-49H,6-13,15,17-19,22-34,36,38-41H2,1-5H3,(H-,46,50,51,52)/b16-14-,21-20-,37-35+/t42?,43-,44+/m0/s1	DRKCMBAZIYFIGX-ZWLRGCNFSA-N	CCCCCCCCCCCCC\C=C\[C@@H](O)[C@H](COP([O-])(=O)OCC[N+](C)(C)C)NC(=O)CC(O)CCCCCCCCC\C=C/C\C=C/CCCCC
Hydroxysphingomyelin C24:1	SM (OH) C24:1	Sphingomyelins	SM(d18:0/24:1(15Z)(OH))		53481791	HMDB0013469	HMDB0013469	90006		(2-{[(2S,3R,4E)-3-hydroxy-2-[(15Z)-3-hydroxytetracos-15-enamido]octadec-4-en-1-yl phosphonato]oxy}ethyl)trimethylazanium	InChI=1S/C47H93N2O7P/c1-6-8-10-12-14-16-18-20-21-22-23-24-25-27-28-30-32-34-36-38-44(50)42-47(52)48-45(43-56-57(53,54)55-41-40-49(3,4)5)46(51)39-37-35-33-31-29-26-19-17-15-13-11-9-7-2/h20-21,37,39,44-46,50-51H,6-19,22-36,38,40-43H2,1-5H3,(H-,48,52,53,54)/b21-20-,39-37+/t44?,45-,46+/m0/s1	IOOMOQUTKQGEFH-BSZNTFKYSA-N	CCCCCCCCCCCCC\C=C\[C@@H](O)[C@H](COP([O-])(=O)OCC[N+](C)(C)C)NC(=O)CC(O)CCCCCCCCCCC\C=C/CCCCCCCC
Hexose	H1	Monosaccharides	D-Glucose	50-99-7	5793	HMDB0000122	HMDB0000122	17634		(3R,4S,5S,6R)-6-(hydroxymethyl)oxane-2,3,4,5-tetrol	InChI=1S/C6H12O6/c7-1-2-3(8)4(9)5(10)6(11)12-2/h2-11H,1H2/t2-,3-,4+,5-,6?/m1/s1	WQZGKKKJIJFFOK-GASJEMHNSA-N	OC[C@H]1OC(O)[C@H](O)[C@@H](O)[C@@H]1O

## Sheet: Table S2 B Metabolic Indicators
Table S1. B) Metabolic Indicators from Biocrates Ratio Explorer Software
Short Name	Formula	Description	Metabolic Significance	Literature
(C2+C3) / C0	(C2 + C3) / C0	Ratio of short chain acylcarnitines to free carnitine	Measure of overall beta-oxidation activity	Ottas et al. 2017, DOI: 10.1371/journal.pone.0188580; Houten and Wanders 2010, DOI: 10.1007/s10545-010-9061-2; Bartlett and Eaton 2004, PMID:14728673.
AAA	Phe + Trp + Tyr	Sum of the aromatic amino acids		Chen et al. 2016, DOI: 10.1371/journal.pone.0162192; Wuertz et al. 2013, DOI: 10.2337/dc12-0895.
ADMA / Arg	ADMA / Arg	Fraction of asymmetrically dimethylated Arg of the unmodified Arg pool	Inhibition of NO synthase, associated with endothelial dysfunction and cardiovascular risk in general	Sydow and Muenzel 2003, PMID: 14664902.
BCAA	Ile + Leu + Val	Sum of branched chain amino acids	Indicator for short-term metabolic control (analogy with muscular insulin resistance)	Neinast et al. 2019, PMID:30485760; Anzai et al. 2017, DOI: 10.1038/s41598-017-13451-8; Allam-Ndoul et al. 2015, DOI: 10.15761/iod.1000134.
C2 / C0	C2 / C0	Ratio of acetylcarnitine to free carnitine	Measure of beta-oxidation of even numbered fatty acids	Houten et al. 2016, PMID: 26474213; Barlett and Eaton 2004, PMID: 14728673; Rinaldo et al. 2002, PMID: 11826276.
Cit / Arg	Cit / Arg	Ratio of Cit to Arg	Activity of nitric oxide synthase (NOS, EC 1.14.13.39)	Maher et al. 2017, DOI: 10.1007/978-3-319-60733-7_5; Alderton et al. 2001, DOI: 10.1042/0264-6021:3570593.
Cit / Orn	Cit / Orn	Ratio of Cit to Orn	Activity of ornithine carbamoyltransferase (OTC, EC 2.1.3.3)	Choi et al. 2012, DOI: 10.3346/jkms.2012.27.5.556.
CPT-I ratio	(C16 + C18) / C0	Ratio of long chain acylcarnitines to free carnitine	Activity of carnitine palmitoyl transferase-1, rate-limiting step in the uptake of fatty acids into the mitochondria (CPT-I, EC 2.3.1.21)	Genetics Home Reference, URL: https://go.usa.gov/x8yeq.
Essential AA	Ile + Leu + Lys + Phe + Thr + Trp + Val + Met	Sum of essential amino acids	Indicator of nutritional status	Tassari et al. 2016, DOI: 10.1038/srep26074.
Fisher ratio	BCAA / AAA	Ratio of BCAA to AAA	Indicator of liver damage	Ishikawa 2012, DOI: 10.3748/wjg.v18.i17.2005; Dejong et al. 2007, DOI: 10.1093/jn/137.6.1579S; Fischer et al. 1976, PMID: 818729.
Glucogenic AA	Ala + Gly + Ser	Sum of selected glucogenic amino acids (Ala, Gly, Ser)	Indicator of glycolytic vs. gluconeogenic acitivity	Nuttall et al. 2008, DOI: 10.1002/dmrr.863; Berg et al. 2002, Bookshelf ID: NBK22453.
Kynurenine / Trp	Kynurenine / Trp	Rate of Trp degradation to kynurenine	Rate of Trp degredation to niacin, indicator of indole dioxygenase activity (immunosuppression/ tolerance)	Hornyak et al. 2018, DOI: 10.3389/fimmu.2018.00151; Miolo et al. 2016, DOI: 10.18632/oncotarget.9489; Uyttenhove et al. 2003, DOI: 10.1038/nm934.
Met-SO / Met	Met-SO / Met	Fraction of sulfoxidized Met of unmodified Met pool	Measure of systemic oxidative stress	Stadtman et al. 2005, DOI: 10.1016/j.bbapap.2004.08.010; Moskovitz 2005, DOI: 10.1016/j.bbapap.2004.09.003; Hoshi and Heinemann 2001, PMID:11179387.
MUFA (PC)	PC aa C28:1 + PC aa C32:1 + PC aa C34:1 + PC aa C36:1 + PC aa C40:1 + PC aa C42:1 + PC ae C30:1 + PC ae C32:1 + PC ae C34:1 + PC ae C36:1 + PC ae C38:1 + PC ae C40:1 + PC ae C42:1	Mono-unsaturated glycerophosphocholines, calculated from PC xx C n:1	Indicator of nutritional lipid composition	Schwingshackl and Hoffmann 2012, DOI: 10.3390/nu4121989; Guo et al. 2014, DOI: 10.1038/srep05959; Szule et al. 2002, DOI: 10.1016/S0006-3495(02)75223-5.
MUFA (PC) / SFA (PC)	MUFA (PC) / SFA (PC)	Ratio of mono-unsaturated to saturated glycerophosphocholines	Measure of the activity of fatty acid desaturases and indicator of nutritional lipid composition	Ide et al. 2013, DOI: 10.1371/journal.pone.0061204.
Non essential AA	Total AA - Essential AA	Sum of the non-essential amino acids	Indicator of metabolic/ catabolic state	Hou et al. 2015, DOI: 10.1177/1535370215587913.
Orn / Arg	Orn / Arg	Ratio of Orn to Arg	Activity of arginase (ARG, EC 3.5.3.1)	Caldwell et al. 2015, DOI: 10.1016/j.tips.2015.03.006; Sourij et al. 2011, DOI: 10.1016/j.atherosclerosis.2011.04.041.
PUFA (PC)	PC aa C32:2 + PC aa C32:3 + PC aa C34:2 + PC aa C34:3 + PC aa C34:4 + PC aa C36:2 + PC aa C36:3 + PC aa C36:4 + PC aa C36:5 + PC aa C36:6 + PC aa C38:3 + PC aa C38:4 + PC aa C38:5 + PC aa C38:6 + PC aa C40:2 + PC aa C40:3 + PC aa C40:4 + PC aa C40:5 + PC aa C40:6 + PC aa C42:2 + PC aa C42:4 + PC aa C42:5 + PC aa C42:6 + PC ae C30:2 + PC ae C32:2 + PC ae C34:2 + PC ae C34:3 + PC ae C36:2 + PC ae C…	Sum of poly-unsaturated glycerophosphocholines, calculated from PC xx C n:m with m>=2	Indicator of nutritional lipid composition	Bazinet and Laye‚ 2014, DOI: 10.1038/nrn3820; Ander et al. 2003, PMID: 19649216; Szule et al. 2002, DOI: 10.1016/S0006-3495(02)75223-5.
PUFA (PC) / MUFA (PC)	PUFA (PC) / MUFA (PC)	Ratio of poly-unsaturated to mono-unsaturated glycerophosphocholines	Measure of the activity of fatty acid desaturases and indicator of nutritional lipid composition	Guo et al. 2014, DOI: 10.1038/srep05959.
PUFA (PC) / SFA (PC)	PUFA (PC) / SFA (PC)	Ratio of poly-unsaturated to saturated glycerophosphocholines	Measure of the activity of fatty acid desaturases and indicator of nutritional lipid composition	Kim and Legido-Quigley 2018, DOI: 10.1051/ocl/2018027.
Putrescine / Orn	Putrescine / Orn	Ratio of putrescine to Orn	Activity of ornithine decarboxylase (EC 4.1.1.17)	Bae et al. 2018, DOI: 10.1016/j.bbagen.2018.06.004; Wuddineh et al. 2018, DOI: 10.1007/978-1-4939-7398-9_1.
SDMA / Arg	SDMA / Arg	Fraction of symmetrically dimethylated Arg of the unmodified Arg pool	Indicator of impaired kidney function/ renal failure	Tain et al. 2017, DOI: 10.3390/toxins9030092; Kielstein et al. 2006, DOI: 10.1093/ndt/gfl292.
Serotonin / Trp	Serotonin / Trp	Ratio of serotonin to Trp	Rate of Trp degredation to serotonin	Meier et al. 2017, DOI: 10.1007/s00408-017-0004-7; Berger et al. 2009, PMID: 19630576; Allen et al. 2009, DOI: 10.1016/j.ymgme.2009.01.010.
SFA (PC)	PC aa C24:0 + PC aa C26:0 + PC aa C30:0 + PC aa C32:0 + PC aa C36:0 + PC aa C38:0 + PC aa C42:0 + PC ae C30:0 + PC ae C34:0 + PC ae C36:0 + PC ae C38:0 + PC ae C42:0	Sum of saturated glycerophosphocholines, calculated from PC xx C n:0	Indicator of nutritional lipid composition	Santos et al. 2013, DOI: 10.1016/j.nutres.2013.07.002; Chait and Kim 2010, DOI: 10.1161/atvbaha.110.203984; Szule et al. 2002, DOI: 10.1016/S0006-3495(02)75223-5.
Spermidine / Putrescine	Spermidine / Putrescine	Ratio of spermidine to putrescine	Activity of spermidine synthase (EC 2.5.1.16)	Madeo et al. 2018, DOI: 10.1126/science.aan2788; Casero Jr et al. 2018, DOI: 10.1038/s41568-018-0050-3.
Spermine / Spermidine	Spermine / Spermidine	Ratio of spermine to spermidine	Activity of spermine synthase (EC 2.5.1.22)	Madeo et al. 2018, DOI: 10.1126/science.aan2788; Casero Jr et al. 2018, DOI: 10.1038/s41568-018-0050-3.
Total (PC+SM)	Total SM + Total PC	Sum of choline containing phospholipids		Chiurchiu et al. 2018, DOI: 10.3389/fimmu.2018.00038; Rodriguez-Cuenca et al. 2017, PMID: 28104532; Kanno et al. 2007, DOI:10.1074/jbc.M703745200.
Total AA	Ala + Arg + Asn + Asp + Cit + Gln + Glu + Gly + His + Ile + Leu + Lys + Met + Orn + Phe + Pro + Ser + Thr + Trp + Tyr + Val	Sum of all amino acids		Tochikubo et al. 2016, DOI: 10.1038/nutd.2016.5.
Total AC / C0	(C10 + C10:1 + C10:2 + C12 + C12-DC + C12:1 + C14 + C14:1 + C14:1-OH + C14:2 + C14:2-OH + C16 + C16-OH + C16:1 + C16:1-OH + C16:2 + C16:2-OH + C18 + C18:1 + C18:1-OH + C18:2 + C2 + C3 + C3-DC (C4-OH) + C3-OH + C3:1 + C4 + C4:1 + C5 + C5-DC (C6-OH) + C5-M-DC + C5-OH (C3-DC-M) + C5:1 + C5:1-DC + C6 (C4:1-DC) + C6:1 + C7-DC + C8 + C9) / C0	Ratio of esterified to free carnitine		Winther et al. 2014, DOI: 10.1310/hpj4906-549.
Total AC-DC / Total AC	(C5:1-DC + C5-DC (C6-OH) + C5-M-DC + C7-DC + C12-DC) / (C10 + C10:1 + C10:2 + C12 + C12-DC + C12:1 + C14 + C14:1 + C14:1-OH + C14:2 + C14:2-OH + C16 + C16-OH + C16:1 + C16:1-OH + C16:2 + C16:2-OH + C18 + C18:1 + C18:1-OH + C18:2 + C2 + C3 + C3-DC (C4-OH) + C3-OH + C3:1 + C4 + C4:1 + C5 + C5-DC (C6-OH) + C5-M-DC + C5-OH (C3-DC-M) + C5:1 + C5:1-DC + C6 (C4:1-DC) + C6:1 + C7-DC + C8 + C9)	Fraction of dicarboxyacylcarnitines of the total acylcarnitines	Indicator of omega-oxidation of fatty acids	Wanders et al. 2011, DOI: 10.1111/j.1742-4658.2010.07947.x.
Total AC-OH / Total AC	(C3-OH + C14:1-OH + C14:2-OH + C16:1-OH + C16:2-OH + C16-OH + C18:1-OH + C3-DC (C4-OH)) / (C10 + C10:1 + C10:2 + C12 + C12-DC + C12:1 + C14 + C14:1 + C14:1-OH + C14:2 + C14:2-OH + C16 + C16-OH + C16:1 + C16:1-OH + C16:2 + C16:2-OH + C18 + C18:1 + C18:1-OH + C18:2 + C2 + C3 + C3-DC (C4-OH) + C3-OH + C3:1 + C4 + C4:1 + C5 + C5-DC (C6-OH) + C5-M-DC + C5-OH (C3-DC-M) + C5:1 + C5:1-DC + C6 (C4:1-DC) +…	Fraction hydroxylated acylcarnitines of the total acylcarnitines		Eskelin et al. 2010, DOI: 10.1016/j.ymgme.2010.03.006.
Total DMA / Arg	(ADMA + SDMA) / Arg	Fraction of dimethylated Arg of the unmodified Arg pool	Activity of protein arginine methyl transferases (PRMT, EC 2.1.1.B1)	Jud et al. 2018, DOI: 10.1038/s41598-018-32607-8; Blanc and Richard 2017, DOI: 10.1016/j.molcel.2016.11.003; Voegeli et al. 2017, DOI: 10.1186/s12931-017-0502-4.
Total lysoPC	lysoPC a C14:0 + lysoPC a C16:0 + lysoPC a C16:1 + lysoPC a C17:0 + lysoPC a C18:0 + lysoPC a C18:1 + lysoPC a C18:2 + lysoPC a C20:3 + lysoPC a C20:4 + lysoPC a C24:0 + lysoPC a C26:0 + lysoPC a C26:1 + lysoPC a C28:0 + lysoPC a C28:1	Sum of lysoglycerophosphocholines		Law et al. 2019, DOI: 10.3390/ijms20051149; Paapstel et al. 2018, DOI: 10.1016/j.numecd.2017.07.011; Boon et al. 2017, DOI: 10.1007/s11306-017-1185-z; Kuehn et al. 2016, DOI: 10.1186/s12916-016-0552-3; Lehmann et al. 2013, DOI: 10.2337/dc12-1760.
Total lysoPC / Total PC	(lysoPC a C14:0 + lysoPC a C16:0 + lysoPC a C16:1 + lysoPC a C17:0 + lysoPC a C18:0 + lysoPC a C18:1 + lysoPC a C18:2 + lysoPC a C20:3 + lysoPC a C20:4 + lysoPC a C24:0 + lysoPC a C26:0 + lysoPC a C26:1 + lysoPC a C28:0 + lysoPC a C28:1) / Total PC	Ratio of lysoglycerophosphocholines to glycerophosphocholines	Indicator of phospholipase activity	Paapstel et al. 2018, DOI: 10.1016/j.numecd.2017.07.011; Klavins et al. 2015, DOI: 10.1016/j.dadm.2015.05.003; Park et al. 2012, DOI: 10.1038/nrc3379; Burke and Dennis 2009, DOI: 10.1194/jlr.R800033-JLR200; Lavi et al. 2008, 10.1007/s11883-008-0036-9.
Total PC	SFA (PC) + MUFA (PC) + PUFA (PC)	Sum of glycerophosphocholines		Paapstel et al. 2018, DOI: 10.1016/j.numecd.2017.07.011; Van der Veen et al. 2017, DOI: 10.1016/j.bbamem.2017.04.006; Zhang et al. 2017, DOI: 10.1371/journal.pone.0184105.
Total PC aa	PC aa C24:0 + PC aa C26:0 + PC aa C28:1 + PC aa C30:0 + PC aa C32:0 + PC aa C32:1 + PC aa C32:2 + PC aa C32:3 + PC aa C34:1 + PC aa C34:2 + PC aa C34:3 + PC aa C34:4 + PC aa C36:0 + PC aa C36:1 + PC aa C36:2 + PC aa C36:3 + PC aa C36:4 + PC aa C36:5 + PC aa C36:6 + PC aa C38:0 + PC aa C38:3 + PC aa C38:4 + PC aa C38:5 + PC aa C38:6 + PC aa C40:1 + PC aa C40:2 + PC aa C40:3 + PC aa C40:4 + PC aa C…	Sum of diacyl-glycerophoshocholines		Paapstel et al. 2018, DOI: 10.1016/j.numecd.2017.07.011; Van der Veen et al. 2017, DOI: 10.1016/j.bbamem.2017.04.006; Vouk et al. 2016, DOI: 10.1016/j.jsbmb.2016.02.023; Hojjati et al. 2005, DOI: 10.1074/jbc.M412348200.
Total PC ae	PC ae C34:2 + PC ae C40:3 + PC ae C44:6 + PC ae C36:2 + PC ae C42:2 + PC ae C38:0 + PC ae C38:5 + PC ae C38:3 + PC ae C34:3 + PC ae C30:0 + PC ae C40:5 + PC ae C30:2 + PC ae C42:4 + PC ae C32:1 + PC ae C36:5 + PC ae C38:1 + PC ae C40:4 + PC ae C44:5 + PC ae C44:3 + PC ae C40:2 + PC ae C38:2 + PC ae C42:0 + PC ae C34:0 + PC ae C36:3 + PC ae C32:2 + PC ae C36:4 + PC ae C42:1 + PC ae C40:6 + PC ae C…	Sum of acyl-alkyl-glycerophosphocholines		Davies et al. 2014, DOI: 10.1016/j.chemphyslip.2014.03.002; Fruhwirt et al. 2007, DOI: 10.1016/j.bbadis.2007.04.009.
Total SM	Total SM-OH + Total SM-non OH	Sum of ceramide phosphocholines (sphingomyelins)		Chakraborty and Jiang 2013, PMID: 23775687; Voet et al. 2008, ISBN 978-0470-23396-2.
Total SM / Total (SM+PC)	Total SM / (Total SM + Total PC)	Fraction of ceramide phosphocholines (sphingomyelins) of total phospholipid pool
Total SM / Total PC	Total SM / Total PC	Ratio of total ceramide phosphocholines (sphingomyelins) to total glycerophosphocholines		Taniguchi and Okazaki 2014, DOI: 10.1016/j.bbalip.2013.12.003.
Total SM-non OH	SM C16:0 + SM C16:1 + SM C18:0 + SM C18:1 + SM C20:2 + SM C24:0 + SM C24:1 + SM C26:0 + SM C26:1	Sum of non-hydroxylated ceramide phosphocholines (sphingomyelins)		Czysz et al. 2019, DOI: 10.1038/s41398-018-0349-6; Ekholm et al. 2011, DOI: 10.1016/j.bbamem.2010.12.006.
Total SM-OH	SM (OH) C14:1 + SM (OH) C16:1 + SM (OH) C22:1 + SM (OH) C22:2 + SM (OH) C24:1	Sum of hydroxylated ceramide phosphocholines (sphingomyelins)		Czysz et al. 2019, DOI: 10.1038/s41398-018-0349-6; Dan et al. 2011, DOI: 10.1186/1476-511X-10-84; Hama 2010, DOI: 10.1016/j.bbalip.2009.12.004.
Total SM-OH / Total SM-non OH	Total SM-OH / Total SM-non OH	Ratio of hydroxylated to non-hydroxylated ceramide phosphocholines (sphingomyelins)		Czysz et al. 2019, DOI: 10.1038/s41398-018-0349-6; Ekholm et al. 2011, DOI: 10.1016/j.bbamem.2010.12.006.
Tyr / Phe	Tyr / Phe	Ratio of Tyr to Phe	Activity of phenylalanine hydroxylase (PAH, EC 1.14.16.1)	Van Wegberg et al. 2017, DOI: 10.1186/s13023-017-0685-2; Schuck et al. 2015, DOI: 10.14336/AD.2015.0827; Newborn Screening Coding and Terminology Guide, URL: https://newbornscreeningcodes.nlm.nih.gov/nb/sc/condition/PKU.

## Sheet: Table S3
Table S3. Results from unadjusted analyses
Metabolite	Class	Set	Beta	Exponentiated Beta	p-value	FDR adjusted p-value	Timepoint	Analysis Type
C10	Acylcarnitines	sum of DEs	-0.0809756	0.922216	0.270807	0.756114	T1	binary
C10	Acylcarnitines	sum of DMs	-0.0616432	0.940218	0.247839	0.73569	T1	binary
C10	Acylcarnitines	sum of DAPs	-0.0930613	0.911138	0.172472	0.684159	T1	binary
C12	Acylcarnitines	sum of DEs	-0.0766492	0.926215	0.340504	0.79847	T1	binary
C12	Acylcarnitines	sum of DMs	-0.0445483	0.956429	0.443703	0.857465	T1	binary
C12	Acylcarnitines	sum of DAPs	-0.0752671	0.927496	0.313136	0.79847	T1	binary
C12:1	Acylcarnitines	sum of DMs	0.00126129	1.00126	0.983774	0.991507	T1	binary
C12:1	Acylcarnitines	sum of DAPs	0.00248209	1.00249	0.974841	0.991507	T1	binary
C12:1	Acylcarnitines	sum of DEs	0.00648992	1.00651	0.939302	0.991507	T1	binary
C14	Acylcarnitines	sum of DEs	-0.176218	0.838435	0.0156749	0.245573	T1	binary
C14	Acylcarnitines	sum of DMs	-0.0949945	0.909378	0.0710551	0.445279	T1	binary
C14	Acylcarnitines	sum of DAPs	-0.158434	0.853479	0.017955	0.26649	T1	binary
C14:1	Acylcarnitines	sum of DAPs	-0.135048	0.873674	0.0424129	0.394975	T1	binary
C14:1	Acylcarnitines	sum of DEs	-0.14064	0.868802	0.0512493	0.394975	T1	binary
C14:1	Acylcarnitines	sum of DMs	-0.0696315	0.932737	0.181259	0.684159	T1	binary
C14:1-OH	Acylcarnitines	sum of DMs	-0.185177	0.830957	0.00067728	0.0272847	T1	binary
C14:1-OH	Acylcarnitines	sum of DEs	-0.28116	0.754908	0.00019688	0.01388	T1	binary
C14:1-OH	Acylcarnitines	sum of DAPs	-0.29674	0.743237	1.998e-05	0.00563436	T1	binary
C14:2	Acylcarnitines	sum of DEs	-0.332383	0.717212	5.313e-05	0.00749133	T1	binary
C14:2	Acylcarnitines	sum of DMs	-0.145967	0.864186	0.0128997	0.227358	T1	binary
C14:2	Acylcarnitines	sum of DAPs	-0.256467	0.773781	0.00049135	0.0230934	T1	binary
C16	Acylcarnitines	sum of DAPs	-0.114346	0.891949	0.088466	0.497587	T1	binary
C16	Acylcarnitines	sum of DEs	-0.188866	0.827897	0.0104242	0.214913	T1	binary
C16	Acylcarnitines	sum of DMs	-0.0411709	0.959665	0.436091	0.857465	T1	binary
C16-OH	Acylcarnitines	sum of DEs	-0.118566	0.888193	0.10853	0.557524	T1	binary
C16-OH	Acylcarnitines	sum of DMs	-0.00528365	0.99473	0.920738	0.991507	T1	binary
C16-OH	Acylcarnitines	sum of DAPs	-0.0682343	0.934042	0.314936	0.79847	T1	binary
C16:1	Acylcarnitines	sum of DEs	0.030491	1.03096	0.75365	0.991507	T1	binary
C16:1	Acylcarnitines	sum of DAPs	0.0672765	1.06959	0.448722	0.857465	T1	binary
C16:1	Acylcarnitines	sum of DMs	0.0683598	1.07075	0.334338	0.79847	T1	binary
C16:1-OH	Acylcarnitines	sum of DAPs	-0.161291	0.851044	0.0495064	0.394975	T1	binary
C16:1-OH	Acylcarnitines	sum of DEs	-0.0115398	0.988527	0.89313	0.991507	T1	binary
C16:1-OH	Acylcarnitines	sum of DMs	-0.148091	0.862352	0.0194823	0.273752	T1	binary
C16:2	Acylcarnitines	sum of DEs	-0.0860813	0.91752	0.242567	0.73569	T1	binary
C16:2	Acylcarnitines	sum of DMs	-0.0709933	0.931468	0.186206	0.684159	T1	binary
C16:2	Acylcarnitines	sum of DAPs	-0.0870788	0.916605	0.199042	0.690065	T1	binary
C16:2-OH	Acylcarnitines	sum of DAPs	-0.0738276	0.928832	0.381707	0.832778	T1	binary
C16:2-OH	Acylcarnitines	sum of DEs	0.0924041	1.09681	0.301034	0.79847	T1	binary
C16:2-OH	Acylcarnitines	sum of DMs	-0.0966056	0.907914	0.142844	0.61455	T1	binary
C18	Acylcarnitines	sum of DMs	-0.126952	0.880776	0.0203858	0.273752	T1	binary
C18	Acylcarnitines	sum of DEs	-0.173544	0.84068	0.0220915	0.283173	T1	binary
C18	Acylcarnitines	sum of DAPs	-0.197416	0.820849	0.00543144	0.170185	T1	binary
C18:1-OH	Acylcarnitines	sum of DEs	0.00648317	1.0065	0.941968	0.991507	T1	binary
C18:1-OH	Acylcarnitines	sum of DMs	0.00594629	1.00596	0.926884	0.991507	T1	binary
C18:1-OH	Acylcarnitines	sum of DAPs	0.0131019	1.01319	0.873181	0.991507	T1	binary
C18:2	Acylcarnitines	sum of DMs	-0.0726562	0.92992	0.16328	0.667317	T1	binary
C18:2	Acylcarnitines	sum of DAPs	-0.133967	0.874619	0.0443307	0.394975	T1	binary
C18:2	Acylcarnitines	sum of DEs	-0.103827	0.901381	0.148189	0.61455	T1	binary
C3-OH	Acylcarnitines	sum of DEs	-0.219166	0.803188	0.00319197	0.112517	T1	binary
C3-OH	Acylcarnitines	sum of DMs	-0.192438	0.824945	0.00038523	0.021727	T1	binary
C3-OH	Acylcarnitines	sum of DAPs	-0.262332	0.769256	0.00017534	0.01388	T1	binary
C3:1	Acylcarnitines	sum of DEs	-0.17912	0.836005	0.0138927	0.230456	T1	binary
C3:1	Acylcarnitines	sum of DMs	-0.106568	0.898914	0.0421974	0.394975	T1	binary
C3:1	Acylcarnitines	sum of DAPs	-0.171665	0.842261	0.0106695	0.214913	T1	binary
c4-OH-Pro	Biogenic Amines	sum of DEs	-0.0147802	0.985328	0.867463	0.991507	T1	binary
c4-OH-Pro	Biogenic Amines	sum of DMs	0.0817756	1.08521	0.207502	0.690065	T1	binary
c4-OH-Pro	Biogenic Amines	sum of DAPs	0.0512708	1.05261	0.535489	0.898856	T1	binary
DOPA	Biogenic Amines	sum of DEs	-0.00626261	0.993757	0.933255	0.991507	T1	binary
DOPA	Biogenic Amines	sum of DMs	0.0448117	1.04583	0.411197	0.851032	T1	binary
DOPA	Biogenic Amines	sum of DAPs	0.0187679	1.01895	0.786222	0.991507	T1	binary
lysoPC a C14:0	Lysophosphatidylcholines	sum of DEs	0.0323077	1.03284	0.773377	0.991507	T1	binary
lysoPC a C14:0	Lysophosphatidylcholines	sum of DMs	0.102814	1.10828	0.208081	0.690065	T1	binary
lysoPC a C14:0	Lysophosphatidylcholines	sum of DAPs	0.0702987	1.07283	0.492046	0.86723	T1	binary
lysoPC a C16:0	Lysophosphatidylcholines	sum of DAPs	0.0574754	1.05916	0.46242	0.85791	T1	binary
lysoPC a C16:0	Lysophosphatidylcholines	sum of DMs	0.0706533	1.07321	0.25575	0.736099	T1	binary
lysoPC a C16:0	Lysophosphatidylcholines	sum of DEs	0.00658442	1.00661	0.938543	0.991507	T1	binary
lysoPC a C16:1	Lysophosphatidylcholines	sum of DEs	-0.14545	0.864633	0.117246	0.557524	T1	binary
lysoPC a C16:1	Lysophosphatidylcholines	sum of DMs	-0.00936177	0.990682	0.887733	0.991507	T1	binary
lysoPC a C16:1	Lysophosphatidylcholines	sum of DAPs	-0.0839167	0.919508	0.327497	0.79847	T1	binary
lysoPC a C17:0	Lysophosphatidylcholines	sum of DEs	0.0216906	1.02193	0.762253	0.991507	T1	binary
lysoPC a C17:0	Lysophosphatidylcholines	sum of DMs	-0.0169425	0.9832	0.745124	0.991507	T1	binary
lysoPC a C17:0	Lysophosphatidylcholines	sum of DAPs	-0.0539969	0.947435	0.414443	0.851032	T1	binary
lysoPC a C18:0	Lysophosphatidylcholines	sum of DEs	0.0269365	1.0273	0.747825	0.991507	T1	binary
lysoPC a C18:0	Lysophosphatidylcholines	sum of DMs	0.0384734	1.03922	0.528502	0.898856	T1	binary
lysoPC a C18:0	Lysophosphatidylcholines	sum of DAPs	0.0359141	1.03657	0.641348	0.927487	T1	binary
lysoPC a C18:1	Lysophosphatidylcholines	sum of DMs	0.0256295	1.02596	0.633833	0.926119	T1	binary
lysoPC a C18:1	Lysophosphatidylcholines	sum of DAPs	-0.0121099	0.987963	0.859418	0.991507	T1	binary
lysoPC a C18:1	Lysophosphatidylcholines	sum of DEs	-0.0126449	0.987435	0.864357	0.991507	T1	binary
lysoPC a C18:2	Lysophosphatidylcholines	sum of DAPs	-0.0118239	0.988246	0.861648	0.991507	T1	binary
lysoPC a C18:2	Lysophosphatidylcholines	sum of DEs	-0.0588152	0.942881	0.425006	0.857465	T1	binary
lysoPC a C18:2	Lysophosphatidylcholines	sum of DMs	0.0296265	1.03007	0.579082	0.905884	T1	binary
lysoPC a C20:4	Lysophosphatidylcholines	sum of DMs	0.00148939	1.00149	0.977435	0.991507	T1	binary
lysoPC a C20:4	Lysophosphatidylcholines	sum of DAPs	-0.0542861	0.947161	0.416204	0.851032	T1	binary
lysoPC a C20:4	Lysophosphatidylcholines	sum of DEs	-0.0663809	0.935774	0.359595	0.79847	T1	binary
lysoPC a C26:1	Lysophosphatidylcholines	sum of DEs	-0.11885	0.887941	0.138443	0.610014	T1	binary
lysoPC a C26:1	Lysophosphatidylcholines	sum of DMs	-0.0318754	0.968627	0.580104	0.905884	T1	binary
lysoPC a C26:1	Lysophosphatidylcholines	sum of DAPs	-0.087422	0.91629	0.238448	0.73569	T1	binary
lysoPC a C28:1	Lysophosphatidylcholines	sum of DEs	0.0927732	1.09721	0.311388	0.79847	T1	binary
lysoPC a C28:1	Lysophosphatidylcholines	sum of DMs	0.0371824	1.03788	0.57963	0.905884	T1	binary
lysoPC a C28:1	Lysophosphatidylcholines	sum of DAPs	0.0930409	1.09751	0.267658	0.754795	T1	binary
PC aa C30:2	Phosphatidylcholines	sum of DAPs	-0.0117927	0.988277	0.85783	0.991507	T1	binary
PC aa C30:2	Phosphatidylcholines	sum of DMs	0.00489071	1.0049	0.924852	0.991507	T1	binary
PC aa C30:2	Phosphatidylcholines	sum of DEs	0.0663508	1.0686	0.35336	0.79847	T1	binary
PC aa C32:0	Phosphatidylcholines	sum of DEs	-0.115243	0.89115	0.146244	0.61455	T1	binary
PC aa C32:0	Phosphatidylcholines	sum of DMs	-0.0756235	0.927165	0.186568	0.684159	T1	binary
PC aa C32:0	Phosphatidylcholines	sum of DAPs	-0.117037	0.889553	0.112853	0.557524	T1	binary
PC aa C32:1	Phosphatidylcholines	sum of DMs	-0.0665957	0.935573	0.23533	0.73569	T1	binary
PC aa C32:1	Phosphatidylcholines	sum of DAPs	-0.0429399	0.957969	0.547176	0.905066	T1	binary
PC aa C32:1	Phosphatidylcholines	sum of DEs	0.0530018	1.05443	0.489283	0.86723	T1	binary
PC aa C32:2	Phosphatidylcholines	sum of DEs	0.00438573	1.0044	0.959645	0.991507	T1	binary
PC aa C32:2	Phosphatidylcholines	sum of DMs	-0.0399598	0.960828	0.527175	0.898856	T1	binary
PC aa C32:2	Phosphatidylcholines	sum of DAPs	-0.0772753	0.925635	0.342013	0.79847	T1	binary
PC aa C32:3	Phosphatidylcholines	sum of DEs	-0.0108399	0.989219	0.907467	0.991507	T1	binary
PC aa C32:3	Phosphatidylcholines	sum of DMs	0.0403691	1.04119	0.550877	0.905066	T1	binary
PC aa C32:3	Phosphatidylcholines	sum of DAPs	-0.00855821	0.991478	0.920871	0.991507	T1	binary
PC aa C34:1	Phosphatidylcholines	sum of DAPs	-0.127889	0.879951	0.0615164	0.423113	T1	binary
PC aa C34:1	Phosphatidylcholines	sum of DMs	-0.0711991	0.931276	0.188357	0.684159	T1	binary
PC aa C34:1	Phosphatidylcholines	sum of DEs	-0.15399	0.857281	0.0392208	0.394975	T1	binary
PC aa C34:2	Phosphatidylcholines	sum of DEs	-0.0502258	0.951015	0.48687	0.86723	T1	binary
PC aa C34:2	Phosphatidylcholines	sum of DMs	-0.0508643	0.950408	0.33296	0.79847	T1	binary
PC aa C34:2	Phosphatidylcholines	sum of DAPs	-0.0743225	0.928372	0.267014	0.754795	T1	binary
PC aa C34:3	Phosphatidylcholines	sum of DEs	-0.0928845	0.911299	0.321416	0.79847	T1	binary
PC aa C34:3	Phosphatidylcholines	sum of DAPs	-0.151957	0.859025	0.0863526	0.497587	T1	binary
PC aa C34:3	Phosphatidylcholines	sum of DMs	-0.106349	0.899111	0.117374	0.557524	T1	binary
PC aa C34:4	Phosphatidylcholines	sum of DEs	-0.0117529	0.988316	0.88795	0.991507	T1	binary
PC aa C34:4	Phosphatidylcholines	sum of DMs	-0.0352211	0.965392	0.561758	0.905884	T1	binary
PC aa C34:4	Phosphatidylcholines	sum of DAPs	-0.00116016	0.998841	0.987991	0.991507	T1	binary
PC aa C36:1	Phosphatidylcholines	sum of DEs	-0.0748712	0.927863	0.336415	0.79847	T1	binary
PC aa C36:1	Phosphatidylcholines	sum of DMs	-0.00646685	0.993554	0.909315	0.991507	T1	binary
PC aa C36:1	Phosphatidylcholines	sum of DAPs	-0.0349047	0.965697	0.626912	0.920778	T1	binary
PC aa C36:2	Phosphatidylcholines	sum of DAPs	-0.0265081	0.97384	0.694427	0.955261	T1	binary
PC aa C36:2	Phosphatidylcholines	sum of DMs	-0.0124707	0.987607	0.814149	0.991507	T1	binary
PC aa C36:2	Phosphatidylcholines	sum of DEs	-0.057749	0.943887	0.430227	0.857465	T1	binary
PC aa C36:3	Phosphatidylcholines	sum of DEs	0.00805159	1.00808	0.910323	0.991507	T1	binary
PC aa C36:3	Phosphatidylcholines	sum of DMs	0.000147531	1.00015	0.997736	0.997736	T1	binary
PC aa C36:3	Phosphatidylcholines	sum of DAPs	-0.00826412	0.99177	0.900388	0.991507	T1	binary
PC aa C36:4	Phosphatidylcholines	sum of DEs	-0.137499	0.871536	0.0654777	0.429412	T1	binary
PC aa C36:4	Phosphatidylcholines	sum of DMs	-0.105082	0.900251	0.051823	0.394975	T1	binary
PC aa C36:4	Phosphatidylcholines	sum of DAPs	-0.123489	0.883831	0.0738606	0.452797	T1	binary
PC aa C36:5	Phosphatidylcholines	sum of DEs	-0.0868456	0.916819	0.416462	0.851032	T1	binary
PC aa C36:5	Phosphatidylcholines	sum of DMs	0.0116287	1.0117	0.879737	0.991507	T1	binary
PC aa C36:5	Phosphatidylcholines	sum of DAPs	-0.0588795	0.94282	0.552026	0.905066	T1	binary
PC aa C36:6	Phosphatidylcholines	sum of DEs	0.0222113	1.02246	0.827864	0.991507	T1	binary
PC aa C36:6	Phosphatidylcholines	sum of DMs	-0.065418	0.936676	0.381551	0.832778	T1	binary
PC aa C36:6	Phosphatidylcholines	sum of DAPs	-0.0573116	0.9443	0.549839	0.905066	T1	binary
PC aa C38:1	Phosphatidylcholines	sum of DAPs	-0.186275	0.830046	0.0351617	0.394975	T1	binary
PC aa C38:1	Phosphatidylcholines	sum of DEs	-0.185594	0.830611	0.0481217	0.394975	T1	binary
PC aa C38:1	Phosphatidylcholines	sum of DMs	-0.102177	0.90287	0.128158	0.573661	T1	binary
PC aa C38:3	Phosphatidylcholines	sum of DMs	-0.0765263	0.926329	0.202201	0.690065	T1	binary
PC aa C38:3	Phosphatidylcholines	sum of DAPs	-0.10159	0.9034	0.188505	0.684159	T1	binary
PC aa C38:3	Phosphatidylcholines	sum of DEs	-0.114274	0.892013	0.16943	0.682563	T1	binary
PC aa C38:4	Phosphatidylcholines	sum of DEs	-0.193248	0.824278	0.00801954	0.214913	T1	binary
PC aa C38:4	Phosphatidylcholines	sum of DAPs	-0.0606664	0.941137	0.357859	0.79847	T1	binary
PC aa C38:4	Phosphatidylcholines	sum of DMs	-0.0060526	0.993966	0.907073	0.991507	T1	binary
PC aa C38:5	Phosphatidylcholines	sum of DEs	-0.00856952	0.991467	0.912987	0.991507	T1	binary
PC aa C38:5	Phosphatidylcholines	sum of DMs	-0.065063	0.937008	0.255808	0.736099	T1	binary
PC aa C38:5	Phosphatidylcholines	sum of DAPs	-0.0555246	0.945989	0.44684	0.857465	T1	binary
PC aa C38:6	Phosphatidylcholines	sum of DAPs	-0.0867996	0.916861	0.189235	0.684159	T1	binary
PC aa C38:6	Phosphatidylcholines	sum of DMs	-0.0363439	0.964309	0.483923	0.86723	T1	binary
PC aa C38:6	Phosphatidylcholines	sum of DEs	-0.140815	0.86865	0.0509608	0.394975	T1	binary
PC aa C40:2	Phosphatidylcholines	sum of DAPs	0.0467957	1.04791	0.61451	0.912062	T1	binary
PC aa C40:2	Phosphatidylcholines	sum of DEs	0.0363627	1.03703	0.719415	0.980072	T1	binary
PC aa C40:2	Phosphatidylcholines	sum of DMs	0.0123426	1.01242	0.867343	0.991507	T1	binary
PC aa C40:3	Phosphatidylcholines	sum of DMs	-0.0323751	0.968143	0.650594	0.931307	T1	binary
PC aa C40:3	Phosphatidylcholines	sum of DAPs	0.0267534	1.02711	0.766511	0.991507	T1	binary
PC aa C40:3	Phosphatidylcholines	sum of DEs	0.123257	1.13118	0.203801	0.690065	T1	binary
PC aa C42:1	Phosphatidylcholines	sum of DEs	0.0936588	1.09819	0.250869	0.736099	T1	binary
PC aa C42:1	Phosphatidylcholines	sum of DMs	-0.0230894	0.977175	0.698579	0.956308	T1	binary
PC aa C42:1	Phosphatidylcholines	sum of DAPs	-0.00265408	0.997349	0.972015	0.991507	T1	binary
PC aa C42:2	Phosphatidylcholines	sum of DEs	0.00172347	1.00172	0.983841	0.991507	T1	binary
PC aa C42:2	Phosphatidylcholines	sum of DMs	0.0250864	1.0254	0.685117	0.951739	T1	binary
PC aa C42:2	Phosphatidylcholines	sum of DAPs	0.0181161	1.01828	0.817131	0.991507	T1	binary
PC aa C42:4	Phosphatidylcholines	sum of DAPs	-0.0617044	0.940161	0.51853	0.897088	T1	binary
PC aa C42:4	Phosphatidylcholines	sum of DMs	-0.0320466	0.968461	0.666327	0.939841	T1	binary
PC aa C42:4	Phosphatidylcholines	sum of DEs	-0.0962096	0.908274	0.351453	0.79847	T1	binary
PC ae C32:1	Phosphatidylcholines	sum of DAPs	-0.128511	0.879404	0.0543861	0.403602	T1	binary
PC ae C32:1	Phosphatidylcholines	sum of DEs	-0.104474	0.900798	0.146755	0.61455	T1	binary
PC ae C32:1	Phosphatidylcholines	sum of DMs	-0.0659684	0.93616	0.206119	0.690065	T1	binary
PC ae C32:2	Phosphatidylcholines	sum of DMs	-0.193304	0.824232	0.0104205	0.214913	T1	binary
PC ae C32:2	Phosphatidylcholines	sum of DAPs	-0.260631	0.770565	0.00957682	0.214913	T1	binary
PC ae C32:2	Phosphatidylcholines	sum of DEs	-0.162508	0.850009	0.118622	0.557524	T1	binary
PC ae C34:0	Phosphatidylcholines	sum of DMs	0.0199287	1.02013	0.742676	0.991507	T1	binary
PC ae C34:0	Phosphatidylcholines	sum of DAPs	0.0477019	1.04886	0.533254	0.898856	T1	binary
PC ae C34:0	Phosphatidylcholines	sum of DEs	0.167003	1.18176	0.0448205	0.394975	T1	binary
PC ae C34:1	Phosphatidylcholines	sum of DEs	-0.123447	0.883868	0.0899529	0.497587	T1	binary
PC ae C34:1	Phosphatidylcholines	sum of DMs	-0.0445184	0.956458	0.395977	0.846932	T1	binary
PC ae C34:1	Phosphatidylcholines	sum of DAPs	-0.0855779	0.917982	0.201359	0.690065	T1	binary
PC ae C34:2	Phosphatidylcholines	sum of DAPs	0.00787328	1.0079	0.904947	0.991507	T1	binary
PC ae C34:2	Phosphatidylcholines	sum of DMs	0.0360655	1.03672	0.487917	0.86723	T1	binary
PC ae C34:2	Phosphatidylcholines	sum of DEs	-0.040339	0.960464	0.572732	0.905884	T1	binary
PC ae C34:3	Phosphatidylcholines	sum of DEs	-0.0783204	0.924668	0.330186	0.79847	T1	binary
PC ae C34:3	Phosphatidylcholines	sum of DMs	0.0103401	1.01039	0.85852	0.991507	T1	binary
PC ae C34:3	Phosphatidylcholines	sum of DAPs	-0.0421112	0.958763	0.5701	0.905884	T1	binary
PC ae C36:1	Phosphatidylcholines	sum of DEs	0.101802	1.10716	0.301071	0.79847	T1	binary
PC ae C36:1	Phosphatidylcholines	sum of DAPs	0.0286493	1.02906	0.753654	0.991507	T1	binary
PC ae C36:1	Phosphatidylcholines	sum of DMs	-0.0489314	0.952246	0.499956	0.875699	T1	binary
PC ae C36:2	Phosphatidylcholines	sum of DEs	-0.143742	0.866111	0.125505	0.571351	T1	binary
PC ae C36:2	Phosphatidylcholines	sum of DMs	-0.0362686	0.964381	0.588961	0.907897	T1	binary
PC ae C36:2	Phosphatidylcholines	sum of DAPs	-0.102543	0.902539	0.238665	0.73569	T1	binary
PC ae C36:3	Phosphatidylcholines	sum of DEs	-0.0892358	0.91463	0.239389	0.73569	T1	binary
PC ae C36:3	Phosphatidylcholines	sum of DMs	0.025654	1.02599	0.639009	0.927487	T1	binary
PC ae C36:3	Phosphatidylcholines	sum of DAPs	-0.0217146	0.978519	0.755032	0.991507	T1	binary
PC ae C36:4	Phosphatidylcholines	sum of DAPs	-0.164334	0.848459	0.112113	0.557524	T1	binary
PC ae C36:4	Phosphatidylcholines	sum of DMs	-0.146024	0.864137	0.064516	0.429412	T1	binary
PC ae C36:4	Phosphatidylcholines	sum of DEs	-0.0573542	0.94426	0.596479	0.907897	T1	binary
PC ae C36:5	Phosphatidylcholines	sum of DMs	0.00602254	1.00604	0.936034	0.991507	T1	binary
PC ae C36:5	Phosphatidylcholines	sum of DAPs	-0.0272466	0.973121	0.776309	0.991507	T1	binary
PC ae C36:5	Phosphatidylcholines	sum of DEs	-0.0585873	0.943096	0.573043	0.905884	T1	binary
PC ae C38:2	Phosphatidylcholines	sum of DEs	0.0267844	1.02715	0.737724	0.991507	T1	binary
PC ae C38:2	Phosphatidylcholines	sum of DAPs	0.0394625	1.04025	0.591908	0.907897	T1	binary
PC ae C38:2	Phosphatidylcholines	sum of DMs	0.0730911	1.07583	0.210445	0.690065	T1	binary
PC ae C38:3	Phosphatidylcholines	sum of DEs	-0.115439	0.890975	0.111211	0.557524	T1	binary
PC ae C38:3	Phosphatidylcholines	sum of DMs	-0.0104237	0.98963	0.841695	0.991507	T1	binary
PC ae C38:3	Phosphatidylcholines	sum of DAPs	-0.0579196	0.943726	0.383905	0.832778	T1	binary
PC ae C38:4	Phosphatidylcholines	sum of DMs	-0.101314	0.903649	0.0993753	0.53892	T1	binary
PC ae C38:4	Phosphatidylcholines	sum of DAPs	-0.145793	0.864336	0.0677731	0.434364	T1	binary
PC ae C38:4	Phosphatidylcholines	sum of DEs	-0.216604	0.805249	0.0122271	0.227358	T1	binary
PC ae C38:5	Phosphatidylcholines	sum of DAPs	0.0017883	1.00179	0.981802	0.991507	T1	binary
PC ae C38:5	Phosphatidylcholines	sum of DEs	-0.00825874	0.991775	0.922602	0.991507	T1	binary
PC ae C38:5	Phosphatidylcholines	sum of DMs	0.0114357	1.0115	0.853088	0.991507	T1	binary
PC ae C40:2	Phosphatidylcholines	sum of DEs	-0.113807	0.892431	0.125616	0.571351	T1	binary
PC ae C40:2	Phosphatidylcholines	sum of DMs	0.00829361	1.00833	0.876624	0.991507	T1	binary
PC ae C40:2	Phosphatidylcholines	sum of DAPs	-0.0631838	0.938771	0.354941	0.79847	T1	binary
PC ae C40:3	Phosphatidylcholines	sum of DEs	-0.0431767	0.957742	0.664818	0.939841	T1	binary
PC ae C40:3	Phosphatidylcholines	sum of DMs	-0.0844698	0.918999	0.243871	0.73569	T1	binary
PC ae C40:3	Phosphatidylcholines	sum of DAPs	-0.124523	0.882918	0.186586	0.684159	T1	binary
PC ae C40:5	Phosphatidylcholines	sum of DEs	0.0327619	1.0333	0.669887	0.939841	T1	binary
PC ae C40:5	Phosphatidylcholines	sum of DMs	0.110055	1.11634	0.050804	0.394975	T1	binary
PC ae C40:5	Phosphatidylcholines	sum of DAPs	0.0687653	1.07118	0.330491	0.79847	T1	binary
PC ae C40:6	Phosphatidylcholines	sum of DAPs	-0.0274841	0.97289	0.689097	0.952575	T1	binary
PC ae C40:6	Phosphatidylcholines	sum of DMs	-0.0278766	0.972508	0.605812	0.908718	T1	binary
PC ae C40:6	Phosphatidylcholines	sum of DEs	-0.00285826	0.997146	0.969274	0.991507	T1	binary
PC ae C42:2	Phosphatidylcholines	sum of DAPs	0.0128715	1.01295	0.884167	0.991507	T1	binary
PC ae C42:2	Phosphatidylcholines	sum of DEs	0.0629584	1.06498	0.508954	0.885957	T1	binary
PC ae C42:2	Phosphatidylcholines	sum of DMs	-0.0183339	0.981833	0.792909	0.991507	T1	binary
PC ae C42:3	Phosphatidylcholines	sum of DMs	-0.0415695	0.959283	0.432327	0.857465	T1	binary
PC ae C42:3	Phosphatidylcholines	sum of DAPs	-0.0479354	0.953195	0.47671	0.86723	T1	binary
PC ae C42:3	Phosphatidylcholines	sum of DEs	-0.0151016	0.985012	0.835432	0.991507	T1	binary
PC ae C44:3	Phosphatidylcholines	sum of DEs	0.0685648	1.07097	0.397733	0.846932	T1	binary
PC ae C44:3	Phosphatidylcholines	sum of DMs	-0.057227	0.94438	0.335272	0.79847	T1	binary
PC ae C44:3	Phosphatidylcholines	sum of DAPs	-0.00583954	0.994177	0.938102	0.991507	T1	binary
PC ae C44:4	Phosphatidylcholines	sum of DEs	-0.0112035	0.988859	0.89538	0.991507	T1	binary
PC ae C44:4	Phosphatidylcholines	sum of DMs	0.0168793	1.01702	0.784998	0.991507	T1	binary
PC ae C44:4	Phosphatidylcholines	sum of DAPs	0.0067411	1.00676	0.931558	0.991507	T1	binary
PC ae C44:5	Phosphatidylcholines	sum of DAPs	0.0362914	1.03696	0.646294	0.929872	T1	binary
PC ae C44:5	Phosphatidylcholines	sum of DMs	0.0391564	1.03993	0.531838	0.898856	T1	binary
PC ae C44:5	Phosphatidylcholines	sum of DEs	0.0258169	1.02615	0.76394	0.991507	T1	binary
PEA	Biogenic Amines	sum of DEs	-0.0641887	0.937828	0.402937	0.847971	T1	binary
PEA	Biogenic Amines	sum of DMs	-0.0949099	0.909455	0.0899892	0.497587	T1	binary
PEA	Biogenic Amines	sum of DAPs	-0.112141	0.893918	0.118191	0.557524	T1	binary
SM (OH) C16:1	Sphingomyelins	sum of DEs	0.145492	1.15661	0.0495323	0.394975	T1	binary
SM (OH) C16:1	Sphingomyelins	sum of DMs	0.110283	1.11659	0.0411222	0.394975	T1	binary
SM (OH) C16:1	Sphingomyelins	sum of DAPs	0.133187	1.14246	0.050063	0.394975	T1	binary
SM (OH) C22:1	Sphingomyelins	sum of DEs	-0.0778457	0.925107	0.346429	0.79847	T1	binary
SM (OH) C22:1	Sphingomyelins	sum of DMs	-0.010329	0.989724	0.864172	0.991507	T1	binary
SM (OH) C22:1	Sphingomyelins	sum of DAPs	-0.0750054	0.927739	0.323255	0.79847	T1	binary
SM (OH) C22:2	Sphingomyelins	sum of DAPs	0.011608	1.01168	0.865522	0.991507	T1	binary
SM (OH) C22:2	Sphingomyelins	sum of DEs	0.00468502	1.0047	0.949719	0.991507	T1	binary
SM (OH) C22:2	Sphingomyelins	sum of DMs	-0.00176993	0.998232	0.973874	0.991507	T1	binary
SM (OH) C24:1	Sphingomyelins	sum of DAPs	-0.129041	0.878938	0.0604291	0.423113	T1	binary
SM (OH) C24:1	Sphingomyelins	sum of DEs	-0.0363657	0.964288	0.619551	0.91473	T1	binary
SM (OH) C24:1	Sphingomyelins	sum of DMs	-0.102174	0.902872	0.0571025	0.412895	T1	binary
SM C16:1	Sphingomyelins	sum of DMs	-0.0286073	0.971798	0.581436	0.905884	T1	binary
SM C16:1	Sphingomyelins	sum of DAPs	-0.0808093	0.92237	0.221365	0.717528	T1	binary
SM C16:1	Sphingomyelins	sum of DEs	-0.0779463	0.925014	0.27605	0.763197	T1	binary
SM C18:0	Sphingomyelins	sum of DEs	-0.00128607	0.998715	0.985608	0.991507	T1	binary
SM C18:0	Sphingomyelins	sum of DMs	-0.0389186	0.961829	0.453529	0.857465	T1	binary
SM C18:0	Sphingomyelins	sum of DAPs	-0.0517607	0.949556	0.432403	0.857465	T1	binary
SM C18:1	Sphingomyelins	sum of DEs	-0.0852188	0.918311	0.247332	0.73569	T1	binary
SM C18:1	Sphingomyelins	sum of DAPs	-0.0291484	0.971272	0.666784	0.939841	T1	binary
SM C18:1	Sphingomyelins	sum of DMs	-0.0105513	0.989504	0.84279	0.991507	T1	binary
SM C20:2	Sphingomyelins	sum of DAPs	-0.0835817	0.919816	0.399439	0.846932	T1	binary
SM C20:2	Sphingomyelins	sum of DMs	0.00140348	1.0014	0.985376	0.991507	T1	binary
SM C20:2	Sphingomyelins	sum of DEs	-0.184078	0.831871	0.0875028	0.497587	T1	binary
SM C22:3	Sphingomyelins	sum of DAPs	-0.0611934	0.940641	0.455254	0.857465	T1	binary
SM C22:3	Sphingomyelins	sum of DEs	0.0359368	1.03659	0.680938	0.950617	T1	binary
SM C22:3	Sphingomyelins	sum of DMs	-0.0614708	0.94038	0.33687	0.79847	T1	binary
SM C24:0	Sphingomyelins	sum of DMs	0.0021162	1.00212	0.97143	0.991507	T1	binary
SM C24:0	Sphingomyelins	sum of DAPs	-0.0155631	0.984557	0.83527	0.991507	T1	binary
SM C24:0	Sphingomyelins	sum of DEs	-0.0120523	0.98802	0.881958	0.991507	T1	binary
SM C24:1	Sphingomyelins	sum of DEs	-0.0455282	0.955493	0.605446	0.908718	T1	binary
SM C24:1	Sphingomyelins	sum of DMs	-0.0326124	0.967914	0.612081	0.912062	T1	binary
SM C24:1	Sphingomyelins	sum of DAPs	-0.0598995	0.941859	0.458987	0.857465	T1	binary
SM C26:0	Sphingomyelins	sum of DEs	-0.0728732	0.929719	0.328609	0.79847	T1	binary
SM C26:0	Sphingomyelins	sum of DAPs	-0.0361501	0.964495	0.598826	0.907897	T1	binary
SM C26:0	Sphingomyelins	sum of DMs	-0.0372622	0.963423	0.490265	0.86723	T1	binary
SM C26:1	Sphingomyelins	sum of DMs	-0.0513383	0.949957	0.351096	0.79847	T1	binary
SM C26:1	Sphingomyelins	sum of DAPs	-0.0519349	0.949391	0.459139	0.857465	T1	binary
SM C26:1	Sphingomyelins	sum of DEs	0.0400988	1.04091	0.594716	0.907897	T1	binary
Spermine	Biogenic Amines	sum of DAPs	-0.0584589	0.943217	0.458361	0.857465	T1	binary
Spermine	Biogenic Amines	sum of DEs	-0.0490431	0.95214	0.567711	0.905884	T1	binary
Spermine	Biogenic Amines	sum of DMs	-0.0455628	0.95546	0.466954	0.86066	T1	binary
C10	Acylcarnitines	sum of DAPs	-0.131942	0.876392	0.0946532	0.307623	T2	binary
C10	Acylcarnitines	sum of DEs	-0.0569486	0.944643	0.461999	0.711656	T2	binary
C10	Acylcarnitines	sum of DMs	-0.112871	0.893266	0.0709438	0.249831	T2	binary
C12	Acylcarnitines	sum of DEs	-0.00819931	0.991834	0.920238	0.955228	T2	binary
C12	Acylcarnitines	sum of DMs	-0.0581504	0.943508	0.376341	0.641717	T2	binary
C12	Acylcarnitines	sum of DAPs	-0.0286979	0.97171	0.728353	0.842774	T2	binary
C12:1	Acylcarnitines	sum of DEs	-0.0295403	0.970892	0.734726	0.842774	T2	binary
C12:1	Acylcarnitines	sum of DMs	-0.0516152	0.949694	0.460518	0.711656	T2	binary
C12:1	Acylcarnitines	sum of DAPs	-0.0446708	0.956312	0.612463	0.82213	T2	binary
C14	Acylcarnitines	sum of DMs	-0.227851	0.796243	0.00023269	0.00488649	T2	binary
C14	Acylcarnitines	sum of DAPs	-0.316943	0.728372	5.474e-05	0.00203692	T2	binary
C14	Acylcarnitines	sum of DEs	-0.265646	0.76671	0.00061303	0.0109947	T2	binary
C14:1	Acylcarnitines	sum of DEs	-0.170929	0.842882	0.0241121	0.117547	T2	binary
C14:1	Acylcarnitines	sum of DMs	-0.242686	0.784517	9.637e-05	0.00292322	T2	binary
C14:1	Acylcarnitines	sum of DAPs	-0.295888	0.743871	0.00015783	0.00391705	T2	binary
C14:1-OH	Acylcarnitines	sum of DAPs	-0.35867	0.698605	7.04e-06	0.00096096	T2	binary
C14:1-OH	Acylcarnitines	sum of DEs	-0.294952	0.744567	0.00019153	0.00435731	T2	binary
C14:1-OH	Acylcarnitines	sum of DMs	-0.265945	0.766481	2.606e-05	0.0017786	T2	binary
C14:2	Acylcarnitines	sum of DMs	-0.235485	0.790187	0.00045378	0.00884871	T2	binary
C14:2	Acylcarnitines	sum of DEs	-0.288191	0.749618	0.00067673	0.0109947	T2	binary
C14:2	Acylcarnitines	sum of DAPs	-0.322887	0.724055	0.00011815	0.0032255	T2	binary
C14:2-OH	Acylcarnitines	sum of DEs	-0.392963	0.675054	3.33e-05	0.00181818	T2	binary
C14:2-OH	Acylcarnitines	sum of DMs	-0.298144	0.742194	5.969e-05	0.00203692	T2	binary
C14:2-OH	Acylcarnitines	sum of DAPs	-0.423082	0.655025	4.73e-06	0.00096096	T2	binary
C16	Acylcarnitines	sum of DAPs	-0.235277	0.790352	0.00229946	0.0261564	T2	binary
C16	Acylcarnitines	sum of DEs	-0.18946	0.827406	0.0133083	0.0831766	T2	binary
C16	Acylcarnitines	sum of DMs	-0.171609	0.842309	0.00507283	0.041784	T2	binary
C16-OH	Acylcarnitines	sum of DEs	-0.188372	0.828306	0.0150738	0.0894598	T2	binary
C16-OH	Acylcarnitines	sum of DMs	-0.183293	0.832524	0.00334036	0.0337748	T2	binary
C16-OH	Acylcarnitines	sum of DAPs	-0.22891	0.7954	0.00379927	0.0357655	T2	binary
C16:1	Acylcarnitines	sum of DEs	-0.0994653	0.905321	0.318381	0.607819	T2	binary
C16:1	Acylcarnitines	sum of DAPs	-0.0916478	0.912426	0.36711	0.637481	T2	binary
C16:1	Acylcarnitines	sum of DMs	-0.0704366	0.931987	0.378843	0.641717	T2	binary
C16:1-OH	Acylcarnitines	sum of DAPs	-0.286858	0.750619	0.0037786	0.0357655	T2	binary
C16:1-OH	Acylcarnitines	sum of DEs	-0.24096	0.785873	0.0109433	0.0766034	T2	binary
C16:1-OH	Acylcarnitines	sum of DMs	-0.251732	0.777453	0.00114339	0.0148641	T2	binary
C16:2	Acylcarnitines	sum of DEs	-0.153055	0.858083	0.0508733	0.197453	T2	binary
C16:2	Acylcarnitines	sum of DMs	-0.136197	0.872671	0.0295601	0.134498	T2	binary
C16:2	Acylcarnitines	sum of DAPs	-0.182976	0.832788	0.0196016	0.104926	T2	binary
C16:2-OH	Acylcarnitines	sum of DAPs	-0.119942	0.886972	0.212358	0.487175	T2	binary
C16:2-OH	Acylcarnitines	sum of DEs	-0.145333	0.864735	0.123013	0.373139	T2	binary
C16:2-OH	Acylcarnitines	sum of DMs	-0.0892648	0.914603	0.23765	0.507699	T2	binary
C18	Acylcarnitines	sum of DMs	-0.121294	0.885774	0.0520754	0.197453	T2	binary
C18	Acylcarnitines	sum of DEs	-0.104459	0.900811	0.177856	0.453782	T2	binary
C18	Acylcarnitines	sum of DAPs	-0.176319	0.838351	0.0263137	0.124127	T2	binary
C18:1-OH	Acylcarnitines	sum of DEs	-0.0498568	0.951366	0.585745	0.807619	T2	binary
C18:1-OH	Acylcarnitines	sum of DMs	-0.0970752	0.907488	0.187642	0.460972	T2	binary
C18:1-OH	Acylcarnitines	sum of DAPs	-0.111925	0.894111	0.231257	0.507699	T2	binary
C18:2	Acylcarnitines	sum of DMs	-0.112644	0.893469	0.0614456	0.226684	T2	binary
C18:2	Acylcarnitines	sum of DAPs	-0.140883	0.868591	0.0632145	0.230101	T2	binary
C18:2	Acylcarnitines	sum of DEs	-0.114707	0.891628	0.126696	0.375958	T2	binary
C3-OH	Acylcarnitines	sum of DEs	-0.257021	0.773352	0.00096558	0.0132435	T2	binary
C3-OH	Acylcarnitines	sum of DMs	-0.257712	0.772818	4.449e-05	0.0020243	T2	binary
C3-OH	Acylcarnitines	sum of DAPs	-0.341554	0.710665	2.117e-05	0.0017786	T2	binary
C3:1	Acylcarnitines	sum of DAPs	-0.2125	0.80856	0.00600551	0.0458743	T2	binary
C3:1	Acylcarnitines	sum of DEs	-0.179175	0.835959	0.0187686	0.102477	T2	binary
C3:1	Acylcarnitines	sum of DMs	-0.138527	0.87064	0.0227729	0.115792	T2	binary
DOPA	Biogenic Amines	sum of DEs	-0.160987	0.851303	0.0490678	0.196993	T2	binary
DOPA	Biogenic Amines	sum of DMs	-0.225238	0.798326	0.00068465	0.0109947	T2	binary
DOPA	Biogenic Amines	sum of DAPs	-0.2776	0.7576	0.00075671	0.0114768	T2	binary
lysoPC a C14:0	Lysophosphatidylcholines	sum of DAPs	-0.0747854	0.927943	0.517017	0.746802	T2	binary
lysoPC a C14:0	Lysophosphatidylcholines	sum of DEs	-0.0427205	0.958179	0.70622	0.836881	T2	binary
lysoPC a C14:0	Lysophosphatidylcholines	sum of DMs	-0.0641175	0.937895	0.481112	0.725656	T2	binary
lysoPC a C16:0	Lysophosphatidylcholines	sum of DEs	-0.125563	0.882	0.161981	0.441746	T2	binary
lysoPC a C16:0	Lysophosphatidylcholines	sum of DMs	-0.101303	0.903659	0.160216	0.441746	T2	binary
lysoPC a C16:0	Lysophosphatidylcholines	sum of DAPs	-0.149143	0.861446	0.105128	0.328165	T2	binary
lysoPC a C16:1	Lysophosphatidylcholines	sum of DAPs	-0.327721	0.720564	0.00456503	0.0401519	T2	binary
lysoPC a C16:1	Lysophosphatidylcholines	sum of DMs	-0.194513	0.823236	0.0274877	0.127189	T2	binary
lysoPC a C16:1	Lysophosphatidylcholines	sum of DEs	-0.222655	0.800391	0.0406151	0.173249	T2	binary
lysoPC a C17:0	Lysophosphatidylcholines	sum of DEs	-0.0904017	0.913564	0.227194	0.507699	T2	binary
lysoPC a C17:0	Lysophosphatidylcholines	sum of DAPs	-0.12824	0.879642	0.090007	0.296047	T2	binary
lysoPC a C17:0	Lysophosphatidylcholines	sum of DMs	-0.103324	0.901835	0.0856108	0.28854	T2	binary
lysoPC a C18:0	Lysophosphatidylcholines	sum of DMs	-0.0560198	0.94552	0.415942	0.677454	T2	binary
lysoPC a C18:0	Lysophosphatidylcholines	sum of DAPs	-0.0383686	0.962358	0.658156	0.82213	T2	binary
lysoPC a C18:0	Lysophosphatidylcholines	sum of DEs	-0.0422012	0.958677	0.622937	0.82213	T2	binary
lysoPC a C18:1	Lysophosphatidylcholines	sum of DAPs	-0.189784	0.827138	0.015888	0.0922857	T2	binary
lysoPC a C18:1	Lysophosphatidylcholines	sum of DEs	-0.14812	0.862327	0.0550138	0.205736	T2	binary
lysoPC a C18:1	Lysophosphatidylcholines	sum of DMs	-0.111246	0.894718	0.0713803	0.249831	T2	binary
lysoPC a C18:2	Lysophosphatidylcholines	sum of DAPs	-0.108008	0.897621	0.166152	0.441746	T2	binary
lysoPC a C18:2	Lysophosphatidylcholines	sum of DEs	-0.0706644	0.931775	0.35809	0.634795	T2	binary
lysoPC a C18:2	Lysophosphatidylcholines	sum of DMs	-0.0886309	0.915183	0.151449	0.426242	T2	binary
lysoPC a C20:4	Lysophosphatidylcholines	sum of DMs	-0.129539	0.878501	0.0363371	0.160001	T2	binary
lysoPC a C20:4	Lysophosphatidylcholines	sum of DAPs	-0.202002	0.817093	0.00951759	0.0683764	T2	binary
lysoPC a C20:4	Lysophosphatidylcholines	sum of DEs	-0.197956	0.820406	0.0113925	0.0777536	T2	binary
lysoPC a C26:1	Lysophosphatidylcholines	sum of DEs	0.0641242	1.06622	0.442282	0.701994	T2	binary
lysoPC a C26:1	Lysophosphatidylcholines	sum of DAPs	0.000277008	1.00028	0.997363	0.998726	T2	binary
lysoPC a C26:1	Lysophosphatidylcholines	sum of DMs	0.0108098	1.01087	0.87111	0.925342	T2	binary
lysoPC a C28:1	Lysophosphatidylcholines	sum of DMs	0.0320254	1.03254	0.681773	0.827442	T2	binary
lysoPC a C28:1	Lysophosphatidylcholines	sum of DAPs	-0.012391	0.987685	0.899854	0.948495	T2	binary
lysoPC a C28:1	Lysophosphatidylcholines	sum of DEs	-0.150229	0.860511	0.124919	0.374758	T2	binary
PC aa C30:2	Phosphatidylcholines	sum of DEs	0.0132465	1.01333	0.858901	0.925342	T2	binary
PC aa C30:2	Phosphatidylcholines	sum of DMs	-0.0260823	0.974255	0.661909	0.82213	T2	binary
PC aa C30:2	Phosphatidylcholines	sum of DAPs	-0.0401481	0.960647	0.592613	0.808917	T2	binary
PC aa C32:0	Phosphatidylcholines	sum of DMs	-0.135243	0.873504	0.0353739	0.158313	T2	binary
PC aa C32:0	Phosphatidylcholines	sum of DAPs	-0.236635	0.789279	0.00421981	0.0384003	T2	binary
PC aa C32:0	Phosphatidylcholines	sum of DEs	-0.229051	0.795288	0.00470645	0.0401519	T2	binary
PC aa C32:1	Phosphatidylcholines	sum of DMs	-0.0433702	0.957557	0.473847	0.722684	T2	binary
PC aa C32:1	Phosphatidylcholines	sum of DAPs	-0.105674	0.899718	0.168284	0.441746	T2	binary
PC aa C32:1	Phosphatidylcholines	sum of DEs	-0.10507	0.900262	0.166771	0.441746	T2	binary
PC aa C32:2	Phosphatidylcholines	sum of DEs	-0.0384711	0.96226	0.658389	0.82213	T2	binary
PC aa C32:2	Phosphatidylcholines	sum of DAPs	-0.112238	0.893832	0.206604	0.482077	T2	binary
PC aa C32:2	Phosphatidylcholines	sum of DMs	-0.0808994	0.922286	0.247671	0.517133	T2	binary
PC aa C32:3	Phosphatidylcholines	sum of DAPs	0.0615772	1.06351	0.502126	0.736992	T2	binary
PC aa C32:3	Phosphatidylcholines	sum of DEs	-0.00453954	0.995471	0.960515	0.9821	T2	binary
PC aa C32:3	Phosphatidylcholines	sum of DMs	0.0593952	1.06119	0.418081	0.677454	T2	binary
PC aa C34:1	Phosphatidylcholines	sum of DEs	-0.162003	0.850439	0.0513713	0.197453	T2	binary
PC aa C34:1	Phosphatidylcholines	sum of DMs	-0.00572255	0.994294	0.930599	0.962324	T2	binary
PC aa C34:1	Phosphatidylcholines	sum of DAPs	-0.0787369	0.924283	0.338922	0.623794	T2	binary
PC aa C34:2	Phosphatidylcholines	sum of DMs	-0.0153696	0.984748	0.796547	0.897379	T2	binary
PC aa C34:2	Phosphatidylcholines	sum of DAPs	-0.0796194	0.923468	0.289792	0.579276	T2	binary
PC aa C34:2	Phosphatidylcholines	sum of DEs	-0.121539	0.885557	0.105782	0.328165	T2	binary
PC aa C34:3	Phosphatidylcholines	sum of DAPs	-0.0379466	0.962764	0.677803	0.827442	T2	binary
PC aa C34:3	Phosphatidylcholines	sum of DMs	0.0342781	1.03487	0.635206	0.82213	T2	binary
PC aa C34:3	Phosphatidylcholines	sum of DEs	-0.140152	0.869226	0.122301	0.373139	T2	binary
PC aa C34:4	Phosphatidylcholines	sum of DMs	0.0119515	1.01202	0.869368	0.925342	T2	binary
PC aa C34:4	Phosphatidylcholines	sum of DEs	-0.0617581	0.94011	0.497035	0.736992	T2	binary
PC aa C34:4	Phosphatidylcholines	sum of DAPs	0.0047967	1.00481	0.958153	0.9821	T2	binary
PC aa C36:1	Phosphatidylcholines	sum of DAPs	-0.0518025	0.949516	0.544768	0.774592	T2	binary
PC aa C36:1	Phosphatidylcholines	sum of DEs	-0.100217	0.904641	0.242294	0.512762	T2	binary
PC aa C36:1	Phosphatidylcholines	sum of DMs	-0.000109044	0.999891	0.998726	0.998726	T2	binary
PC aa C36:2	Phosphatidylcholines	sum of DEs	-0.0898517	0.914067	0.234812	0.507699	T2	binary
PC aa C36:2	Phosphatidylcholines	sum of DMs	0.0384504	1.0392	0.523702	0.752477	T2	binary
PC aa C36:2	Phosphatidylcholines	sum of DAPs	-0.0146967	0.985411	0.846305	0.925342	T2	binary
PC aa C36:3	Phosphatidylcholines	sum of DAPs	-0.0974386	0.907158	0.196639	0.462779	T2	binary
PC aa C36:3	Phosphatidylcholines	sum of DEs	-0.130193	0.877926	0.0845742	0.28854	T2	binary
PC aa C36:3	Phosphatidylcholines	sum of DMs	-0.0265816	0.973769	0.656775	0.82213	T2	binary
PC aa C36:4	Phosphatidylcholines	sum of DMs	-0.071187	0.931288	0.250042	0.517133	T2	binary
PC aa C36:4	Phosphatidylcholines	sum of DAPs	-0.101877	0.90314	0.192926	0.460972	T2	binary
PC aa C36:4	Phosphatidylcholines	sum of DEs	-0.0689833	0.933342	0.371371	0.637638	T2	binary
PC aa C36:5	Phosphatidylcholines	sum of DMs	-0.184271	0.83171	0.0428306	0.176027	T2	binary
PC aa C36:5	Phosphatidylcholines	sum of DEs	-0.201387	0.817596	0.0726204	0.250954	T2	binary
PC aa C36:5	Phosphatidylcholines	sum of DAPs	-0.293734	0.745474	0.0132364	0.0831766	T2	binary
PC aa C36:6	Phosphatidylcholines	sum of DAPs	-0.299051	0.741522	0.00520387	0.041784	T2	binary
PC aa C36:6	Phosphatidylcholines	sum of DEs	-0.205075	0.814586	0.0432008	0.176027	T2	binary
PC aa C36:6	Phosphatidylcholines	sum of DMs	-0.196897	0.821275	0.016757	0.0953057	T2	binary
PC aa C38:1	Phosphatidylcholines	sum of DMs	-0.000301555	0.999698	0.996835	0.998726	T2	binary
PC aa C38:1	Phosphatidylcholines	sum of DEs	-0.12594	0.881668	0.185886	0.460972	T2	binary
PC aa C38:1	Phosphatidylcholines	sum of DAPs	-0.0547102	0.946759	0.570029	0.793969	T2	binary
PC aa C38:3	Phosphatidylcholines	sum of DMs	0.0267954	1.02716	0.688019	0.827442	T2	binary
PC aa C38:3	Phosphatidylcholines	sum of DAPs	-0.0584019	0.943271	0.489365	0.730036	T2	binary
PC aa C38:3	Phosphatidylcholines	sum of DEs	-0.171687	0.842243	0.0415754	0.174617	T2	binary
PC aa C38:4	Phosphatidylcholines	sum of DEs	-0.201009	0.817905	0.00854251	0.0630299	T2	binary
PC aa C38:4	Phosphatidylcholines	sum of DAPs	-0.23254	0.792518	0.00252005	0.0272688	T2	binary
PC aa C38:4	Phosphatidylcholines	sum of DMs	-0.149858	0.86083	0.0136001	0.0831766	T2	binary
PC aa C38:5	Phosphatidylcholines	sum of DMs	-0.0240751	0.976212	0.711196	0.836881	T2	binary
PC aa C38:5	Phosphatidylcholines	sum of DAPs	-0.0705633	0.931869	0.391337	0.651432	T2	binary
PC aa C38:5	Phosphatidylcholines	sum of DEs	-0.0850796	0.918439	0.295951	0.581257	T2	binary
PC aa C38:6	Phosphatidylcholines	sum of DEs	-0.188838	0.827921	0.0132256	0.0831766	T2	binary
PC aa C38:6	Phosphatidylcholines	sum of DMs	-0.0564527	0.945111	0.345686	0.629149	T2	binary
PC aa C38:6	Phosphatidylcholines	sum of DAPs	-0.172648	0.841434	0.0233202	0.115792	T2	binary
PC aa C40:2	Phosphatidylcholines	sum of DMs	-0.0878888	0.915863	0.355447	0.634229	T2	binary
PC aa C40:2	Phosphatidylcholines	sum of DAPs	-0.202348	0.816811	0.0999471	0.321007	T2	binary
PC aa C40:2	Phosphatidylcholines	sum of DEs	-0.291058	0.747473	0.0137104	0.0831766	T2	binary
PC aa C40:3	Phosphatidylcholines	sum of DMs	0.0795471	1.0828	0.335506	0.623794	T2	binary
PC aa C40:3	Phosphatidylcholines	sum of DAPs	0.049629	1.05088	0.631146	0.82213	T2	binary
PC aa C40:3	Phosphatidylcholines	sum of DEs	-0.0535125	0.947894	0.604495	0.81765	T2	binary
PC aa C42:1	Phosphatidylcholines	sum of DEs	-0.113921	0.892329	0.209494	0.484678	T2	binary
PC aa C42:1	Phosphatidylcholines	sum of DAPs	-0.0695352	0.932827	0.449543	0.706267	T2	binary
PC aa C42:1	Phosphatidylcholines	sum of DMs	-0.0422152	0.958663	0.560953	0.789383	T2	binary
PC aa C42:2	Phosphatidylcholines	sum of DAPs	-0.0404177	0.960388	0.644509	0.82213	T2	binary
PC aa C42:2	Phosphatidylcholines	sum of DMs	-0.0649623	0.937103	0.350577	0.629655	T2	binary
PC aa C42:2	Phosphatidylcholines	sum of DEs	-0.0209852	0.979233	0.808627	0.897379	T2	binary
PC ae C32:1	Phosphatidylcholines	sum of DEs	-0.0724945	0.930071	0.338313	0.623794	T2	binary
PC ae C32:1	Phosphatidylcholines	sum of DMs	-0.00640094	0.99362	0.915582	0.954022	T2	binary
PC ae C32:1	Phosphatidylcholines	sum of DAPs	-0.0464037	0.954656	0.541096	0.773399	T2	binary
PC ae C32:2	Phosphatidylcholines	sum of DMs	-0.0159829	0.984144	0.860966	0.925342	T2	binary
PC ae C32:2	Phosphatidylcholines	sum of DEs	-0.15612	0.855457	0.170147	0.442383	T2	binary
PC ae C32:2	Phosphatidylcholines	sum of DAPs	-0.0677785	0.934467	0.558626	0.789383	T2	binary
PC ae C34:0	Phosphatidylcholines	sum of DAPs	0.0395016	1.04029	0.645073	0.82213	T2	binary
PC ae C34:0	Phosphatidylcholines	sum of DEs	0.0597111	1.06153	0.485632	0.728448	T2	binary
PC ae C34:0	Phosphatidylcholines	sum of DMs	0.0326207	1.03316	0.633335	0.82213	T2	binary
PC ae C34:1	Phosphatidylcholines	sum of DMs	-0.0402007	0.960597	0.50769	0.741173	T2	binary
PC ae C34:1	Phosphatidylcholines	sum of DEs	-0.0191298	0.981052	0.800753	0.897379	T2	binary
PC ae C34:1	Phosphatidylcholines	sum of DAPs	-0.051187	0.950101	0.501908	0.736992	T2	binary
PC ae C34:2	Phosphatidylcholines	sum of DAPs	-0.0229179	0.977343	0.761873	0.863034	T2	binary
PC ae C34:2	Phosphatidylcholines	sum of DEs	-0.0607911	0.94102	0.419761	0.677454	T2	binary
PC ae C34:2	Phosphatidylcholines	sum of DMs	-0.000650768	0.999349	0.991368	0.998726	T2	binary
PC ae C34:3	Phosphatidylcholines	sum of DEs	-0.195431	0.82248	0.0184784	0.102477	T2	binary
PC ae C34:3	Phosphatidylcholines	sum of DMs	-0.0962503	0.908237	0.144236	0.414488	T2	binary
PC ae C34:3	Phosphatidylcholines	sum of DAPs	-0.192238	0.825111	0.0231345	0.115792	T2	binary
PC ae C36:1	Phosphatidylcholines	sum of DAPs	-0.137784	0.871287	0.176896	0.453782	T2	binary
PC ae C36:1	Phosphatidylcholines	sum of DEs	-0.137224	0.871775	0.16763	0.441746	T2	binary
PC ae C36:1	Phosphatidylcholines	sum of DMs	-0.0639957	0.938009	0.422168	0.677454	T2	binary
PC ae C36:2	Phosphatidylcholines	sum of DAPs	-0.132996	0.875469	0.14359	0.414488	T2	binary
PC ae C36:2	Phosphatidylcholines	sum of DMs	-0.0778225	0.925129	0.275114	0.564709	T2	binary
PC ae C36:2	Phosphatidylcholines	sum of DEs	-0.116431	0.890091	0.190527	0.460972	T2	binary
PC ae C36:3	Phosphatidylcholines	sum of DMs	-0.0274508	0.972923	0.652762	0.82213	T2	binary
PC ae C36:3	Phosphatidylcholines	sum of DEs	0.00874635	1.00878	0.908607	0.950382	T2	binary
PC ae C36:3	Phosphatidylcholines	sum of DAPs	-0.0314075	0.969081	0.682608	0.827442	T2	binary
PC ae C36:4	Phosphatidylcholines	sum of DAPs	-0.193572	0.82401	0.0873944	0.290959	T2	binary
PC ae C36:4	Phosphatidylcholines	sum of DEs	-0.362987	0.695596	0.00097022	0.0132435	T2	binary
PC ae C36:4	Phosphatidylcholines	sum of DMs	-0.033774	0.96679	0.699339	0.83371	T2	binary
PC ae C36:5	Phosphatidylcholines	sum of DMs	-0.0764767	0.926374	0.398715	0.659692	T2	binary
PC ae C36:5	Phosphatidylcholines	sum of DEs	-0.151042	0.859812	0.180148	0.455375	T2	binary
PC ae C36:5	Phosphatidylcholines	sum of DAPs	-0.137849	0.87123	0.234692	0.507699	T2	binary
PC ae C38:2	Phosphatidylcholines	sum of DMs	0.0601343	1.06198	0.363409	0.635966	T2	binary
PC ae C38:2	Phosphatidylcholines	sum of DAPs	0.078945	1.08214	0.340459	0.623794	T2	binary
PC ae C38:2	Phosphatidylcholines	sum of DEs	0.0957068	1.10044	0.24886	0.517133	T2	binary
PC ae C38:3	Phosphatidylcholines	sum of DAPs	-0.239919	0.786691	0.00197529	0.0234458	T2	binary
PC ae C38:3	Phosphatidylcholines	sum of DMs	-0.167641	0.845657	0.00604936	0.0458743	T2	binary
PC ae C38:3	Phosphatidylcholines	sum of DEs	-0.156943	0.854753	0.03828	0.16588	T2	binary
PC ae C38:4	Phosphatidylcholines	sum of DMs	-0.0245288	0.97577	0.727563	0.842774	T2	binary
PC ae C38:4	Phosphatidylcholines	sum of DEs	-0.122682	0.884545	0.164355	0.441746	T2	binary
PC ae C38:4	Phosphatidylcholines	sum of DAPs	-0.0929635	0.911227	0.299185	0.58341	T2	binary
PC ae C38:5	Phosphatidylcholines	sum of DEs	-0.0156787	0.984444	0.85556	0.925342	T2	binary
PC ae C38:5	Phosphatidylcholines	sum of DAPs	-0.0415872	0.959266	0.632985	0.82213	T2	binary
PC ae C38:5	Phosphatidylcholines	sum of DMs	-0.0706163	0.931819	0.307639	0.591447	T2	binary
PC ae C40:2	Phosphatidylcholines	sum of DMs	0.01023	1.01028	0.867916	0.925342	T2	binary
PC ae C40:2	Phosphatidylcholines	sum of DEs	-0.061529	0.940326	0.424339	0.677454	T2	binary
PC ae C40:2	Phosphatidylcholines	sum of DAPs	-0.0570856	0.944513	0.462543	0.711656	T2	binary
PC ae C40:3	Phosphatidylcholines	sum of DMs	-0.0196823	0.98051	0.814918	0.900699	T2	binary
PC ae C40:3	Phosphatidylcholines	sum of DAPs	-0.0963044	0.908188	0.368945	0.637481	T2	binary
PC ae C40:3	Phosphatidylcholines	sum of DEs	-0.154199	0.857101	0.142148	0.414488	T2	binary
PC ae C40:5	Phosphatidylcholines	sum of DEs	0.0373401	1.03805	0.641169	0.82213	T2	binary
PC ae C40:5	Phosphatidylcholines	sum of DAPs	0.0796382	1.0829	0.321515	0.609539	T2	binary
PC ae C40:5	Phosphatidylcholines	sum of DMs	0.0833935	1.08697	0.194182	0.460972	T2	binary
PC ae C40:6	Phosphatidylcholines	sum of DAPs	-0.0755466	0.927237	0.329665	0.62068	T2	binary
PC ae C40:6	Phosphatidylcholines	sum of DMs	-0.0134473	0.986643	0.826262	0.909555	T2	binary
PC ae C40:6	Phosphatidylcholines	sum of DEs	-0.0829312	0.920415	0.280234	0.566695	T2	binary
PC ae C42:2	Phosphatidylcholines	sum of DEs	-0.153651	0.857572	0.105054	0.328165	T2	binary
PC ae C42:2	Phosphatidylcholines	sum of DMs	-0.100798	0.904116	0.185357	0.460972	T2	binary
PC ae C42:2	Phosphatidylcholines	sum of DAPs	-0.177268	0.837555	0.0696325	0.249831	T2	binary
PC ae C42:3	Phosphatidylcholines	sum of DMs	-0.00324838	0.996757	0.956547	0.9821	T2	binary
PC ae C42:3	Phosphatidylcholines	sum of DEs	-0.108152	0.897491	0.149409	0.424882	T2	binary
PC ae C42:3	Phosphatidylcholines	sum of DAPs	-0.0256361	0.97469	0.732554	0.842774	T2	binary
PC ae C44:3	Phosphatidylcholines	sum of DAPs	-0.0098345	0.990214	0.906826	0.950382	T2	binary
PC ae C44:3	Phosphatidylcholines	sum of DEs	-0.0311698	0.969311	0.708687	0.836881	T2	binary
PC ae C44:3	Phosphatidylcholines	sum of DMs	-0.0243662	0.975928	0.715304	0.838103	T2	binary
PC ae C44:4	Phosphatidylcholines	sum of DEs	-0.0209852	0.979233	0.808627	0.897379	T2	binary
PC ae C44:4	Phosphatidylcholines	sum of DAPs	-0.0404177	0.960388	0.644509	0.82213	T2	binary
PC ae C44:4	Phosphatidylcholines	sum of DMs	-0.0649623	0.937103	0.350577	0.629655	T2	binary
PC ae C44:5	Phosphatidylcholines	sum of DMs	-0.0836355	0.919766	0.238042	0.507699	T2	binary
PC ae C44:5	Phosphatidylcholines	sum of DAPs	-0.0390193	0.961732	0.661314	0.82213	T2	binary
PC ae C44:5	Phosphatidylcholines	sum of DEs	0.034319	1.03491	0.697076	0.83371	T2	binary
PEA	Biogenic Amines	sum of DEs	-0.258733	0.772029	0.00124135	0.015404	T2	binary
PEA	Biogenic Amines	sum of DMs	-0.140094	0.869277	0.0263712	0.124127	T2	binary
PEA	Biogenic Amines	sum of DAPs	-0.24436	0.783205	0.00259703	0.0272688	T2	binary
SM (OH) C16:1	Sphingomyelins	sum of DAPs	-0.0648093	0.937246	0.390438	0.651432	T2	binary
SM (OH) C16:1	Sphingomyelins	sum of DEs	-0.0425194	0.958372	0.569832	0.793969	T2	binary
SM (OH) C16:1	Sphingomyelins	sum of DMs	-0.0392111	0.961548	0.512629	0.744403	T2	binary
SM (OH) C22:1	Sphingomyelins	sum of DAPs	0.0275239	1.02791	0.757999	0.862223	T2	binary
SM (OH) C22:1	Sphingomyelins	sum of DEs	-0.11617	0.890324	0.191584	0.460972	T2	binary
SM (OH) C22:1	Sphingomyelins	sum of DMs	0.0749556	1.07784	0.291989	0.579276	T2	binary
SM (OH) C22:2	Sphingomyelins	sum of DMs	-0.0251457	0.975168	0.681405	0.827442	T2	binary
SM (OH) C22:2	Sphingomyelins	sum of DAPs	-0.039916	0.96087	0.605001	0.81765	T2	binary
SM (OH) C22:2	Sphingomyelins	sum of DEs	0.00321656	1.00322	0.966457	0.984488	T2	binary
SM (OH) C24:1	Sphingomyelins	sum of DEs	-0.174572	0.839817	0.023328	0.115792	T2	binary
SM (OH) C24:1	Sphingomyelins	sum of DMs	-0.0732154	0.929401	0.229156	0.507699	T2	binary
SM (OH) C24:1	Sphingomyelins	sum of DAPs	-0.151851	0.859116	0.0499711	0.197453	T2	binary
SM C16:1	Sphingomyelins	sum of DEs	-0.0816028	0.921638	0.278567	0.566695	T2	binary
SM C16:1	Sphingomyelins	sum of DAPs	-0.0411518	0.959683	0.585628	0.807619	T2	binary
SM C16:1	Sphingomyelins	sum of DMs	0.019743	1.01994	0.742287	0.847884	T2	binary
SM C18:0	Sphingomyelins	sum of DAPs	-0.0407386	0.96008	0.590036	0.808917	T2	binary
SM C18:0	Sphingomyelins	sum of DMs	0.0114065	1.01147	0.849562	0.925342	T2	binary
SM C18:0	Sphingomyelins	sum of DEs	-0.0793516	0.923715	0.292821	0.579276	T2	binary
SM C18:1	Sphingomyelins	sum of DAPs	-0.0801108	0.923014	0.303391	0.587417	T2	binary
SM C18:1	Sphingomyelins	sum of DEs	-0.0937001	0.910556	0.224558	0.506648	T2	binary
SM C18:1	Sphingomyelins	sum of DMs	-0.0268501	0.973507	0.662522	0.82213	T2	binary
SM C22:3	Sphingomyelins	sum of DMs	0.0104559	1.01051	0.887822	0.939439	T2	binary
SM C22:3	Sphingomyelins	sum of DAPs	-0.0228821	0.977378	0.806694	0.897379	T2	binary
SM C22:3	Sphingomyelins	sum of DEs	-0.112935	0.893209	0.223796	0.506648	T2	binary
SM C24:0	Sphingomyelins	sum of DEs	-0.000249289	0.999751	0.997682	0.998726	T2	binary
SM C24:0	Sphingomyelins	sum of DMs	0.0504042	1.0517	0.46401	0.711656	T2	binary
SM C24:0	Sphingomyelins	sum of DAPs	0.029923	1.03038	0.729785	0.842774	T2	binary
SM C26:0	Sphingomyelins	sum of DEs	-0.0124968	0.987581	0.867922	0.925342	T2	binary
SM C26:0	Sphingomyelins	sum of DAPs	0.0304219	1.03089	0.687399	0.827442	T2	binary
SM C26:0	Sphingomyelins	sum of DMs	0.0488361	1.05005	0.417357	0.677454	T2	binary
SM C26:1	Sphingomyelins	sum of DMs	-0.045669	0.955358	0.450148	0.706267	T2	binary
SM C26:1	Sphingomyelins	sum of DAPs	-0.0696948	0.932678	0.360777	0.635432	T2	binary
SM C26:1	Sphingomyelins	sum of DEs	-0.0337348	0.966828	0.654902	0.82213	T2	binary
Spermine	Biogenic Amines	sum of DMs	0.0315722	1.03208	0.672316	0.827442	T2	binary
Spermine	Biogenic Amines	sum of DAPs	0.0669275	1.06922	0.47921	0.725656	T2	binary
Spermine	Biogenic Amines	sum of DEs	0.0817062	1.08514	0.380799	0.641717	T2	binary
C10	Acylcarnitines	sum of DAPs	-0.0915552	0.912511	0.216437	0.448761	T3	binary
C10	Acylcarnitines	sum of DEs	-0.0708586	0.931594	0.332327	0.545849	T3	binary
C10	Acylcarnitines	sum of DMs	-0.0887022	0.915118	0.13155	0.338405	T3	binary
C12	Acylcarnitines	sum of DEs	0.00139681	1.0014	0.985574	0.985574	T3	binary
C12	Acylcarnitines	sum of DMs	-0.0365504	0.964109	0.554782	0.720535	T3	binary
C12	Acylcarnitines	sum of DAPs	-0.00863253	0.991405	0.911469	0.951534	T3	binary
C12:1	Acylcarnitines	sum of DEs	0.0519152	1.05329	0.538112	0.713311	T3	binary
C12:1	Acylcarnitines	sum of DMs	0.0324739	1.03301	0.629314	0.783008	T3	binary
C12:1	Acylcarnitines	sum of DAPs	0.0645151	1.06664	0.442328	0.646178	T3	binary
C14	Acylcarnitines	sum of DMs	-0.261577	0.769837	9.05e-06	0.00051585	T3	binary
C14	Acylcarnitines	sum of DAPs	-0.33141	0.717911	7.68e-06	0.00051585	T3	binary
C14	Acylcarnitines	sum of DEs	-0.252205	0.777086	0.00043499	0.00652485	T3	binary
C14:1	Acylcarnitines	sum of DEs	-0.234169	0.791228	0.00105985	0.0146181	T3	binary
C14:1	Acylcarnitines	sum of DMs	-0.152391	0.858653	0.00737288	0.0591932	T3	binary
C14:1	Acylcarnitines	sum of DAPs	-0.237179	0.78885	0.00107712	0.0146181	T3	binary
C14:1-OH	Acylcarnitines	sum of DAPs	-0.338934	0.71253	6.27e-06	0.00051585	T3	binary
C14:1-OH	Acylcarnitines	sum of DEs	-0.288665	0.749263	8.843e-05	0.00272717	T3	binary
C14:1-OH	Acylcarnitines	sum of DMs	-0.243948	0.783528	3.969e-05	0.00141396	T3	binary
C14:2	Acylcarnitines	sum of DMs	-0.243676	0.783742	9.569e-05	0.00272717	T3	binary
C14:2	Acylcarnitines	sum of DEs	-0.378984	0.684557	2.01e-06	0.00051585	T3	binary
C14:2	Acylcarnitines	sum of DAPs	-0.360761	0.697146	4.92e-06	0.00051585	T3	binary
C14:2-OH	Acylcarnitines	sum of DEs	-0.375144	0.68719	1.878e-05	0.000764614	T3	binary
C14:2-OH	Acylcarnitines	sum of DMs	-0.256569	0.773701	0.00019346	0.00459468	T3	binary
C14:2-OH	Acylcarnitines	sum of DAPs	-0.375387	0.687024	1.337e-05	0.000635075	T3	binary
C16	Acylcarnitines	sum of DAPs	-0.125847	0.88175	0.0746201	0.240283	T3	binary
C16	Acylcarnitines	sum of DEs	-0.0727695	0.929815	0.298445	0.534949	T3	binary
C16	Acylcarnitines	sum of DMs	-0.117564	0.889083	0.0374978	0.187948	T3	binary
C16-OH	Acylcarnitines	sum of DEs	-0.060847	0.940967	0.398553	0.604189	T3	binary
C16-OH	Acylcarnitines	sum of DMs	-0.143216	0.866567	0.0147216	0.0998966	T3	binary
C16-OH	Acylcarnitines	sum of DAPs	-0.147949	0.862475	0.0450202	0.197396	T3	binary
C16:1	Acylcarnitines	sum of DEs	0.0859712	1.08977	0.363088	0.578101	T3	binary
C16:1	Acylcarnitines	sum of DAPs	0.0549252	1.05646	0.558731	0.720535	T3	binary
C16:1	Acylcarnitines	sum of DMs	0.00498365	1.005	0.947287	0.964203	T3	binary
C16:1-OH	Acylcarnitines	sum of DAPs	-0.17353	0.840692	0.0466228	0.201326	T3	binary
C16:1-OH	Acylcarnitines	sum of DEs	-0.0193938	0.980793	0.818219	0.892653	T3	binary
C16:1-OH	Acylcarnitines	sum of DMs	-0.159906	0.852224	0.0197623	0.114944	T3	binary
C16:2	Acylcarnitines	sum of DEs	-0.167315	0.845933	0.0191504	0.114944	T3	binary
C16:2	Acylcarnitines	sum of DMs	-0.112612	0.893498	0.0476492	0.201413	T3	binary
C16:2	Acylcarnitines	sum of DAPs	-0.145132	0.864908	0.0416344	0.188726	T3	binary
C16:2-OH	Acylcarnitines	sum of DAPs	-0.248903	0.779656	0.00555042	0.0545472	T3	binary
C16:2-OH	Acylcarnitines	sum of DEs	-0.161479	0.850885	0.0603808	0.220764	T3	binary
C16:2-OH	Acylcarnitines	sum of DMs	-0.196094	0.821935	0.0050646	0.0545472	T3	binary
C18	Acylcarnitines	sum of DMs	-0.144845	0.865156	0.011453	0.0836948	T3	binary
C18	Acylcarnitines	sum of DEs	-0.139593	0.869712	0.0487631	0.201413	T3	binary
C18	Acylcarnitines	sum of DAPs	-0.176847	0.837908	0.0143572	0.0998	T3	binary
C18:1-OH	Acylcarnitines	sum of DEs	0.142666	1.15334	0.0993693	0.283202	T3	binary
C18:1-OH	Acylcarnitines	sum of DMs	-0.0470361	0.954053	0.494883	0.671386	T3	binary
C18:1-OH	Acylcarnitines	sum of DAPs	0.0512795	1.05262	0.550032	0.720535	T3	binary
C18:2	Acylcarnitines	sum of DMs	-0.0716238	0.930881	0.198761	0.422738	T3	binary
C18:2	Acylcarnitines	sum of DAPs	-0.119583	0.887291	0.0894618	0.269759	T3	binary
C18:2	Acylcarnitines	sum of DEs	-0.18464	0.831403	0.00894056	0.0688665	T3	binary
C3-OH	Acylcarnitines	sum of DEs	-0.252467	0.776882	0.00042285	0.00652485	T3	binary
C3-OH	Acylcarnitines	sum of DMs	-0.182722	0.833	0.00138943	0.0179994	T3	binary
C3-OH	Acylcarnitines	sum of DAPs	-0.267789	0.765069	0.00022737	0.00498465	T3	binary
C3:1	Acylcarnitines	sum of DAPs	-0.192512	0.824884	0.00747704	0.0591932	T3	binary
C3:1	Acylcarnitines	sum of DEs	-0.11845	0.888296	0.0915403	0.270305	T3	binary
C3:1	Acylcarnitines	sum of DMs	-0.129253	0.878751	0.0226068	0.128859	T3	binary
DOPA	Biogenic Amines	sum of DEs	-0.132186	0.876178	0.0663344	0.235081	T3	binary
DOPA	Biogenic Amines	sum of DMs	-0.102036	0.902997	0.0758788	0.240283	T3	binary
DOPA	Biogenic Amines	sum of DAPs	-0.126326	0.881328	0.078842	0.246923	T3	binary
lysoPC a C14:0	Lysophosphatidylcholines	sum of DEs	0.0641289	1.06623	0.563199	0.723025	T3	binary
lysoPC a C14:0	Lysophosphatidylcholines	sum of DAPs	-0.0325593	0.967965	0.77106	0.872032	T3	binary
lysoPC a C14:0	Lysophosphatidylcholines	sum of DMs	-0.0646177	0.937426	0.467017	0.662189	T3	binary
lysoPC a C16:0	Lysophosphatidylcholines	sum of DMs	-0.0821764	0.921109	0.268935	0.504253	T3	binary
lysoPC a C16:0	Lysophosphatidylcholines	sum of DAPs	-0.00441342	0.995596	0.962131	0.975546	T3	binary
lysoPC a C16:0	Lysophosphatidylcholines	sum of DEs	0.0677394	1.07009	0.464818	0.662189	T3	binary
lysoPC a C16:1	Lysophosphatidylcholines	sum of DEs	-0.132824	0.875619	0.163482	0.36687	T3	binary
lysoPC a C16:1	Lysophosphatidylcholines	sum of DMs	-0.180586	0.834781	0.0193321	0.114944	T3	binary
lysoPC a C16:1	Lysophosphatidylcholines	sum of DAPs	-0.218016	0.804113	0.0278596	0.149811	T3	binary
lysoPC a C17:0	Lysophosphatidylcholines	sum of DEs	-0.100042	0.904799	0.154476	0.360867	T3	binary
lysoPC a C17:0	Lysophosphatidylcholines	sum of DAPs	-0.127378	0.8804	0.0736796	0.240283	T3	binary
lysoPC a C17:0	Lysophosphatidylcholines	sum of DMs	-0.0731999	0.929415	0.192909	0.416508	T3	binary
lysoPC a C18:0	Lysophosphatidylcholines	sum of DEs	0.110941	1.11733	0.186037	0.404737	T3	binary
lysoPC a C18:0	Lysophosphatidylcholines	sum of DMs	0.0235278	1.02381	0.724306	0.839531	T3	binary
lysoPC a C18:0	Lysophosphatidylcholines	sum of DAPs	0.0881125	1.09211	0.289235	0.528411	T3	binary
lysoPC a C18:1	Lysophosphatidylcholines	sum of DEs	-0.159035	0.852967	0.0260049	0.145239	T3	binary
lysoPC a C18:1	Lysophosphatidylcholines	sum of DAPs	-0.196017	0.821999	0.0072781	0.0591932	T3	binary
lysoPC a C18:1	Lysophosphatidylcholines	sum of DMs	-0.155649	0.85586	0.00706373	0.0591932	T3	binary
lysoPC a C18:2	Lysophosphatidylcholines	sum of DMs	-0.0974691	0.90713	0.0899198	0.269759	T3	binary
lysoPC a C18:2	Lysophosphatidylcholines	sum of DAPs	-0.132024	0.87632	0.0693245	0.237834	T3	binary
lysoPC a C18:2	Lysophosphatidylcholines	sum of DEs	-0.137279	0.871727	0.0559043	0.218257	T3	binary
lysoPC a C20:4	Lysophosphatidylcholines	sum of DMs	0.0449543	1.04598	0.42141	0.625265	T3	binary
lysoPC a C20:4	Lysophosphatidylcholines	sum of DEs	-0.0184255	0.981743	0.791737	0.874594	T3	binary
lysoPC a C20:4	Lysophosphatidylcholines	sum of DAPs	0.0596104	1.06142	0.396785	0.604189	T3	binary
lysoPC a C26:1	Lysophosphatidylcholines	sum of DEs	-0.0502698	0.950973	0.505846	0.680029	T3	binary
lysoPC a C26:1	Lysophosphatidylcholines	sum of DAPs	-0.0695773	0.932788	0.362917	0.578101	T3	binary
lysoPC a C26:1	Lysophosphatidylcholines	sum of DMs	-0.0609752	0.940847	0.314584	0.544724	T3	binary
lysoPC a C28:1	Lysophosphatidylcholines	sum of DMs	0.0126244	1.0127	0.861181	0.915808	T3	binary
lysoPC a C28:1	Lysophosphatidylcholines	sum of DAPs	0.0397847	1.04059	0.659224	0.796897	T3	binary
lysoPC a C28:1	Lysophosphatidylcholines	sum of DEs	-0.0112306	0.988832	0.901051	0.944116	T3	binary
Nitro-Tyr	Biogenic Amines	sum of DEs	0.0975332	1.10245	0.384597	0.593078	T3	binary
Nitro-Tyr	Biogenic Amines	sum of DMs	0.0796206	1.08288	0.371613	0.588388	T3	binary
Nitro-Tyr	Biogenic Amines	sum of DAPs	0.117309	1.12447	0.286534	0.527473	T3	binary
PC aa C30:2	Phosphatidylcholines	sum of DEs	-0.055498	0.946014	0.423425	0.625265	T3	binary
PC aa C30:2	Phosphatidylcholines	sum of DMs	-0.0642641	0.937757	0.247615	0.490071	T3	binary
PC aa C30:2	Phosphatidylcholines	sum of DAPs	-0.0637972	0.938195	0.360257	0.578101	T3	binary
PC aa C32:0	Phosphatidylcholines	sum of DEs	-0.147338	0.863002	0.0397582	0.188726	T3	binary
PC aa C32:0	Phosphatidylcholines	sum of DMs	-0.105121	0.900216	0.0668125	0.235081	T3	binary
PC aa C32:0	Phosphatidylcholines	sum of DAPs	-0.136523	0.872387	0.0595624	0.220764	T3	binary
PC aa C32:1	Phosphatidylcholines	sum of DAPs	-0.10078	0.904132	0.152055	0.360867	T3	binary
PC aa C32:1	Phosphatidylcholines	sum of DEs	-0.0408191	0.960003	0.557001	0.720535	T3	binary
PC aa C32:1	Phosphatidylcholines	sum of DMs	-0.115118	0.891261	0.0409134	0.188726	T3	binary
PC aa C32:2	Phosphatidylcholines	sum of DMs	-0.0174778	0.982674	0.785209	0.874159	T3	binary
PC aa C32:2	Phosphatidylcholines	sum of DAPs	-0.0220932	0.978149	0.784258	0.874159	T3	binary
PC aa C32:2	Phosphatidylcholines	sum of DEs	-0.0380768	0.962639	0.634768	0.783008	T3	binary
PC aa C32:3	Phosphatidylcholines	sum of DMs	0.0429627	1.0439	0.543769	0.717473	T3	binary
PC aa C32:3	Phosphatidylcholines	sum of DEs	-0.0292375	0.971186	0.741375	0.848561	T3	binary
PC aa C32:3	Phosphatidylcholines	sum of DAPs	0.0236204	1.0239	0.789986	0.874594	T3	binary
PC aa C34:1	Phosphatidylcholines	sum of DEs	-0.1128	0.893329	0.153422	0.360867	T3	binary
PC aa C34:1	Phosphatidylcholines	sum of DAPs	-0.0759607	0.926853	0.332958	0.545849	T3	binary
PC aa C34:1	Phosphatidylcholines	sum of DMs	-0.0448171	0.956172	0.475451	0.664232	T3	binary
PC aa C34:2	Phosphatidylcholines	sum of DMs	-0.0915402	0.912525	0.101478	0.283541	T3	binary
PC aa C34:2	Phosphatidylcholines	sum of DAPs	-0.116506	0.890024	0.0968566	0.281675	T3	binary
PC aa C34:2	Phosphatidylcholines	sum of DEs	-0.10477	0.900532	0.133209	0.338405	T3	binary
PC aa C34:3	Phosphatidylcholines	sum of DEs	-0.124295	0.88312	0.122459	0.329253	T3	binary
PC aa C34:3	Phosphatidylcholines	sum of DMs	-0.0646799	0.937367	0.314974	0.544724	T3	binary
PC aa C34:3	Phosphatidylcholines	sum of DAPs	-0.0995557	0.90524	0.222828	0.450398	T3	binary
PC aa C34:4	Phosphatidylcholines	sum of DEs	0.0570483	1.05871	0.49268	0.671386	T3	binary
PC aa C34:4	Phosphatidylcholines	sum of DMs	0.0887322	1.09279	0.184841	0.404737	T3	binary
PC aa C34:4	Phosphatidylcholines	sum of DAPs	0.0844154	1.08808	0.317929	0.545842	T3	binary
PC aa C36:1	Phosphatidylcholines	sum of DAPs	-0.11545	0.890965	0.153516	0.360867	T3	binary
PC aa C36:1	Phosphatidylcholines	sum of DEs	-0.157251	0.854489	0.0551125	0.218153	T3	binary
PC aa C36:1	Phosphatidylcholines	sum of DMs	-0.080154	0.922974	0.217295	0.448761	T3	binary
PC aa C36:2	Phosphatidylcholines	sum of DEs	-0.120401	0.886565	0.0847015	0.262391	T3	binary
PC aa C36:2	Phosphatidylcholines	sum of DMs	-0.158683	0.853266	0.00522864	0.0545472	T3	binary
PC aa C36:2	Phosphatidylcholines	sum of DAPs	-0.166217	0.846862	0.0192387	0.114944	T3	binary
PC aa C36:3	Phosphatidylcholines	sum of DMs	-0.0845826	0.918896	0.133839	0.338405	T3	binary
PC aa C36:3	Phosphatidylcholines	sum of DAPs	-0.116222	0.890278	0.100613	0.283541	T3	binary
PC aa C36:3	Phosphatidylcholines	sum of DEs	-0.134208	0.874408	0.0581788	0.220764	T3	binary
PC aa C36:4	Phosphatidylcholines	sum of DEs	-0.0689404	0.933382	0.326885	0.545849	T3	binary
PC aa C36:4	Phosphatidylcholines	sum of DMs	-0.135827	0.872994	0.0175117	0.114944	T3	binary
PC aa C36:4	Phosphatidylcholines	sum of DAPs	-0.141694	0.867886	0.0481845	0.201413	T3	binary
PC aa C36:5	Phosphatidylcholines	sum of DEs	0.093006	1.09747	0.407007	0.61051	T3	binary
PC aa C36:5	Phosphatidylcholines	sum of DAPs	0.124829	1.13295	0.256132	0.496583	T3	binary
PC aa C36:5	Phosphatidylcholines	sum of DMs	0.0275574	1.02794	0.757896	0.862827	T3	binary
PC aa C36:6	Phosphatidylcholines	sum of DAPs	-0.0205699	0.97964	0.830247	0.89629	T3	binary
PC aa C36:6	Phosphatidylcholines	sum of DEs	-0.132265	0.876109	0.165255	0.36795	T3	binary
PC aa C36:6	Phosphatidylcholines	sum of DMs	0.00522565	1.00524	0.945279	0.964203	T3	binary
PC aa C38:1	Phosphatidylcholines	sum of DEs	-0.126916	0.880808	0.147638	0.356584	T3	binary
PC aa C38:1	Phosphatidylcholines	sum of DMs	-0.0146874	0.98542	0.833742	0.896666	T3	binary
PC aa C38:1	Phosphatidylcholines	sum of DAPs	-0.0867838	0.916875	0.329528	0.545849	T3	binary
PC aa C38:3	Phosphatidylcholines	sum of DAPs	-0.196062	0.821961	0.00937581	0.0703186	T3	binary
PC aa C38:3	Phosphatidylcholines	sum of DEs	-0.200892	0.818001	0.00669119	0.0591932	T3	binary
PC aa C38:3	Phosphatidylcholines	sum of DMs	-0.122783	0.884455	0.0375896	0.187948	T3	binary
PC aa C38:4	Phosphatidylcholines	sum of DEs	-0.195657	0.822294	0.00586685	0.0557351	T3	binary
PC aa C38:4	Phosphatidylcholines	sum of DMs	-0.0546875	0.946781	0.326448	0.545849	T3	binary
PC aa C38:4	Phosphatidylcholines	sum of DAPs	-0.125037	0.882464	0.0756757	0.240283	T3	binary
PC aa C38:5	Phosphatidylcholines	sum of DEs	-0.111472	0.894517	0.133287	0.338405	T3	binary
PC aa C38:5	Phosphatidylcholines	sum of DMs	-0.0517899	0.949528	0.382254	0.593078	T3	binary
PC aa C38:5	Phosphatidylcholines	sum of DAPs	-0.0559065	0.945628	0.453881	0.653313	T3	binary
PC aa C38:6	Phosphatidylcholines	sum of DEs	-0.1908	0.826298	0.00706426	0.0591932	T3	binary
PC aa C38:6	Phosphatidylcholines	sum of DMs	-0.0836428	0.91976	0.134341	0.338405	T3	binary
PC aa C38:6	Phosphatidylcholines	sum of DAPs	-0.136856	0.872096	0.0520534	0.211932	T3	binary
PC aa C40:2	Phosphatidylcholines	sum of DEs	0.163524	1.17765	0.111818	0.303505	T3	binary
PC aa C40:2	Phosphatidylcholines	sum of DMs	0.166106	1.1807	0.0413796	0.188726	T3	binary
PC aa C40:2	Phosphatidylcholines	sum of DAPs	0.214432	1.23916	0.0318163	0.164866	T3	binary
PC aa C40:3	Phosphatidylcholines	sum of DAPs	-0.0739626	0.928706	0.449467	0.650244	T3	binary
PC aa C40:3	Phosphatidylcholines	sum of DEs	-0.124281	0.883131	0.19673	0.421565	T3	binary
PC aa C40:3	Phosphatidylcholines	sum of DMs	-0.00959112	0.990455	0.90084	0.944116	T3	binary
PC aa C42:1	Phosphatidylcholines	sum of DMs	-0.00632642	0.993694	0.920964	0.957938	T3	binary
PC aa C42:1	Phosphatidylcholines	sum of DAPs	0.0131506	1.01324	0.869347	0.921056	T3	binary
PC aa C42:1	Phosphatidylcholines	sum of DEs	0.0818805	1.08533	0.306009	0.541692	T3	binary
PC aa C42:2	Phosphatidylcholines	sum of DEs	0.0740169	1.07683	0.374462	0.589623	T3	binary
PC aa C42:2	Phosphatidylcholines	sum of DMs	0.00621567	1.00624	0.925477	0.95913	T3	binary
PC aa C42:2	Phosphatidylcholines	sum of DAPs	0.0485697	1.04977	0.558606	0.720535	T3	binary
PC aa C42:4	Phosphatidylcholines	sum of DEs	0.108626	1.11475	0.295896	0.534728	T3	binary
PC aa C42:4	Phosphatidylcholines	sum of DAPs	-0.00377846	0.996229	0.97106	0.977615	T3	binary
PC aa C42:4	Phosphatidylcholines	sum of DMs	-0.0532362	0.948156	0.5217	0.694788	T3	binary
PC ae C30:1	Phosphatidylcholines	sum of DMs	-0.0500032	0.951226	0.577365	0.731329	T3	binary
PC ae C30:1	Phosphatidylcholines	sum of DEs	0.0161375	1.01627	0.885449	0.93464	T3	binary
PC ae C30:1	Phosphatidylcholines	sum of DAPs	-0.0593027	0.942421	0.601616	0.755333	T3	binary
PC ae C32:1	Phosphatidylcholines	sum of DEs	-0.107685	0.89791	0.135362	0.338405	T3	binary
PC ae C32:1	Phosphatidylcholines	sum of DMs	-0.0636524	0.938331	0.26778	0.504253	T3	binary
PC ae C32:1	Phosphatidylcholines	sum of DAPs	-0.0772018	0.925703	0.282936	0.527037	T3	binary
PC ae C32:2	Phosphatidylcholines	sum of DMs	-0.020327	0.979878	0.808942	0.890148	T3	binary
PC ae C32:2	Phosphatidylcholines	sum of DAPs	-0.0739904	0.928681	0.488365	0.669945	T3	binary
PC ae C32:2	Phosphatidylcholines	sum of DEs	-0.0734775	0.929157	0.483867	0.669427	T3	binary
PC ae C34:0	Phosphatidylcholines	sum of DEs	-0.107718	0.897881	0.162376	0.36687	T3	binary
PC ae C34:0	Phosphatidylcholines	sum of DMs	0.0139225	1.01402	0.820614	0.892653	T3	binary
PC ae C34:0	Phosphatidylcholines	sum of DAPs	-0.0337489	0.966814	0.662924	0.796897	T3	binary
PC ae C34:1	Phosphatidylcholines	sum of DEs	-0.0500368	0.951194	0.488942	0.669945	T3	binary
PC ae C34:1	Phosphatidylcholines	sum of DAPs	-0.134024	0.874569	0.0653932	0.235081	T3	binary
PC ae C34:1	Phosphatidylcholines	sum of DMs	-0.137104	0.87188	0.0192537	0.114944	T3	binary
PC ae C34:2	Phosphatidylcholines	sum of DMs	-0.066777	0.935404	0.243853	0.486001	T3	binary
PC ae C34:2	Phosphatidylcholines	sum of DAPs	-0.0696368	0.932732	0.331345	0.545849	T3	binary
PC ae C34:2	Phosphatidylcholines	sum of DEs	-0.100952	0.903977	0.160045	0.36681	T3	binary
PC ae C34:3	Phosphatidylcholines	sum of DEs	0.0216142	1.02185	0.774498	0.872458	T3	binary
PC ae C34:3	Phosphatidylcholines	sum of DMs	0.00195105	1.00195	0.974185	0.977615	T3	binary
PC ae C34:3	Phosphatidylcholines	sum of DAPs	0.0316922	1.0322	0.674864	0.804754	T3	binary
PC ae C36:1	Phosphatidylcholines	sum of DEs	-0.0305699	0.969893	0.722721	0.839531	T3	binary
PC ae C36:1	Phosphatidylcholines	sum of DAPs	-0.0689046	0.933416	0.43058	0.632553	T3	binary
PC ae C36:1	Phosphatidylcholines	sum of DMs	-0.0838004	0.919615	0.226545	0.454686	T3	binary
PC ae C36:2	Phosphatidylcholines	sum of DAPs	-0.0609069	0.940911	0.444389	0.646178	T3	binary
PC ae C36:2	Phosphatidylcholines	sum of DEs	0.00342516	1.00343	0.965277	0.975546	T3	binary
PC ae C36:2	Phosphatidylcholines	sum of DMs	-0.0775258	0.925403	0.220584	0.450398	T3	binary
PC ae C36:3	Phosphatidylcholines	sum of DEs	-0.077838	0.925114	0.264125	0.504253	T3	binary
PC ae C36:3	Phosphatidylcholines	sum of DMs	-0.0791687	0.923884	0.156958	0.363683	T3	binary
PC ae C36:3	Phosphatidylcholines	sum of DAPs	-0.0960909	0.908381	0.171984	0.379964	T3	binary
PC ae C36:4	Phosphatidylcholines	sum of DMs	-0.0351117	0.965498	0.644205	0.787976	T3	binary
PC ae C36:4	Phosphatidylcholines	sum of DAPs	0.0910656	1.09534	0.333255	0.545849	T3	binary
PC ae C36:4	Phosphatidylcholines	sum of DEs	0.108875	1.11502	0.253018	0.493905	T3	binary
PC ae C36:5	Phosphatidylcholines	sum of DEs	0.0334327	1.034	0.72756	0.839531	T3	binary
PC ae C36:5	Phosphatidylcholines	sum of DMs	0.0336939	1.03427	0.659937	0.796897	T3	binary
PC ae C36:5	Phosphatidylcholines	sum of DAPs	0.0783647	1.08152	0.410473	0.612486	T3	binary
PC ae C38:2	Phosphatidylcholines	sum of DEs	-0.0980997	0.906559	0.20169	0.425791	T3	binary
PC ae C38:2	Phosphatidylcholines	sum of DAPs	-0.160701	0.851546	0.0417185	0.188726	T3	binary
PC ae C38:2	Phosphatidylcholines	sum of DMs	-0.116438	0.890085	0.0604195	0.220764	T3	binary
PC ae C38:3	Phosphatidylcholines	sum of DMs	-0.0808452	0.922336	0.146699	0.356584	T3	binary
PC ae C38:3	Phosphatidylcholines	sum of DAPs	-0.0357598	0.964872	0.607152	0.75894	T3	binary
PC ae C38:3	Phosphatidylcholines	sum of DEs	0.0496473	1.0509	0.473667	0.664232	T3	binary
PC ae C38:4	Phosphatidylcholines	sum of DEs	-0.0892664	0.914602	0.264598	0.504253	T3	binary
PC ae C38:4	Phosphatidylcholines	sum of DMs	0.0136873	1.01378	0.830227	0.89629	T3	binary
PC ae C38:4	Phosphatidylcholines	sum of DAPs	-0.0319966	0.96851	0.691094	0.817269	T3	binary
PC ae C38:5	Phosphatidylcholines	sum of DAPs	0.0697071	1.07219	0.401374	0.605246	T3	binary
PC ae C38:5	Phosphatidylcholines	sum of DEs	0.102008	1.10739	0.222739	0.450398	T3	binary
PC ae C38:5	Phosphatidylcholines	sum of DMs	0.0130843	1.01317	0.844199	0.903648	T3	binary
PC ae C40:2	Phosphatidylcholines	sum of DMs	-0.0398551	0.960929	0.479051	0.665998	T3	binary
PC ae C40:2	Phosphatidylcholines	sum of DAPs	-0.0741694	0.928514	0.296446	0.534728	T3	binary
PC ae C40:2	Phosphatidylcholines	sum of DEs	-0.127711	0.880108	0.0715495	0.239901	T3	binary
PC ae C40:3	Phosphatidylcholines	sum of DEs	0.0301797	1.03064	0.727594	0.839531	T3	binary
PC ae C40:3	Phosphatidylcholines	sum of DMs	-0.0471397	0.953954	0.497062	0.671386	T3	binary
PC ae C40:3	Phosphatidylcholines	sum of DAPs	-0.00684024	0.993183	0.937352	0.964203	T3	binary
PC ae C40:5	Phosphatidylcholines	sum of DEs	0.121677	1.12939	0.099226	0.283202	T3	binary
PC ae C40:5	Phosphatidylcholines	sum of DAPs	0.274598	1.316	0.0002834	0.00504806	T3	binary
PC ae C40:5	Phosphatidylcholines	sum of DMs	0.229996	1.25859	0.00016069	0.00416333	T3	binary
PC ae C40:6	Phosphatidylcholines	sum of DMs	-0.0898318	0.914085	0.110306	0.30228	T3	binary
PC ae C40:6	Phosphatidylcholines	sum of DEs	-0.164939	0.847946	0.0197581	0.114944	T3	binary
PC ae C40:6	Phosphatidylcholines	sum of DAPs	-0.135435	0.873336	0.0569784	0.219444	T3	binary
PC ae C42:2	Phosphatidylcholines	sum of DEs	0.0816855	1.08511	0.351585	0.569328	T3	binary
PC ae C42:2	Phosphatidylcholines	sum of DAPs	0.0207016	1.02092	0.81314	0.891327	T3	binary
PC ae C42:2	Phosphatidylcholines	sum of DMs	-0.023416	0.976856	0.738006	0.848112	T3	binary
PC ae C42:3	Phosphatidylcholines	sum of DMs	0.00408335	1.00409	0.941143	0.964203	T3	binary
PC ae C42:3	Phosphatidylcholines	sum of DAPs	-0.026018	0.974318	0.70809	0.833908	T3	binary
PC ae C42:3	Phosphatidylcholines	sum of DEs	-0.0590522	0.942658	0.394218	0.604044	T3	binary
PC ae C44:3	Phosphatidylcholines	sum of DEs	0.0688725	1.0713	0.382545	0.593078	T3	binary
PC ae C44:3	Phosphatidylcholines	sum of DMs	0.0633923	1.06544	0.313907	0.544724	T3	binary
PC ae C44:3	Phosphatidylcholines	sum of DAPs	0.078888	1.08208	0.315367	0.544724	T3	binary
PC ae C44:4	Phosphatidylcholines	sum of DAPs	0.0614123	1.06334	0.461854	0.661449	T3	binary
PC ae C44:4	Phosphatidylcholines	sum of DEs	0.0834063	1.08698	0.320235	0.545849	T3	binary
PC ae C44:4	Phosphatidylcholines	sum of DMs	0.012937	1.01302	0.846576	0.903648	T3	binary
PC ae C44:5	Phosphatidylcholines	sum of DMs	0.0713793	1.07399	0.286872	0.527473	T3	binary
PC ae C44:5	Phosphatidylcholines	sum of DAPs	0.116914	1.12402	0.160882	0.36681	T3	binary
PC ae C44:5	Phosphatidylcholines	sum of DEs	0.0469444	1.04806	0.575983	0.731329	T3	binary
PEA	Biogenic Amines	sum of DEs	-0.216933	0.804984	0.00299038	0.0353165	T3	binary
PEA	Biogenic Amines	sum of DMs	-0.174382	0.839976	0.0030251	0.0353165	T3	binary
PEA	Biogenic Amines	sum of DAPs	-0.275558	0.759148	0.00026879	0.00504806	T3	binary
SM (OH) C16:1	Sphingomyelins	sum of DEs	-0.152323	0.858711	0.0300773	0.158742	T3	binary
SM (OH) C16:1	Sphingomyelins	sum of DMs	-0.0637276	0.938261	0.252414	0.493905	T3	binary
SM (OH) C16:1	Sphingomyelins	sum of DAPs	-0.103129	0.902011	0.142054	0.349013	T3	binary
SM (OH) C22:1	Sphingomyelins	sum of DAPs	-0.140368	0.869038	0.0890433	0.269759	T3	binary
SM (OH) C22:1	Sphingomyelins	sum of DEs	-0.186433	0.829914	0.0264997	0.145239	T3	binary
SM (OH) C22:1	Sphingomyelins	sum of DMs	-0.112057	0.893993	0.0919985	0.270305	T3	binary
SM (OH) C22:2	Sphingomyelins	sum of DAPs	0.0342455	1.03484	0.634104	0.783008	T3	binary
SM (OH) C22:2	Sphingomyelins	sum of DEs	-0.0624336	0.939475	0.38498	0.593078	T3	binary
SM (OH) C22:2	Sphingomyelins	sum of DMs	0.0636595	1.06573	0.268411	0.504253	T3	binary
SM (OH) C24:1	Sphingomyelins	sum of DMs	-0.109089	0.896651	0.0528854	0.212287	T3	binary
SM (OH) C24:1	Sphingomyelins	sum of DAPs	-0.0724545	0.930108	0.302399	0.538649	T3	binary
SM (OH) C24:1	Sphingomyelins	sum of DEs	-0.0196545	0.980537	0.777637	0.872545	T3	binary
SM C16:1	Sphingomyelins	sum of DEs	-0.175976	0.838638	0.0138064	0.0983705	T3	binary
SM C16:1	Sphingomyelins	sum of DMs	-0.11717	0.889434	0.0393556	0.188726	T3	binary
SM C16:1	Sphingomyelins	sum of DAPs	-0.129535	0.878504	0.0681607	0.2369	T3	binary
SM C18:0	Sphingomyelins	sum of DEs	-0.212323	0.808704	0.00309794	0.0353165	T3	binary
SM C18:0	Sphingomyelins	sum of DAPs	-0.143051	0.86671	0.0438964	0.195476	T3	binary
SM C18:0	Sphingomyelins	sum of DMs	-0.084341	0.919118	0.134465	0.338405	T3	binary
SM C18:1	Sphingomyelins	sum of DAPs	0.0220448	1.02229	0.759893	0.862827	T3	binary
SM C18:1	Sphingomyelins	sum of DMs	0.00513088	1.00514	0.928885	0.959174	T3	binary
SM C18:1	Sphingomyelins	sum of DEs	-0.0296251	0.970809	0.68044	0.808022	T3	binary
SM C20:2	Sphingomyelins	sum of DAPs	-0.0625806	0.939337	0.592294	0.746919	T3	binary
SM C20:2	Sphingomyelins	sum of DEs	-0.0512938	0.949999	0.655671	0.796897	T3	binary
SM C20:2	Sphingomyelins	sum of DMs	-0.114219	0.892063	0.216548	0.448761	T3	binary
SM C22:3	Sphingomyelins	sum of DMs	0.0315057	1.03201	0.637396	0.783008	T3	binary
SM C22:3	Sphingomyelins	sum of DAPs	0.0298832	1.03033	0.721107	0.839531	T3	binary
SM C22:3	Sphingomyelins	sum of DEs	-0.0545899	0.946873	0.514148	0.687944	T3	binary
SM C24:0	Sphingomyelins	sum of DEs	-0.148631	0.861887	0.0700983	0.237834	T3	binary
SM C24:0	Sphingomyelins	sum of DMs	-0.0623304	0.939572	0.337821	0.550166	T3	binary
SM C24:0	Sphingomyelins	sum of DAPs	-0.12135	0.885724	0.134254	0.338405	T3	binary
SM C26:0	Sphingomyelins	sum of DEs	-0.19657	0.821544	0.00545747	0.0545472	T3	binary
SM C26:0	Sphingomyelins	sum of DAPs	-0.264804	0.767356	0.00027613	0.00504806	T3	binary
SM C26:0	Sphingomyelins	sum of DMs	-0.207413	0.812684	0.00032754	0.00549111	T3	binary
SM C26:1	Sphingomyelins	sum of DMs	-0.0910783	0.912946	0.102991	0.284974	T3	binary
SM C26:1	Sphingomyelins	sum of DAPs	-0.125845	0.881751	0.0738129	0.240283	T3	binary
SM C26:1	Sphingomyelins	sum of DEs	-0.103234	0.901916	0.138358	0.342886	T3	binary
Spermine	Biogenic Amines	sum of DEs	-0.0650108	0.937057	0.472513	0.664232	T3	binary
Spermine	Biogenic Amines	sum of DMs	0.0312772	1.03177	0.665479	0.796897	T3	binary
Spermine	Biogenic Amines	sum of DAPs	-0.0505163	0.950738	0.575011	0.731329	T3	binary
(C2+C3) / C0	Metabolic Indicator	sum of DEs	-0.0242	0.97609	0.323	0.464301	T1	continuous
(C2+C3) / C0	Metabolic Indicator	sum of DAPs	-0.0216345	0.978598	0.338337	0.473671	T1	continuous
(C2+C3) / C0	Metabolic Indicator	sum of DMs	-0.0218	0.978436	0.2209	0.35344	T1	continuous
AAA	Metabolic Indicator	sum of DEs	-0.011	0.98906	0.7069	0.803108	T1	continuous
AAA	Metabolic Indicator	sum of DAPs	0.0268808	1.02725	0.320572	0.464301	T1	continuous
AAA	Metabolic Indicator	sum of DMs	0.0364	1.03707	0.0874	0.203933	T1	continuous
Ala	AminoAcids	sum of DMs	0.0466	1.0477	0.0516	0.152084	T1	continuous
Ala	AminoAcids	sum of DAPs	0.0641829	1.06629	0.0346004	0.121101	T1	continuous
Ala	AminoAcids	sum of DEs	0.0514	1.05274	0.1188	0.247022	T1	continuous
alpha-AAA	Biogenic Amines	sum of DMs	0.0257	1.02603	0.3682	0.502907	T1	continuous
alpha-AAA	Biogenic Amines	sum of DAPs	-0.0145776	0.985528	0.688002	0.791673	T1	continuous
alpha-AAA	Biogenic Amines	sum of DEs	-0.0732	0.929415	0.0592	0.158542	T1	continuous
Asn	AminoAcids	sum of DMs	0.0698	1.07229	0.0039	0.0225931	T1	continuous
Asn	AminoAcids	sum of DAPs	0.0790807	1.08229	0.0100329	0.0468202	T1	continuous
Asn	AminoAcids	sum of DEs	0.0521	1.05348	0.1179	0.247022	T1	continuous
Asp	AminoAcids	sum of DMs	0.0896	1.09374	0.0005	0.00494118	T1	continuous
Asp	AminoAcids	sum of DAPs	0.101404	1.10672	0.00183932	0.013435	T1	continuous
Asp	AminoAcids	sum of DEs	0.0694	1.07186	0.0497	0.1491	T1	continuous
C0	Acylcarnitines	sum of DEs	0.0042	1.00421	0.895	0.924721	T1	continuous
C0	Acylcarnitines	sum of DMs	0.0323	1.03283	0.1649	0.295072	T1	continuous
C0	Acylcarnitines	sum of DAPs	0.0369868	1.03768	0.210531	0.346276	T1	continuous
C10:1	Acylcarnitines	sum of DEs	0.0364	1.03707	0.1217	0.249337	T1	continuous
C10:1	Acylcarnitines	sum of DMs	-0.0033	0.996705	0.8452	0.906465	T1	continuous
C10:1	Acylcarnitines	sum of DAPs	0.0112698	1.01133	0.604083	0.724899	T1	continuous
C10:2	Acylcarnitines	sum of DMs	0.1158	1.12277	0	0	T1	continuous
C10:2	Acylcarnitines	sum of DAPs	0.1568	1.16976	1.3e-07	2.42667e-06	T1	continuous
C10:2	Acylcarnitines	sum of DEs	0.1552	1.16789	0	0	T1	continuous
C14:2-OH	Acylcarnitines	sum of DMs	0.0279	1.02829	0.143	0.276138	T1	continuous
C14:2-OH	Acylcarnitines	sum of DAPs	0.0624553	1.06445	0.00963892	0.0462668	T1	continuous
C14:2-OH	Acylcarnitines	sum of DEs	0.1137	1.12042	0	0	T1	continuous
C2	Acylcarnitines	sum of DEs	-0.0149	0.98521	0.6507	0.764459	T1	continuous
C2	Acylcarnitines	sum of DMs	0.0145	1.01461	0.5438	0.686905	T1	continuous
C2	Acylcarnitines	sum of DAPs	0.0190625	1.01925	0.529589	0.674022	T1	continuous
C2 / C0	Metabolic Indicator	sum of DMs	-0.0225	0.977751	0.2123	0.346276	T1	continuous
C2 / C0	Metabolic Indicator	sum of DEs	-0.0251	0.975212	0.3107	0.461926	T1	continuous
C2 / C0	Metabolic Indicator	sum of DAPs	-0.0224849	0.977766	0.326116	0.464301	T1	continuous
C3	Acylcarnitines	sum of DEs	0.0178	1.01796	0.5678	0.706704	T1	continuous
C3	Acylcarnitines	sum of DMs	0.0354	1.03603	0.1191	0.247022	T1	continuous
C3	Acylcarnitines	sum of DAPs	0.0461123	1.04719	0.109657	0.2424	T1	continuous
C3-DC (C4-OH)	Acylcarnitines	sum of DEs	0.007	1.00702	0.7926	0.870306	T1	continuous
C3-DC (C4-OH)	Acylcarnitines	sum of DMs	-0.0062	0.993819	0.7464	0.830432	T1	continuous
C3-DC (C4-OH)	Acylcarnitines	sum of DAPs	-0.00083195	0.999168	0.97294	0.97294	T1	continuous
C4	Acylcarnitines	sum of DEs	0.0985	1.10351	0.0001	0.0012	T1	continuous
C4	Acylcarnitines	sum of DMs	0.0908	1.09505	0	0	T1	continuous
C4	Acylcarnitines	sum of DAPs	0.123331	1.13126	1.2e-07	2.42667e-06	T1	continuous
C4:1	Acylcarnitines	sum of DEs	0.0475	1.04865	0.0358	0.122743	T1	continuous
C4:1	Acylcarnitines	sum of DMs	0.0141	1.0142	0.3912	0.530013	T1	continuous
C4:1	Acylcarnitines	sum of DAPs	0.0267909	1.02715	0.200215	0.333031	T1	continuous
C5	Acylcarnitines	sum of DEs	0.0244	1.0247	0.3005	0.45075	T1	continuous
C5	Acylcarnitines	sum of DMs	0.0396	1.04039	0.0206	0.0887385	T1	continuous
C5	Acylcarnitines	sum of DAPs	0.046141	1.04722	0.0336456	0.120265	T1	continuous
C5-DC (C6-OH)	Acylcarnitines	sum of DEs	0.0218	1.02204	0.3321	0.468847	T1	continuous
C5-DC (C6-OH)	Acylcarnitines	sum of DMs	0.0081	1.00813	0.6204	0.7392	T1	continuous
C5-DC (C6-OH)	Acylcarnitines	sum of DAPs	0.0169465	1.01709	0.415097	0.553463	T1	continuous
C5-M-DC	Acylcarnitines	sum of DEs	0.0771	1.08015	0.0024	0.016128	T1	continuous
C5-M-DC	Acylcarnitines	sum of DMs	-0.0015	0.998501	0.9363	0.947581	T1	continuous
C5-M-DC	Acylcarnitines	sum of DAPs	0.0350432	1.03566	0.136184	0.267994	T1	continuous
C5-OH (C3-DC-M)	Acylcarnitines	sum of DEs	-0.0626	0.939319	0.015	0.0663158	T1	continuous
C5-OH (C3-DC-M)	Acylcarnitines	sum of DMs	-0.0054	0.994615	0.7724	0.853705	T1	continuous
C5-OH (C3-DC-M)	Acylcarnitines	sum of DAPs	-0.0271293	0.973235	0.25418	0.398673	T1	continuous
C5:1	Acylcarnitines	sum of DEs	-0.0388	0.961943	0.1034	0.231616	T1	continuous
C5:1	Acylcarnitines	sum of DMs	0.0225	1.02276	0.1935	0.328647	T1	continuous
C5:1	Acylcarnitines	sum of DAPs	0.00811245	1.00815	0.712565	0.803429	T1	continuous
C5:1-DC	Acylcarnitines	sum of DEs	-0.004	0.996008	0.8703	0.908139	T1	continuous
C5:1-DC	Acylcarnitines	sum of DMs	0.0336	1.03417	0.0588	0.158542	T1	continuous
C5:1-DC	Acylcarnitines	sum of DAPs	0.0424823	1.0434	0.0594531	0.158542	T1	continuous
C6 (C4:1-DC)	Acylcarnitines	sum of DEs	0.0506	1.0519	0.0393	0.124574	T1	continuous
C6 (C4:1-DC)	Acylcarnitines	sum of DMs	0.0283	1.0287	0.1131	0.246764	T1	continuous
C6 (C4:1-DC)	Acylcarnitines	sum of DAPs	0.0436433	1.04461	0.0540543	0.156571	T1	continuous
C6:1	Acylcarnitines	sum of DEs	0.0829	1.08643	0.0007	0.00618947	T1	continuous
C6:1	Acylcarnitines	sum of DMs	0.0102	1.01025	0.5685	0.706704	T1	continuous
C6:1	Acylcarnitines	sum of DAPs	0.0379303	1.03866	0.0949203	0.218447	T1	continuous
C7-DC	Acylcarnitines	sum of DEs	-0.0157	0.984423	0.5748	0.706704	T1	continuous
C7-DC	Acylcarnitines	sum of DMs	-0.019	0.981179	0.351	0.487339	T1	continuous
C7-DC	Acylcarnitines	sum of DAPs	-0.0239389	0.976345	0.354706	0.488448	T1	continuous
C8	Acylcarnitines	sum of DEs	0.0305	1.03097	0.1475	0.278427	T1	continuous
C8	Acylcarnitines	sum of DMs	0.0173	1.01745	0.2597	0.400272	T1	continuous
C8	Acylcarnitines	sum of DAPs	0.0348239	1.03544	0.073566	0.179117	T1	continuous
C9	Acylcarnitines	sum of DEs	0.06	1.06184	0.0383	0.124574	T1	continuous
C9	Acylcarnitines	sum of DMs	0.0465	1.0476	0.0271	0.103473	T1	continuous
C9	Acylcarnitines	sum of DAPs	0.0798723	1.08315	0.00277232	0.0168	T1	continuous
Carnosine	Biogenic Amines	sum of DMs	0.0515	1.05285	0.0669	0.172911	T1	continuous
Carnosine	Biogenic Amines	sum of DEs	-0.0168	0.98334	0.6643	0.770135	T1	continuous
Carnosine	Biogenic Amines	sum of DAPs	0.0297428	1.03019	0.405408	0.544869	T1	continuous
Dopamine	Biogenic Amines	sum of DAPs	0.0532491	1.05469	0.0373132	0.124574	T1	continuous
Dopamine	Biogenic Amines	sum of DMs	0.0284	1.02881	0.1592	0.293908	T1	continuous
Dopamine	Biogenic Amines	sum of DEs	0.0423	1.04321	0.1274	0.2548	T1	continuous
Gln	AminoAcids	sum of DEs	0.0025	1.0025	0.9358	0.947581	T1	continuous
Gln	AminoAcids	sum of DMs	0.0439	1.04488	0.056	0.158542	T1	continuous
Gln	AminoAcids	sum of DAPs	0.0378886	1.03862	0.193667	0.328647	T1	continuous
Glucogenic AA	Metabolic Indicator	sum of DMs	0.0811	1.08448	0	0	T1	continuous
Glucogenic AA	Metabolic Indicator	sum of DAPs	0.108606	1.11472	9.71e-06	0.000163128	T1	continuous
Glucogenic AA	Metabolic Indicator	sum of DEs	0.096	1.10076	0.0003	0.00315	T1	continuous
Gly	AminoAcids	sum of DAPs	0.102707	1.10817	8.322e-05	0.0012	T1	continuous
Gly	AminoAcids	sum of DEs	0.0847	1.08839	0.0028	0.0168	T1	continuous
Gly	AminoAcids	sum of DMs	0.0815	1.08491	0.0001	0.0012	T1	continuous
D-Glucose	Monosaccharides	sum of DMs	0.0246	1.02491	0.3243	0.464301	T1	continuous
D-Glucose	Monosaccharides	sum of DAPs	0.0875734	1.09152	0.00563128	0.0305179	T1	continuous
D-Glucose	Monosaccharides	sum of DEs	0.1413	1.15177	0	0	T1	continuous
His	AminoAcids	sum of DEs	0.0637	1.06577	0.0683	0.173855	T1	continuous
His	AminoAcids	sum of DMs	0.0839	1.08752	0.0009	0.00687273	T1	continuous
His	AminoAcids	sum of DAPs	0.0971031	1.10197	0.00257328	0.0166273	T1	continuous
Histamine	Biogenic Amines	sum of DMs	0.0391	1.03987	0.2817	0.430233	T1	continuous
Histamine	Biogenic Amines	sum of DAPs	0.0817945	1.08523	0.0756963	0.181671	T1	continuous
Histamine	Biogenic Amines	sum of DEs	0.1029	1.10838	0.039	0.124574	T1	continuous
Kynurenine	Biogenic Amines	sum of DAPs	0.00530171	1.00532	0.853789	0.906465	T1	continuous
Kynurenine	Biogenic Amines	sum of DMs	0.0124	1.01248	0.5842	0.7112	T1	continuous
Kynurenine	Biogenic Amines	sum of DEs	0.0054	1.00541	0.8617	0.906465	T1	continuous
Kynurenine / Trp	Metabolic Indicator	sum of DMs	-0.0352	0.965412	0.0701	0.174885	T1	continuous
Kynurenine / Trp	Metabolic Indicator	sum of DAPs	-0.0317574	0.968742	0.198157	0.332903	T1	continuous
Kynurenine / Trp	Metabolic Indicator	sum of DEs	0.0187	1.01888	0.4836	0.62496	T1	continuous
Leu	AminoAcids	sum of DEs	0.0404	1.04123	0.1789	0.316371	T1	continuous
Leu	AminoAcids	sum of DMs	0.0441	1.04509	0.0433	0.132262	T1	continuous
Leu	AminoAcids	sum of DAPs	0.0614434	1.06337	0.0265177	0.103473	T1	continuous
Lys	AminoAcids	sum of DEs	0.0403	1.04112	0.29	0.438919	T1	continuous
Lys	AminoAcids	sum of DMs	0.0954	1.1001	0.0006	0.0056	T1	continuous
Lys	AminoAcids	sum of DAPs	0.0893089	1.09342	0.0110393	0.0501242	T1	continuous
Met-SO	Biogenic Amines	sum of DEs	0.045	1.04603	0.1901	0.328647	T1	continuous
Met-SO	Biogenic Amines	sum of DMs	0.0646	1.06673	0.0095	0.0462668	T1	continuous
Met-SO	Biogenic Amines	sum of DAPs	0.0704238	1.07296	0.0261986	0.103473	T1	continuous
PC aa C28:1	Phosphatidylcholines	sum of DMs	0.0467	1.04781	0.0315	0.1176	T1	continuous
PC aa C28:1	Phosphatidylcholines	sum of DAPs	0.0735516	1.07632	0.00752224	0.0394918	T1	continuous
PC aa C28:1	Phosphatidylcholines	sum of DEs	0.0845	1.08817	0.0045	0.0252	T1	continuous
PC ae C38:6	Phosphatidylcholines	sum of DAPs	0.0477665	1.04893	0.0707867	0.174885	T1	continuous
PC ae C38:6	Phosphatidylcholines	sum of DEs	0.0476	1.04875	0.0963	0.218627	T1	continuous
PC ae C38:6	Phosphatidylcholines	sum of DMs	0.032	1.03252	0.124	0.250988	T1	continuous
Phe	AminoAcids	sum of DMs	0.0385	1.03925	0.0775	0.18338	T1	continuous
Phe	AminoAcids	sum of DEs	0.0039	1.00391	0.8972	0.924721	T1	continuous
Phe	AminoAcids	sum of DAPs	0.0364986	1.03717	0.1879	0.328647	T1	continuous
SDMA	Biogenic Amines	sum of DAPs	0.00651699	1.00654	0.800294	0.873048	T1	continuous
SDMA	Biogenic Amines	sum of DEs	-0.0105	0.989555	0.7075	0.803108	T1	continuous
SDMA	Biogenic Amines	sum of DMs	0.0133	1.01339	0.5119	0.656482	T1	continuous
Ser	AminoAcids	sum of DEs	0.0674	1.06972	0.0323	0.117965	T1	continuous
Ser	AminoAcids	sum of DMs	0.0765	1.0795	0.0008	0.00649088	T1	continuous
Ser	AminoAcids	sum of DAPs	0.0971289	1.102	0.00081136	0.00649088	T1	continuous
Serotonin	Biogenic Amines	sum of DEs	-0.0351	0.965509	0.157	0.293067	T1	continuous
Serotonin	Biogenic Amines	sum of DAPs	0.00114189	1.00114	0.960233	0.965983	T1	continuous
Serotonin	Biogenic Amines	sum of DMs	0.0094	1.00944	0.6008	0.724899	T1	continuous
Serotonin / Trp	Metabolic Indicator	sum of DAPs	-0.0363453	0.964307	0.146568	0.278427	T1	continuous
Serotonin / Trp	Metabolic Indicator	sum of DEs	-0.0198	0.980395	0.4646	0.614589	T1	continuous
Serotonin / Trp	Metabolic Indicator	sum of DMs	-0.0403	0.960501	0.0409	0.127244	T1	continuous
SM C16:0	Sphingomyelins	sum of DAPs	0.0694558	1.07192	0.0263752	0.103473	T1	continuous
SM C16:0	Sphingomyelins	sum of DEs	0.1619	1.17574	0	0	T1	continuous
SM C16:0	Sphingomyelins	sum of DMs	0.0177	1.01786	0.4742	0.617563	T1	continuous
Spermidine	Biogenic Amines	sum of DAPs	0.0574976	1.05918	0.216741	0.35012	T1	continuous
Spermidine	Biogenic Amines	sum of DEs	0.0095	1.00955	0.85	0.906465	T1	continuous
Spermidine	Biogenic Amines	sum of DMs	0.0509	1.05222	0.1651	0.295072	T1	continuous
Taurine	Biogenic Amines	sum of DAPs	0.115243	1.12215	0.00018648	0.00208858	T1	continuous
Taurine	Biogenic Amines	sum of DEs	0.0881	1.0921	0.0085	0.0432727	T1	continuous
Taurine	Biogenic Amines	sum of DMs	0.0926	1.09702	0.0001	0.0012	T1	continuous
Thr	AminoAcids	sum of DMs	0.0541	1.05559	0.0239	0.10038	T1	continuous
Thr	AminoAcids	sum of DEs	-0.0057	0.994316	0.8633	0.906465	T1	continuous
Thr	AminoAcids	sum of DAPs	0.0452342	1.04627	0.137187	0.267994	T1	continuous
total DMA	Biogenic Amines	sum of DAPs	-0.0204413	0.979766	0.469025	0.615596	T1	continuous
total DMA	Biogenic Amines	sum of DEs	-0.0944	0.909919	0.0021	0.0147	T1	continuous
total DMA	Biogenic Amines	sum of DMs	0.0095	1.00955	0.6647	0.770135	T1	continuous
Trp	AminoAcids	sum of DMs	0.0427	1.04362	0.0591	0.158542	T1	continuous
Trp	AminoAcids	sum of DAPs	0.0326019	1.03314	0.25629	0.398673	T1	continuous
Trp	AminoAcids	sum of DEs	-0.0107	0.989357	0.7318	0.819616	T1	continuous
Tyr	AminoAcids	sum of DMs	0.0428	1.04373	0.0664	0.172911	T1	continuous
Tyr	AminoAcids	sum of DEs	-0.0074	0.992627	0.8187	0.887365	T1	continuous
Tyr	AminoAcids	sum of DAPs	0.0356831	1.03633	0.228261	0.361772	T1	continuous
Tyr / Phe	Metabolic Indicator	sum of DEs	-0.014	0.986098	0.5763	0.706704	T1	continuous
Tyr / Phe	Metabolic Indicator	sum of DMs	0.0086	1.00864	0.6378	0.75458	T1	continuous
Tyr / Phe	Metabolic Indicator	sum of DAPs	0.00194368	1.00195	0.933218	0.947581	T1	continuous
Val	AminoAcids	sum of DMs	0.0317	1.03221	0.165	0.295072	T1	continuous
Val	AminoAcids	sum of DAPs	0.0452617	1.0463	0.117933	0.247022	T1	continuous
Val	AminoAcids	sum of DEs	0.0311	1.03159	0.3222	0.464301	T1	continuous
(C2+C3) / C0	Metabolic Indicator	sum of DAPs	-0.0243985	0.975897	0.297038	0.590621	T2	continuous
(C2+C3) / C0	Metabolic Indicator	sum of DMs	-0.0091	0.990941	0.6259	0.842747	T2	continuous
(C2+C3) / C0	Metabolic Indicator	sum of DEs	-0.0275	0.972875	0.2369	0.533025	T2	continuous
AAA	Metabolic Indicator	sum of DMs	0.0133	1.01339	0.5985	0.830786	T2	continuous
AAA	Metabolic Indicator	sum of DAPs	0.0345666	1.03517	0.274928	0.566418	T2	continuous
AAA	Metabolic Indicator	sum of DEs	0.0482	1.04938	0.1249	0.361998	T2	continuous
Ala	AminoAcids	sum of DMs	0.0153	1.01542	0.5836	0.830786	T2	continuous
Ala	AminoAcids	sum of DAPs	0.0135839	1.01368	0.698967	0.853192	T2	continuous
Ala	AminoAcids	sum of DEs	0.0066	1.00662	0.8506	0.963262	T2	continuous
alpha-AAA	Biogenic Amines	sum of DAPs	-0.0649284	0.937135	0.121033	0.361998	T2	continuous
alpha-AAA	Biogenic Amines	sum of DMs	-0.0565	0.945066	0.0853	0.286006	T2	continuous
alpha-AAA	Biogenic Amines	sum of DEs	-0.0514	0.949899	0.214	0.519744	T2	continuous
Asn	AminoAcids	sum of DAPs	0.0629902	1.06502	0.0743177	0.283518	T2	continuous
Asn	AminoAcids	sum of DMs	0.0412	1.04206	0.1423	0.380208	T2	continuous
Asn	AminoAcids	sum of DEs	0.0608	1.06269	0.0829	0.283518	T2	continuous
Asp	AminoAcids	sum of DMs	0.0313	1.03179	0.2878	0.581626	T2	continuous
Asp	AminoAcids	sum of DAPs	0.036426	1.0371	0.325109	0.61997	T2	continuous
Asp	AminoAcids	sum of DEs	-0.0003	0.9997	0.9926	0.9985	T2	continuous
C0	Acylcarnitines	sum of DEs	-0.0407	0.960117	0.2086	0.519744	T2	continuous
C0	Acylcarnitines	sum of DMs	-0.0137	0.986393	0.597	0.830786	T2	continuous
C0	Acylcarnitines	sum of DAPs	-0.0195329	0.980657	0.548843	0.813438	T2	continuous
C10:1	Acylcarnitines	sum of DMs	-0.0053	0.994714	0.7924	0.915543	T2	continuous
C10:1	Acylcarnitines	sum of DAPs	-0.00508981	0.994923	0.840876	0.958599	T2	continuous
C10:1	Acylcarnitines	sum of DEs	0.0099	1.00995	0.6934	0.853032	T2	continuous
C10:2	Acylcarnitines	sum of DMs	0.0693	1.07176	0.0096	0.0684	T2	continuous
C10:2	Acylcarnitines	sum of DAPs	0.0981013	1.10307	0.00353068	0.0287498	T2	continuous
C10:2	Acylcarnitines	sum of DEs	0.124	1.13202	0.0002	0.004275	T2	continuous
C2	Acylcarnitines	sum of DEs	-0.0619	0.939977	0.0527	0.243559	T2	continuous
C2	Acylcarnitines	sum of DMs	-0.021	0.979219	0.4125	0.686988	T2	continuous
C2	Acylcarnitines	sum of DAPs	-0.0382522	0.96247	0.234803	0.533025	T2	continuous
C2 / C0	Metabolic Indicator	sum of DMs	-0.0097	0.990347	0.6073	0.830786	T2	continuous
C2 / C0	Metabolic Indicator	sum of DEs	-0.0282	0.972194	0.2311	0.533025	T2	continuous
C2 / C0	Metabolic Indicator	sum of DAPs	-0.0251246	0.975188	0.289113	0.581626	T2	continuous
C3	Acylcarnitines	sum of DEs	-0.0367	0.963965	0.2538	0.556408	T2	continuous
C3	Acylcarnitines	sum of DMs	-0.0043	0.995709	0.8681	0.963929	T2	continuous
C3	Acylcarnitines	sum of DAPs	-0.012307	0.987768	0.703509	0.853192	T2	continuous
C3-DC (C4-OH)	Acylcarnitines	sum of DEs	-0.0071	0.992925	0.7884	0.915543	T2	continuous
C3-DC (C4-OH)	Acylcarnitines	sum of DAPs	0.00198352	1.00199	0.940792	0.993468	T2	continuous
C3-DC (C4-OH)	Acylcarnitines	sum of DMs	0.0003	1.0003	0.9892	0.9985	T2	continuous
C4	Acylcarnitines	sum of DEs	0.0492	1.05043	0.0645	0.262607	T2	continuous
C4	Acylcarnitines	sum of DMs	0.0722	1.07487	0.0007	0.0108818	T2	continuous
C4	Acylcarnitines	sum of DAPs	0.0843102	1.08797	0.00159063	0.0171	T2	continuous
c4-OH-Pro	Biogenic Amines	sum of DAPs	0.0798341	1.08311	0.0761406	0.283518	T2	continuous
c4-OH-Pro	Biogenic Amines	sum of DMs	0.0621	1.06407	0.0826	0.283518	T2	continuous
c4-OH-Pro	Biogenic Amines	sum of DEs	0.0439	1.04488	0.3263	0.61997	T2	continuous
C4:1	Acylcarnitines	sum of DAPs	0.0606045	1.06248	0.0140427	0.0889374	T2	continuous
C4:1	Acylcarnitines	sum of DEs	0.0538	1.05527	0.0284	0.16188	T2	continuous
C4:1	Acylcarnitines	sum of DMs	0.0341	1.03469	0.0827	0.283518	T2	continuous
C5	Acylcarnitines	sum of DEs	0.0073	1.00733	0.7605	0.895112	T2	continuous
C5	Acylcarnitines	sum of DAPs	0.040418	1.04125	0.0930802	0.306091	T2	continuous
C5	Acylcarnitines	sum of DMs	0.0386	1.03935	0.0437	0.213506	T2	continuous
C5-DC (C6-OH)	Acylcarnitines	sum of DEs	0.0221	1.02235	0.3597	0.64746	T2	continuous
C5-DC (C6-OH)	Acylcarnitines	sum of DMs	0.0067	1.00672	0.7289	0.871622	T2	continuous
C5-DC (C6-OH)	Acylcarnitines	sum of DAPs	0.0144691	1.01457	0.551806	0.813438	T2	continuous
C5-M-DC	Acylcarnitines	sum of DAPs	0.0213725	1.0216	0.453086	0.725757	T2	continuous
C5-M-DC	Acylcarnitines	sum of DMs	0.0026	1.0026	0.9074	0.975555	T2	continuous
C5-M-DC	Acylcarnitines	sum of DEs	0.0592	1.06099	0.0363	0.196353	T2	continuous
C5-OH (C3-DC-M)	Acylcarnitines	sum of DEs	-0.0455	0.95552	0.0808	0.283518	T2	continuous
C5-OH (C3-DC-M)	Acylcarnitines	sum of DMs	-0.0608	0.941011	0.0035	0.0287498	T2	continuous
C5-OH (C3-DC-M)	Acylcarnitines	sum of DAPs	-0.0667802	0.935401	0.0108401	0.0741461	T2	continuous
C5:1	Acylcarnitines	sum of DEs	-0.0183	0.981866	0.4691	0.725757	T2	continuous
C5:1	Acylcarnitines	sum of DMs	-0.0142	0.9859	0.4844	0.739575	T2	continuous
C5:1	Acylcarnitines	sum of DAPs	-0.0187943	0.981381	0.46114	0.725757	T2	continuous
C5:1-DC	Acylcarnitines	sum of DEs	-0.0169	0.983242	0.5152	0.77535	T2	continuous
C5:1-DC	Acylcarnitines	sum of DMs	-0.0164	0.983734	0.43	0.707019	T2	continuous
C5:1-DC	Acylcarnitines	sum of DAPs	-0.0225466	0.977706	0.38867	0.664625	T2	continuous
C6 (C4:1-DC)	Acylcarnitines	sum of DEs	0.0586	1.06035	0.0244	0.143876	T2	continuous
C6 (C4:1-DC)	Acylcarnitines	sum of DMs	0.0656	1.0678	0.0016	0.0171	T2	continuous
C6 (C4:1-DC)	Acylcarnitines	sum of DAPs	0.0795386	1.08279	0.00236988	0.0225139	T2	continuous
C6:1	Acylcarnitines	sum of DEs	0.0429	1.04383	0.0992	0.32006	T2	continuous
C6:1	Acylcarnitines	sum of DMs	0.0251	1.02542	0.228	0.533025	T2	continuous
C6:1	Acylcarnitines	sum of DAPs	0.0377198	1.03844	0.149386	0.392999	T2	continuous
C7-DC	Acylcarnitines	sum of DEs	-0.0021	0.997902	0.9423	0.993468	T2	continuous
C7-DC	Acylcarnitines	sum of DMs	-0.0362	0.964447	0.1168	0.356657	T2	continuous
C7-DC	Acylcarnitines	sum of DAPs	-0.028805	0.971606	0.320857	0.61997	T2	continuous
C8	Acylcarnitines	sum of DMs	0.0206	1.02081	0.2706	0.5643	T2	continuous
C8	Acylcarnitines	sum of DEs	0.0374	1.03811	0.1083	0.34295	T2	continuous
C8	Acylcarnitines	sum of DAPs	0.0348325	1.03545	0.13754	0.373323	T2	continuous
C9	Acylcarnitines	sum of DEs	0.1234	1.13134	0	0	T2	continuous
C9	Acylcarnitines	sum of DMs	0.0441	1.04509	0.069	0.274395	T2	continuous
C9	Acylcarnitines	sum of DAPs	0.0826247	1.08613	0.00670944	0.0521506	T2	continuous
Carnosine	Biogenic Amines	sum of DMs	0.013	1.01308	0.6856	0.849548	T2	continuous
Carnosine	Biogenic Amines	sum of DEs	0.0212	1.02143	0.6005	0.830786	T2	continuous
Carnosine	Biogenic Amines	sum of DAPs	0.0168291	1.01697	0.678863	0.849548	T2	continuous
Dopamine	Biogenic Amines	sum of DMs	-0.0267	0.973653	0.2649	0.561344	T2	continuous
Dopamine	Biogenic Amines	sum of DAPs	-0.017055	0.98309	0.571594	0.828327	T2	continuous
Dopamine	Biogenic Amines	sum of DEs	0.0122	1.01227	0.6839	0.849548	T2	continuous
Gln	AminoAcids	sum of DMs	0.0084	1.00844	0.7422	0.881362	T2	continuous
Gln	AminoAcids	sum of DAPs	0.00967204	1.00972	0.764247	0.895112	T2	continuous
Gln	AminoAcids	sum of DEs	0.0151	1.01521	0.637	0.844395	T2	continuous
Glucogenic AA	Metabolic Indicator	sum of DMs	0.0471	1.04823	0.0403	0.208827	T2	continuous
Glucogenic AA	Metabolic Indicator	sum of DEs	0.021	1.02122	0.4654	0.725757	T2	continuous
Glucogenic AA	Metabolic Indicator	sum of DAPs	0.0534883	1.05494	0.0639104	0.262607	T2	continuous
Gly	AminoAcids	sum of DEs	0.0375	1.03821	0.2225	0.528438	T2	continuous
Gly	AminoAcids	sum of DMs	0.0501	1.05138	0.0416	0.209224	T2	continuous
Gly	AminoAcids	sum of DAPs	0.0645214	1.06665	0.0367444	0.196353	T2	continuous
D-Glucose	Monosaccharides	sum of DMs	0.0679	1.07026	0.0177	0.108096	T2	continuous
D-Glucose	Monosaccharides	sum of DEs	0.0264	1.02675	0.4619	0.725757	T2	continuous
D-Glucose	Monosaccharides	sum of DAPs	0.0685898	1.071	0.0571299	0.257084	T2	continuous
His	AminoAcids	sum of DMs	0.0947	1.09933	0.0011	0.0144692	T2	continuous
His	AminoAcids	sum of DAPs	0.133136	1.14241	0.00025585	0.00486115	T2	continuous
His	AminoAcids	sum of DEs	0.0974	1.1023	0.0072	0.0535304	T2	continuous
Histamine	Biogenic Amines	sum of DMs	0.0071	1.00713	0.8591	0.963929	T2	continuous
Histamine	Biogenic Amines	sum of DEs	-0.041	0.959829	0.4138	0.686988	T2	continuous
Histamine	Biogenic Amines	sum of DAPs	0.0128844	1.01297	0.798748	0.916684	T2	continuous
Kynurenine	Biogenic Amines	sum of DAPs	0.00068906	1.00069	0.982576	0.9985	T2	continuous
Kynurenine	Biogenic Amines	sum of DMs	-0.0036	0.996406	0.8864	0.971631	T2	continuous
Kynurenine	Biogenic Amines	sum of DEs	0.027	1.02737	0.3882	0.664625	T2	continuous
Kynurenine / Trp	Metabolic Indicator	sum of DAPs	-0.041865	0.958999	0.124707	0.361998	T2	continuous
Kynurenine / Trp	Metabolic Indicator	sum of DMs	-0.0192	0.980983	0.375	0.66341	T2	continuous
Kynurenine / Trp	Metabolic Indicator	sum of DEs	-0.0251	0.975212	0.3541	0.644161	T2	continuous
Leu	AminoAcids	sum of DMs	0.0001	1.0001	0.9973	0.9985	T2	continuous
Leu	AminoAcids	sum of DAPs	0.0273594	1.02774	0.402157	0.68088	T2	continuous
Leu	AminoAcids	sum of DEs	0.0381	1.03884	0.2401	0.533209	T2	continuous
Lys	AminoAcids	sum of DEs	0.0226	1.02286	0.5766	0.82856	T2	continuous
Lys	AminoAcids	sum of DMs	-0.004	0.996008	0.9032	0.975555	T2	continuous
Lys	AminoAcids	sum of DAPs	0.00534276	1.00536	0.896088	0.975555	T2	continuous
Met-SO	Biogenic Amines	sum of DAPs	0.0682509	1.07063	0.0608161	0.259989	T2	continuous
Met-SO	Biogenic Amines	sum of DEs	0.0448	1.04582	0.2158	0.519744	T2	continuous
Met-SO	Biogenic Amines	sum of DMs	0.0505	1.0518	0.0814	0.283518	T2	continuous
PC aa C28:1	Phosphatidylcholines	sum of DMs	0.1048	1.11049	0	0	T2	continuous
PC aa C28:1	Phosphatidylcholines	sum of DAPs	0.158862	1.17218	9e-07	5.13e-05	T2	continuous
PC aa C28:1	Phosphatidylcholines	sum of DEs	0.1293	1.13803	0.0001	0.00342	T2	continuous
PC ae C38:6	Phosphatidylcholines	sum of DAPs	0.115576	1.12252	0.0001896	0.004275	T2	continuous
PC ae C38:6	Phosphatidylcholines	sum of DMs	0.0772	1.08026	0.0017	0.0171	T2	continuous
PC ae C38:6	Phosphatidylcholines	sum of DEs	0.0986	1.10362	0.0014	0.0171	T2	continuous
Phe	AminoAcids	sum of DAPs	0.0404373	1.04127	0.213221	0.519744	T2	continuous
Phe	AminoAcids	sum of DEs	0.0642	1.06631	0.0464	0.2204	T2	continuous
Phe	AminoAcids	sum of DMs	0.0108	1.01086	0.6772	0.849548	T2	continuous
SDMA	Biogenic Amines	sum of DAPs	0.0128235	1.01291	0.650541	0.849548	T2	continuous
SDMA	Biogenic Amines	sum of DEs	0.0247	1.02501	0.3802	0.66341	T2	continuous
SDMA	Biogenic Amines	sum of DMs	0.0025	1.0025	0.9128	0.975555	T2	continuous
Ser	AminoAcids	sum of DEs	0.0131	1.01319	0.6823	0.849548	T2	continuous
Ser	AminoAcids	sum of DAPs	0.0251636	1.02548	0.434862	0.708204	T2	continuous
Ser	AminoAcids	sum of DMs	0.0226	1.02286	0.3773	0.66341	T2	continuous
Serotonin	Biogenic Amines	sum of DAPs	-0.00399303	0.996015	0.873943	0.964156	T2	continuous
Serotonin	Biogenic Amines	sum of DEs	0.0016	1.0016	0.9495	0.993468	T2	continuous
Serotonin	Biogenic Amines	sum of DMs	-0.0074	0.992627	0.7133	0.858974	T2	continuous
Serotonin / Trp	Metabolic Indicator	sum of DAPs	-0.0446805	0.956303	0.114146	0.354891	T2	continuous
Serotonin / Trp	Metabolic Indicator	sum of DEs	-0.053	0.94838	0.0594	0.259989	T2	continuous
Serotonin / Trp	Metabolic Indicator	sum of DMs	-0.0211	0.979121	0.3484	0.640606	T2	continuous
SM C16:0	Sphingomyelins	sum of DAPs	0.152111	1.16429	3.242e-05	0.00138595	T2	continuous
SM C16:0	Sphingomyelins	sum of DEs	0.1083	1.11438	0.003	0.027	T2	continuous
SM C16:0	Sphingomyelins	sum of DMs	0.1098	1.11605	0.0002	0.004275	T2	continuous
SM C24:1	Sphingomyelins	sum of DEs	0.0863	1.09013	0.0127	0.0835269	T2	continuous
SM C24:1	Sphingomyelins	sum of DMs	0.0918	1.09615	0.0009	0.012825	T2	continuous
SM C24:1	Sphingomyelins	sum of DAPs	0.126147	1.13445	0.00028447	0.00486444	T2	continuous
Spermidine	Biogenic Amines	sum of DAPs	-0.00060886	0.999391	0.990477	0.9985	T2	continuous
Spermidine	Biogenic Amines	sum of DMs	0.0001	1.0001	0.9985	0.9985	T2	continuous
Spermidine	Biogenic Amines	sum of DEs	0.0287	1.02912	0.5715	0.828327	T2	continuous
Taurine	Biogenic Amines	sum of DAPs	-0.0340406	0.966532	0.331489	0.622908	T2	continuous
Taurine	Biogenic Amines	sum of DEs	-0.0151	0.985013	0.6656	0.849548	T2	continuous
Taurine	Biogenic Amines	sum of DMs	-0.0421	0.958774	0.131	0.371154	T2	continuous
Thr	AminoAcids	sum of DEs	0.0149	1.01501	0.6625	0.849548	T2	continuous
Thr	AminoAcids	sum of DMs	0.0407	1.04154	0.1365	0.373323	T2	continuous
Thr	AminoAcids	sum of DAPs	0.0449805	1.04601	0.190392	0.485927	T2	continuous
total DMA	Biogenic Amines	sum of DAPs	0.00150008	1.0015	0.966464	0.9985	T2	continuous
total DMA	Biogenic Amines	sum of DMs	-0.0184	0.981768	0.5169	0.77535	T2	continuous
total DMA	Biogenic Amines	sum of DEs	0.0329	1.03345	0.3473	0.640606	T2	continuous
Trp	AminoAcids	sum of DEs	0.0479	1.04907	0.1324	0.371154	T2	continuous
Trp	AminoAcids	sum of DMs	0.0128	1.01288	0.6148	0.834371	T2	continuous
Trp	AminoAcids	sum of DAPs	0.0362762	1.03694	0.258143	0.558765	T2	continuous
Tyr	AminoAcids	sum of DMs	0.0126	1.01268	0.6346	0.844395	T2	continuous
Tyr	AminoAcids	sum of DEs	0.0449	1.04592	0.1761	0.456259	T2	continuous
Tyr	AminoAcids	sum of DAPs	0.0328647	1.03341	0.325572	0.61997	T2	continuous
Tyr / Phe	Metabolic Indicator	sum of DEs	-0.0254	0.97492	0.2659	0.561344	T2	continuous
Tyr / Phe	Metabolic Indicator	sum of DMs	0.0032	1.00321	0.8627	0.963929	T2	continuous
Tyr / Phe	Metabolic Indicator	sum of DAPs	-0.00934916	0.990694	0.684757	0.849548	T2	continuous
Val	AminoAcids	sum of DEs	0.0166	1.01674	0.6055	0.830786	T2	continuous
Val	AminoAcids	sum of DAPs	0.0233336	1.02361	0.471106	0.725757	T2	continuous
Val	AminoAcids	sum of DMs	0.0015	1.0015	0.9528	0.993468	T2	continuous
(C2+C3) / C0	Metabolic Indicator	sum of DAPs	-0.0460799	0.954966	0.0476133	0.0935848	T3	continuous
(C2+C3) / C0	Metabolic Indicator	sum of DMs	-0.0413	0.959541	0.0258	0.0596189	T3	continuous
(C2+C3) / C0	Metabolic Indicator	sum of DEs	-0.0283	0.972097	0.2228	0.325631	T3	continuous
AAA	Metabolic Indicator	sum of DMs	0.072	1.07466	0.0025	0.00971591	T3	continuous
AAA	Metabolic Indicator	sum of DAPs	0.066326	1.06858	0.027109	0.0618086	T3	continuous
AAA	Metabolic Indicator	sum of DEs	0.0222	1.02245	0.4578	0.553462	T3	continuous
Ala	AminoAcids	sum of DMs	0.0684	1.07079	0.0064	0.0206491	T3	continuous
Ala	AminoAcids	sum of DAPs	0.0876479	1.0916	0.00534529	0.0182809	T3	continuous
Ala	AminoAcids	sum of DEs	0.0628	1.06481	0.0453	0.0911329	T3	continuous
alpha-AAA	Biogenic Amines	sum of DAPs	0.011459	1.01152	0.761452	0.784387	T3	continuous
alpha-AAA	Biogenic Amines	sum of DMs	0.0345	1.0351	0.2493	0.352317	T3	continuous
alpha-AAA	Biogenic Amines	sum of DEs	-0.0588	0.942895	0.1169	0.192211	T3	continuous
Asn	AminoAcids	sum of DAPs	0.136055	1.14575	2.363e-05	0.00021267	T3	continuous
Asn	AminoAcids	sum of DMs	0.1258	1.13406	0	0	T3	continuous
Asn	AminoAcids	sum of DEs	0.0585	1.06024	0.0694	0.12492	T3	continuous
Asp	AminoAcids	sum of DMs	0.0671	1.0694	0.0102	0.0281323	T3	continuous
Asp	AminoAcids	sum of DAPs	0.0614627	1.06339	0.0611914	0.113736	T3	continuous
Asp	AminoAcids	sum of DEs	0.0145	1.01461	0.6584	0.726364	T3	continuous
C0	Acylcarnitines	sum of DEs	0.1167	1.12378	0.0002	0.00114	T3	continuous
C0	Acylcarnitines	sum of DMs	0.0542	1.0557	0.0322	0.0696987	T3	continuous
C0	Acylcarnitines	sum of DAPs	0.102952	1.10844	0.00115772	0.00535054	T3	continuous
C10:1	Acylcarnitines	sum of DMs	0.0105	1.01056	0.5763	0.644546	T3	continuous
C10:1	Acylcarnitines	sum of DAPs	0.0311762	1.03167	0.186376	0.284557	T3	continuous
C10:1	Acylcarnitines	sum of DEs	0.0889	1.09297	0.0001	0.000657692	T3	continuous
C10:2	Acylcarnitines	sum of DMs	0.1434	1.15419	0	0	T3	continuous
C10:2	Acylcarnitines	sum of DAPs	0.187133	1.20579	0	0	T3	continuous
C10:2	Acylcarnitines	sum of DEs	0.1637	1.17786	0	0	T3	continuous
C2	Acylcarnitines	sum of DEs	0.0937	1.09823	0.0037	0.0131813	T3	continuous
C2	Acylcarnitines	sum of DMs	0.023	1.02327	0.3742	0.473987	T3	continuous
C2	Acylcarnitines	sum of DAPs	0.0673566	1.06968	0.0379165	0.0790698	T3	continuous
C2 / C0	Metabolic Indicator	sum of DMs	-0.0413	0.959541	0.0279	0.0619597	T3	continuous
C2 / C0	Metabolic Indicator	sum of DEs	-0.0281	0.972291	0.2312	0.32946	T3	continuous
C2 / C0	Metabolic Indicator	sum of DAPs	-0.045932	0.955107	0.0514806	0.100036	T3	continuous
C3	Acylcarnitines	sum of DEs	0.1099	1.11617	0.0004	0.00201176	T3	continuous
C3	Acylcarnitines	sum of DMs	0.0439	1.04488	0.0769	0.134357	T3	continuous
C3	Acylcarnitines	sum of DAPs	0.0910137	1.09528	0.00343343	0.0127634	T3	continuous
C3-DC (C4-OH)	Acylcarnitines	sum of DEs	0.064	1.06609	0.0094	0.0272441	T3	continuous
C3-DC (C4-OH)	Acylcarnitines	sum of DAPs	0.0478229	1.04898	0.053464	0.102723	T3	continuous
C3-DC (C4-OH)	Acylcarnitines	sum of DMs	0.0207	1.02092	0.2945	0.39882	T3	continuous
C4	Acylcarnitines	sum of DEs	0.122	1.12975	0	0	T3	continuous
C4	Acylcarnitines	sum of DMs	0.086	1.08981	0	0	T3	continuous
C4	Acylcarnitines	sum of DAPs	0.131271	1.14028	2.5e-07	2.85e-06	T3	continuous
c4-OH-Pro	Biogenic Amines	sum of DAPs	0.0607039	1.06258	0.151228	0.237247	T3	continuous
c4-OH-Pro	Biogenic Amines	sum of DMs	0.0406	1.04144	0.2275	0.326912	T3	continuous
c4-OH-Pro	Biogenic Amines	sum of DEs	0.0926	1.09702	0.0279	0.0619597	T3	continuous
C4:1	Acylcarnitines	sum of DAPs	0.0809944	1.08436	0.00045643	0.00222999	T3	continuous
C4:1	Acylcarnitines	sum of DEs	0.0914	1.09571	0.0001	0.000657692	T3	continuous
C4:1	Acylcarnitines	sum of DMs	0.0474	1.04854	0.0102	0.0281323	T3	continuous
C5	Acylcarnitines	sum of DEs	0.0902	1.09439	0.0001	0.000657692	T3	continuous
C5	Acylcarnitines	sum of DAPs	0.0748541	1.07773	0.0017409	0.007695	T3	continuous
C5	Acylcarnitines	sum of DMs	0.0405	1.04133	0.0336	0.07182	T3	continuous
C5-DC (C6-OH)	Acylcarnitines	sum of DEs	-0.0274	0.972972	0.2271	0.326912	T3	continuous
C5-DC (C6-OH)	Acylcarnitines	sum of DMs	-0.0018	0.998202	0.9226	0.928027	T3	continuous
C5-DC (C6-OH)	Acylcarnitines	sum of DAPs	-0.0151014	0.985012	0.507152	0.589952	T3	continuous
C5-M-DC	Acylcarnitines	sum of DAPs	0.029755	1.0302	0.270655	0.373241	T3	continuous
C5-M-DC	Acylcarnitines	sum of DMs	0.0178	1.01796	0.4084	0.506061	T3	continuous
C5-M-DC	Acylcarnitines	sum of DEs	0.0399	1.04071	0.1378	0.2223	T3	continuous
C5-OH (C3-DC-M)	Acylcarnitines	sum of DEs	-0.0402	0.960597	0.1004	0.166683	T3	continuous
C5-OH (C3-DC-M)	Acylcarnitines	sum of DMs	-0.0461	0.954946	0.0182	0.0457676	T3	continuous
C5-OH (C3-DC-M)	Acylcarnitines	sum of DAPs	-0.0594816	0.942253	0.0153339	0.0397287	T3	continuous
C5:1	Acylcarnitines	sum of DEs	0.0098	1.00985	0.6735	0.736997	T3	continuous
C5:1	Acylcarnitines	sum of DMs	0.0138	1.0139	0.4596	0.553462	T3	continuous
C5:1	Acylcarnitines	sum of DAPs	0.0237004	1.02398	0.312489	0.417465	T3	continuous
C5:1-DC	Acylcarnitines	sum of DEs	0.0557	1.05728	0.0239	0.0575017	T3	continuous
C5:1-DC	Acylcarnitines	sum of DMs	0.0135	1.01359	0.4954	0.58423	T3	continuous
C5:1-DC	Acylcarnitines	sum of DAPs	0.0282545	1.02866	0.254698	0.356994	T3	continuous
C6 (C4:1-DC)	Acylcarnitines	sum of DEs	0.132	1.14111	0	0	T3	continuous
C6 (C4:1-DC)	Acylcarnitines	sum of DMs	0.0744	1.07724	0.0002	0.00114	T3	continuous
C6 (C4:1-DC)	Acylcarnitines	sum of DAPs	0.12425	1.1323	5.8e-07	6.19875e-06	T3	continuous
C6:1	Acylcarnitines	sum of DEs	0.1033	1.10882	0	0	T3	continuous
C6:1	Acylcarnitines	sum of DMs	0.0267	1.02706	0.1681	0.258965	T3	continuous
C6:1	Acylcarnitines	sum of DAPs	0.0658445	1.06806	0.00678988	0.0215013	T3	continuous
C7-DC	Acylcarnitines	sum of DEs	0.0578	1.0595	0.0307	0.0673038	T3	continuous
C7-DC	Acylcarnitines	sum of DMs	-0.0161	0.984029	0.453	0.553307	T3	continuous
C7-DC	Acylcarnitines	sum of DAPs	0.0102511	1.0103	0.70295	0.756002	T3	continuous
C8	Acylcarnitines	sum of DMs	0.0177	1.01786	0.3303	0.434472	T3	continuous
C8	Acylcarnitines	sum of DEs	0.0839	1.08752	0.0002	0.00114	T3	continuous
C8	Acylcarnitines	sum of DAPs	0.0469194	1.04804	0.0394033	0.0811804	T3	continuous
C9	Acylcarnitines	sum of DEs	0.073	1.07573	0.0075	0.0229018	T3	continuous
C9	Acylcarnitines	sum of DMs	0.0386	1.03935	0.077	0.134357	T3	continuous
C9	Acylcarnitines	sum of DAPs	0.0616736	1.06362	0.0245475	0.0575017	T3	continuous
Carnosine	Biogenic Amines	sum of DMs	0.0398	1.0406	0.1923	0.291003	T3	continuous
Carnosine	Biogenic Amines	sum of DEs	0.0121	1.01217	0.7526	0.784387	T3	continuous
Carnosine	Biogenic Amines	sum of DAPs	0.0367581	1.03744	0.339249	0.439482	T3	continuous
Dopamine	Biogenic Amines	sum of DMs	0.0218	1.02204	0.3278	0.434472	T3	continuous
Dopamine	Biogenic Amines	sum of DAPs	0.0346432	1.03525	0.214687	0.316478	T3	continuous
Dopamine	Biogenic Amines	sum of DEs	0.0003	1.0003	0.9911	0.9911	T3	continuous
Gln	AminoAcids	sum of DMs	0.0724	1.07509	0.0024	0.00954419	T3	continuous
Gln	AminoAcids	sum of DAPs	0.0750714	1.07796	0.0124318	0.0337434	T3	continuous
Gln	AminoAcids	sum of DEs	0.0339	1.03448	0.2577	0.358266	T3	continuous
Glucogenic AA	Metabolic Indicator	sum of DMs	0.0895	1.09363	0	0	T3	continuous
Glucogenic AA	Metabolic Indicator	sum of DEs	0.068	1.07037	0.0131	0.0344631	T3	continuous
Glucogenic AA	Metabolic Indicator	sum of DAPs	0.101679	1.10703	0.00021322	0.00117615	T3	continuous
Gly	AminoAcids	sum of DEs	0.0495	1.05075	0.0947	0.160103	T3	continuous
Gly	AminoAcids	sum of DMs	0.0905	1.09472	0.0001	0.000657692	T3	continuous
Gly	AminoAcids	sum of DAPs	0.0926336	1.09706	0.00178892	0.007695	T3	continuous
D-Glucose	Monosaccharides	sum of DMs	0.097	1.10186	0.0003	0.00155455	T3	continuous
D-Glucose	Monosaccharides	sum of DEs	0.1339	1.14328	0.0001	0.000657692	T3	continuous
D-Glucose	Monosaccharides	sum of DAPs	0.157918	1.17107	3.1e-06	2.945e-05	T3	continuous
His	AminoAcids	sum of DMs	0.1283	1.13689	0	0	T3	continuous
His	AminoAcids	sum of DAPs	0.158685	1.17197	2.03e-06	2.04194e-05	T3	continuous
His	AminoAcids	sum of DEs	0.1208	1.1284	0.0003	0.00155455	T3	continuous
Histamine	Biogenic Amines	sum of DMs	0.0244	1.0247	0.5201	0.598041	T3	continuous
Histamine	Biogenic Amines	sum of DEs	0.0188	1.01898	0.6926	0.749586	T3	continuous
Histamine	Biogenic Amines	sum of DAPs	0.0460851	1.04716	0.334094	0.436107	T3	continuous
Kynurenine	Biogenic Amines	sum of DAPs	0.0431223	1.04407	0.141786	0.224495	T3	continuous
Kynurenine	Biogenic Amines	sum of DMs	0.0465	1.0476	0.0466	0.0926581	T3	continuous
Kynurenine	Biogenic Amines	sum of DEs	0.0252	1.02552	0.388	0.487853	T3	continuous
Kynurenine / Trp	Metabolic Indicator	sum of DAPs	-0.0146688	0.985438	0.576699	0.644546	T3	continuous
Kynurenine / Trp	Metabolic Indicator	sum of DMs	-0.0218	0.978436	0.2962	0.39882	T3	continuous
Kynurenine / Trp	Metabolic Indicator	sum of DEs	0.0174	1.01755	0.507	0.589952	T3	continuous
Leu	AminoAcids	sum of DMs	0.0591	1.06088	0.0086	0.0253552	T3	continuous
Leu	AminoAcids	sum of DAPs	0.07024	1.07277	0.0129629	0.0344631	T3	continuous
Leu	AminoAcids	sum of DEs	0.0475	1.04865	0.0918	0.156978	T3	continuous
Lys	AminoAcids	sum of DEs	0.0719	1.07455	0.0544	0.10336	T3	continuous
Lys	AminoAcids	sum of DMs	0.0677	1.07004	0.0238	0.0575017	T3	continuous
Lys	AminoAcids	sum of DAPs	0.0858157	1.08961	0.0223094	0.0552886	T3	continuous
Met-SO	Biogenic Amines	sum of DAPs	0.0666504	1.06892	0.0638487	0.116942	T3	continuous
Met-SO	Biogenic Amines	sum of DEs	0.0228	1.02306	0.525	0.5985	T3	continuous
Met-SO	Biogenic Amines	sum of DMs	0.0757	1.07864	0.0081	0.0243	T3	continuous
PC aa C28:1	Phosphatidylcholines	sum of DMs	0.0969	1.10175	0.0001	0.000657692	T3	continuous
PC aa C28:1	Phosphatidylcholines	sum of DAPs	0.160368	1.17394	1.7e-07	2.07643e-06	T3	continuous
PC aa C28:1	Phosphatidylcholines	sum of DEs	0.167	1.18175	0	0	T3	continuous
PC ae C38:6	Phosphatidylcholines	sum of DAPs	0.112601	1.11919	0.00017616	0.00111568	T3	continuous
PC ae C38:6	Phosphatidylcholines	sum of DMs	0.064	1.06609	0.0075	0.0229018	T3	continuous
PC ae C38:6	Phosphatidylcholines	sum of DEs	0.127	1.13542	0	0	T3	continuous
Phe	AminoAcids	sum of DAPs	0.0625912	1.06459	0.0426773	0.0868787	T3	continuous
Phe	AminoAcids	sum of DEs	0.0177	1.01786	0.5664	0.64142	T3	continuous
Phe	AminoAcids	sum of DMs	0.0709	1.07347	0.0039	0.0136102	T3	continuous
SDMA	Biogenic Amines	sum of DAPs	-0.00826407	0.99177	0.759133	0.784387	T3	continuous
SDMA	Biogenic Amines	sum of DEs	-0.0345	0.966088	0.1985	0.29775	T3	continuous
SDMA	Biogenic Amines	sum of DMs	0.0095	1.00955	0.6576	0.726364	T3	continuous
Ser	AminoAcids	sum of DEs	0.0649	1.06705	0.0366	0.0772667	T3	continuous
Ser	AminoAcids	sum of DAPs	0.0952879	1.09998	0.00219987	0.00895661	T3	continuous
Ser	AminoAcids	sum of DMs	0.0722	1.07487	0.0036	0.0130979	T3	continuous
Serotonin	Biogenic Amines	sum of DAPs	-0.00257557	0.997428	0.914619	0.925443	T3	continuous
Serotonin	Biogenic Amines	sum of DEs	-0.0408	0.960021	0.0875	0.151136	T3	continuous
Serotonin	Biogenic Amines	sum of DMs	0.0155	1.01562	0.4189	0.515337	T3	continuous
Serotonin / Trp	Metabolic Indicator	sum of DAPs	-0.0620358	0.939849	0.0245097	0.0575017	T3	continuous
Serotonin / Trp	Metabolic Indicator	sum of DEs	-0.0458	0.955233	0.0955	0.160103	T3	continuous
Serotonin / Trp	Metabolic Indicator	sum of DMs	-0.0568	0.944783	0.0097	0.027645	T3	continuous
SM C16:0	Sphingomyelins	sum of DAPs	0.101317	1.10663	0.00327278	0.0124366	T3	continuous
SM C16:0	Sphingomyelins	sum of DEs	0.1416	1.15212	0	0	T3	continuous
SM C16:0	Sphingomyelins	sum of DMs	0.038	1.03873	0.1671	0.258965	T3	continuous
SM C24:1	Sphingomyelins	sum of DEs	0.1306	1.13951	0.0001	0.000657692	T3	continuous
SM C24:1	Sphingomyelins	sum of DMs	0.0395	1.04029	0.1347	0.219369	T3	continuous
SM C24:1	Sphingomyelins	sum of DAPs	0.091435	1.09575	0.00578971	0.0194126	T3	continuous
Spermidine	Biogenic Amines	sum of DAPs	0.0192478	1.01943	0.676658	0.736997	T3	continuous
Spermidine	Biogenic Amines	sum of DMs	-0.0064	0.99362	0.8609	0.876273	T3	continuous
Spermidine	Biogenic Amines	sum of DEs	0.0827	1.08622	0.0717	0.127716	T3	continuous
Taurine	Biogenic Amines	sum of DAPs	-0.0106166	0.98944	0.740851	0.782009	T3	continuous
Taurine	Biogenic Amines	sum of DEs	-0.0343	0.966282	0.2826	0.386597	T3	continuous
Taurine	Biogenic Amines	sum of DMs	0.0086	1.00864	0.7373	0.782009	T3	continuous
Thr	AminoAcids	sum of DEs	0.0414	1.04227	0.2041	0.303488	T3	continuous
Thr	AminoAcids	sum of DMs	0.0889	1.09297	0.0006	0.00285	T3	continuous
Thr	AminoAcids	sum of DAPs	0.10148	1.10681	0.00190545	0.00794712	T3	continuous
total DMA	Biogenic Amines	sum of DAPs	-0.00578912	0.994228	0.854076	0.874533	T3	continuous
total DMA	Biogenic Amines	sum of DMs	0.0161	1.01623	0.5211	0.598041	T3	continuous
total DMA	Biogenic Amines	sum of DEs	-0.0265	0.973848	0.3927	0.490158	T3	continuous
Trp	AminoAcids	sum of DEs	0.0095	1.00955	0.7487	0.784387	T3	continuous
Trp	AminoAcids	sum of DMs	0.0649	1.06705	0.0063	0.0206491	T3	continuous
Trp	AminoAcids	sum of DAPs	0.0552568	1.05681	0.0642841	0.116942	T3	continuous
Tyr	AminoAcids	sum of DMs	0.078	1.08112	0.0018	0.007695	T3	continuous
Tyr	AminoAcids	sum of DEs	0.0281	1.0285	0.37	0.472164	T3	continuous
Tyr	AminoAcids	sum of DAPs	0.0759975	1.07896	0.0156775	0.0400128	T3	continuous
Tyr / Phe	Metabolic Indicator	sum of DEs	0.0155	1.01562	0.4808	0.574943	T3	continuous
Tyr / Phe	Metabolic Indicator	sum of DMs	0.0121	1.01217	0.491	0.583063	T3	continuous
Tyr / Phe	Metabolic Indicator	sum of DAPs	0.0208619	1.02108	0.343241	0.441309	T3	continuous
Val	AminoAcids	sum of DEs	0.0102	1.01025	0.737	0.782009	T3	continuous
Val	AminoAcids	sum of DAPs	0.0451066	1.04614	0.140109	0.223913	T3	continuous
Val	AminoAcids	sum of DMs	-0.125065	0.88244	0.0571	0.107298	T3	continuous
C10	Acylcarnitines	DETP	-0.0628963	0.939041	0.0263486	0.347617	T1	binary
C10	Acylcarnitines	DMTP	-0.0322608	0.968254	0.177005	0.647037	T1	binary
C10	Acylcarnitines	DMDTP	-0.0196495	0.980542	0.302618	0.766224	T1	binary
C10	Acylcarnitines	DEP	0.00370054	1.00371	0.771664	0.970386	T1	binary
C10	Acylcarnitines	DMP	0.0155007	1.01562	0.933096	0.994604	T1	binary
C12	Acylcarnitines	DMDTP	-0.0141207	0.985979	0.64943	0.924852	T1	binary
C12	Acylcarnitines	DMP	-0.042488	0.958402	0.767588	0.968501	T1	binary
C12	Acylcarnitines	DEP	-0.0656098	0.936496	0.564588	0.895604	T1	binary
C12	Acylcarnitines	DETP	-0.0340113	0.966561	0.28234	0.743908	T1	binary
C12	Acylcarnitines	DMTP	0.0374422	1.03815	0.502416	0.870546	T1	binary
C12:1	Acylcarnitines	DEP	0.00560938	1.00563	0.63761	0.924852	T1	binary
C12:1	Acylcarnitines	DMP	4.91012e-05	1.00005	0.913412	0.994604	T1	binary
C12:1	Acylcarnitines	DETP	0.00833638	1.00837	0.999392	0.999392	T1	binary
C12:1	Acylcarnitines	DMTP	0.068024	1.07039	0.87746	0.994604	T1	binary
C12:1	Acylcarnitines	DMDTP	-0.186811	0.829601	0.0632855	0.444773	T1	binary
C14	Acylcarnitines	DETP	-0.0905847	0.913397	0.000721	0.03391	T1	binary
C14	Acylcarnitines	DEP	0.0115187	1.01159	0.178107	0.647037	T1	binary
C14	Acylcarnitines	DMP	-0.0923088	0.911824	0.789957	0.978662	T1	binary
C14	Acylcarnitines	DMTP	-0.0705538	0.931878	0.0445654	0.405947	T1	binary
C14	Acylcarnitines	DMDTP	0.00922028	1.00926	0.0227139	0.309803	T1	binary
C14:1	Acylcarnitines	DMP	-0.0867223	0.916932	0.830167	0.994604	T1	binary
C14:1	Acylcarnitines	DMTP	-0.0466716	0.954401	0.0572972	0.421131	T1	binary
C14:1	Acylcarnitines	DMDTP	-0.178496	0.836527	0.127213	0.562953	T1	binary
C14:1	Acylcarnitines	DETP	-0.0800257	0.923093	0.0011986	0.0522285	T1	binary
C14:1	Acylcarnitines	DEP	-0.179266	0.835883	0.229126	0.703576	T1	binary
C14:1-OH	Acylcarnitines	DMTP	-0.22967	0.794796	0.000171	0.0211505	T1	binary
C14:1-OH	Acylcarnitines	DETP	-0.108625	0.897066	4.52e-05	0.00998844	T1	binary
C14:1-OH	Acylcarnitines	DMDTP	-0.203683	0.815721	0.000638	0.03391	T1	binary
C14:1-OH	Acylcarnitines	DEP	-0.040209	0.960589	0.00390696	0.13184	T1	binary
C14:1-OH	Acylcarnitines	DMP	-0.269697	0.763611	0.366303	0.789561	T1	binary
C14:2	Acylcarnitines	DEP	-0.0311835	0.969298	0.000652	0.03391	T1	binary
C14:2	Acylcarnitines	DMP	-0.203258	0.816068	0.524298	0.885224	T1	binary
C14:2	Acylcarnitines	DETP	-0.104087	0.901147	0.000711	0.03391	T1	binary
C14:2	Acylcarnitines	DMDTP	-0.147505	0.862858	0.0026785	0.100712	T1	binary
C14:2	Acylcarnitines	DMTP	0.0198652	1.02006	0.00403234	0.13184	T1	binary
C16	Acylcarnitines	DMP	-0.124562	0.882883	0.648908	0.924852	T1	binary
C16	Acylcarnitines	DEP	0.0347056	1.03531	0.0694236	0.445279	T1	binary
C16	Acylcarnitines	DMDTP	-0.136413	0.872482	0.264718	0.726524	T1	binary
C16	Acylcarnitines	DETP	-0.0476607	0.953457	0.0133306	0.254745	T1	binary
C16	Acylcarnitines	DMTP	-0.138729	0.870464	0.301563	0.766133	T1	binary
C16-OH	Acylcarnitines	DEP	-0.0232239	0.977044	0.04245	0.405947	T1	binary
C16-OH	Acylcarnitines	DMTP	0.0467622	1.04787	0.616327	0.90878	T1	binary
C16-OH	Acylcarnitines	DMP	-0.00225444	0.997748	0.295326	0.757969	T1	binary
C16-OH	Acylcarnitines	DETP	-0.0186706	0.981503	0.967399	0.994604	T1	binary
C16-OH	Acylcarnitines	DMDTP	0.0597976	1.06162	0.549995	0.895604	T1	binary
C16:1	Acylcarnitines	DMP	0.038744	1.0395	0.331327	0.777075	T1	binary
C16:1	Acylcarnitines	DETP	0.0566683	1.0583	0.595685	0.897105	T1	binary
C16:1	Acylcarnitines	DMTP	0.076259	1.07924	0.358415	0.784315	T1	binary
C16:1	Acylcarnitines	DMDTP	0.0311482	1.03164	0.0684349	0.445279	T1	binary
C16:1	Acylcarnitines	DEP	-0.155363	0.856104	0.73167	0.967699	T1	binary
C16:1-OH	Acylcarnitines	DMTP	-0.121122	0.885925	0.00531746	0.140843	T1	binary
C16:1-OH	Acylcarnitines	DMDTP	0.0569972	1.05865	0.00125015	0.0522285	T1	binary
C16:1-OH	Acylcarnitines	DEP	-0.00715757	0.992868	0.477392	0.85721	T1	binary
C16:1-OH	Acylcarnitines	DMP	-0.102069	0.902967	0.889483	0.994604	T1	binary
C16:1-OH	Acylcarnitines	DETP	0.00534508	1.00536	0.124348	0.562282	T1	binary
C16:2	Acylcarnitines	DMP	-0.0731037	0.929504	0.903995	0.994604	T1	binary
C16:2	Acylcarnitines	DETP	-0.0555066	0.946006	0.187541	0.652775	T1	binary
C16:2	Acylcarnitines	DEP	-0.0663794	0.935776	0.418769	0.830983	T1	binary
C16:2	Acylcarnitines	DMDTP	-0.042923	0.957985	0.0361793	0.405947	T1	binary
C16:2	Acylcarnitines	DMTP	-0.0129701	0.987114	0.358369	0.784315	T1	binary
C16:2-OH	Acylcarnitines	DMP	0.0850497	1.08877	0.809497	0.994517	T1	binary
C16:2-OH	Acylcarnitines	DEP	-0.0807432	0.922431	0.314497	0.769804	T1	binary
C16:2-OH	Acylcarnitines	DMDTP	0.0226585	1.02292	0.0378857	0.405947	T1	binary
C16:2-OH	Acylcarnitines	DETP	-0.116318	0.890192	0.73777	0.967699	T1	binary
C16:2-OH	Acylcarnitines	DMTP	-0.12494	0.882549	0.0444455	0.405947	T1	binary
C18	Acylcarnitines	DEP	-0.0950516	0.909326	0.0705994	0.445279	T1	binary
C18	Acylcarnitines	DMTP	-0.0709965	0.931465	0.0457559	0.405947	T1	binary
C18	Acylcarnitines	DMP	-0.0805483	0.92261	0.108144	0.544098	T1	binary
C18	Acylcarnitines	DETP	-0.0579568	0.943691	0.155302	0.608267	T1	binary
C18	Acylcarnitines	DMDTP	0.0297708	1.03022	0.0692655	0.445279	T1	binary
C18:1-OH	Acylcarnitines	DMP	0.0366043	1.03728	0.587117	0.895604	T1	binary
C18:1-OH	Acylcarnitines	DETP	0.0061579	1.00618	0.584027	0.895604	T1	binary
C18:1-OH	Acylcarnitines	DMTP	0.0560067	1.0576	0.913214	0.994604	T1	binary
C18:1-OH	Acylcarnitines	DMDTP	0.00751662	1.00754	0.142491	0.588483	T1	binary
C18:1-OH	Acylcarnitines	DEP	-0.0531675	0.948221	0.92761	0.994604	T1	binary
C18:2	Acylcarnitines	DMDTP	-0.0858768	0.917707	0.082721	0.485986	T1	binary
C18:2	Acylcarnitines	DEP	0.00969464	1.00974	0.19705	0.663038	T1	binary
C18:2	Acylcarnitines	DMP	-0.0633731	0.938593	0.821646	0.994517	T1	binary
C18:2	Acylcarnitines	DETP	-0.0970127	0.907544	0.241005	0.707951	T1	binary
C18:2	Acylcarnitines	DMTP	-0.165235	0.847694	0.0339014	0.404664	T1	binary
C3-OH	Acylcarnitines	DMTP	-0.0814888	0.921743	0.000468	0.0335905	T1	binary
C3-OH	Acylcarnitines	DMDTP	-0.0785517	0.924454	0.00899623	0.218231	T1	binary
C3-OH	Acylcarnitines	DMP	-0.202417	0.816754	0.0706804	0.445279	T1	binary
C3-OH	Acylcarnitines	DETP	-0.149054	0.861523	0.000348	0.0321881	T1	binary
C3-OH	Acylcarnitines	DEP	-0.133178	0.87531	0.0279988	0.360572	T1	binary
C3:1	Acylcarnitines	DEP	-0.017604	0.98255	0.0474478	0.405947	T1	binary
C3:1	Acylcarnitines	DMP	-0.128371	0.879527	0.682354	0.942184	T1	binary
C3:1	Acylcarnitines	DMDTP	-0.154302	0.857013	4.43e-05	0.00998844	T1	binary
C3:1	Acylcarnitines	DETP	-0.0727845	0.929801	0.0050168	0.140843	T1	binary
C3:1	Acylcarnitines	DMTP	-0.0627565	0.939172	0.110108	0.545623	T1	binary
c4-OH-Pro	Biogenic Amines	DEP	0.0211352	1.02136	0.449685	0.841985	T1	binary
c4-OH-Pro	Biogenic Amines	DMP	0.0686737	1.07109	0.688792	0.942184	T1	binary
c4-OH-Pro	Biogenic Amines	DETP	0.0688689	1.0713	0.313187	0.769804	T1	binary
c4-OH-Pro	Biogenic Amines	DMTP	0.0212605	1.02149	0.223764	0.695332	T1	binary
c4-OH-Pro	Biogenic Amines	DMDTP	-0.00391797	0.99609	0.575445	0.895604	T1	binary
DOPA	Biogenic Amines	DEP	0.0186328	1.01881	0.954974	0.994604	T1	binary
DOPA	Biogenic Amines	DMP	0.0213379	1.02157	0.677809	0.942184	T1	binary
DOPA	Biogenic Amines	DETP	-0.000841006	0.999159	0.706416	0.950313	T1	binary
DOPA	Biogenic Amines	DMTP	0.0561493	1.05776	0.985855	0.994604	T1	binary
DOPA	Biogenic Amines	DMDTP	0.0374419	1.03815	0.0809633	0.479405	T1	binary
lysoPC a C14:0	Lysophosphatidylcholines	DEP	0.0845854	1.08827	0.721719	0.964001	T1	binary
lysoPC a C14:0	Lysophosphatidylcholines	DETP	0.0531779	1.05462	0.310404	0.769804	T1	binary
lysoPC a C14:0	Lysophosphatidylcholines	DMTP	0.155223	1.16792	0.455399	0.841985	T1	binary
lysoPC a C14:0	Lysophosphatidylcholines	DMP	0.0727846	1.0755	0.0446852	0.405947	T1	binary
lysoPC a C14:0	Lysophosphatidylcholines	DMDTP	0.0542846	1.05579	0.131591	0.568717	T1	binary
lysoPC a C16:0	Lysophosphatidylcholines	DMP	-0.00365151	0.996355	0.309218	0.769804	T1	binary
lysoPC a C16:0	Lysophosphatidylcholines	DEP	0.051364	1.05271	0.963235	0.994604	T1	binary
lysoPC a C16:0	Lysophosphatidylcholines	DMDTP	0.0265878	1.02694	0.160628	0.616289	T1	binary
lysoPC a C16:0	Lysophosphatidylcholines	DETP	0.073423	1.07619	0.679007	0.942184	T1	binary
lysoPC a C16:0	Lysophosphatidylcholines	DMTP	-0.123335	0.883967	0.175549	0.647037	T1	binary
lysoPC a C16:1	Lysophosphatidylcholines	DEP	-0.00864388	0.991393	0.13936	0.585696	T1	binary
lysoPC a C16:1	Lysophosphatidylcholines	DMTP	-0.0950974	0.909284	0.881195	0.994604	T1	binary
lysoPC a C16:1	Lysophosphatidylcholines	DETP	0.0337764	1.03435	0.177561	0.647037	T1	binary
lysoPC a C16:1	Lysophosphatidylcholines	DMP	-0.018709	0.981465	0.548382	0.895604	T1	binary
lysoPC a C16:1	Lysophosphatidylcholines	DMDTP	-0.0231108	0.977154	0.63147	0.922069	T1	binary
lysoPC a C17:0	Lysophosphatidylcholines	DETP	0.00800724	1.00804	0.669281	0.939841	T1	binary
lysoPC a C17:0	Lysophosphatidylcholines	DMTP	-0.00220492	0.997798	0.860151	0.994604	T1	binary
lysoPC a C17:0	Lysophosphatidylcholines	DMP	0.0709781	1.07356	0.959302	0.994604	T1	binary
lysoPC a C17:0	Lysophosphatidylcholines	DEP	-0.0330707	0.96747	0.286996	0.74421	T1	binary
lysoPC a C17:0	Lysophosphatidylcholines	DMDTP	0.0868441	1.09073	0.281147	0.743908	T1	binary
lysoPC a C18:0	Lysophosphatidylcholines	DMDTP	0.0335998	1.03417	0.016474	0.288103	T1	binary
lysoPC a C18:0	Lysophosphatidylcholines	DMTP	0.0470342	1.04816	0.527755	0.885224	T1	binary
lysoPC a C18:0	Lysophosphatidylcholines	DMP	0.0379798	1.03871	0.366975	0.789561	T1	binary
lysoPC a C18:0	Lysophosphatidylcholines	DEP	0.0254498	1.02578	0.627455	0.917988	T1	binary
lysoPC a C18:0	Lysophosphatidylcholines	DETP	0.0241834	1.02448	0.68697	0.942184	T1	binary
lysoPC a C18:1	Lysophosphatidylcholines	DEP	0.0335736	1.03414	0.724964	0.966517	T1	binary
lysoPC a C18:1	Lysophosphatidylcholines	DMP	-0.0675374	0.934693	0.456873	0.841985	T1	binary
lysoPC a C18:1	Lysophosphatidylcholines	DETP	0.0374073	1.03812	0.231154	0.703756	T1	binary
lysoPC a C18:1	Lysophosphatidylcholines	DMTP	-0.0300878	0.97036	0.42554	0.832335	T1	binary
lysoPC a C18:1	Lysophosphatidylcholines	DMDTP	-0.0449273	0.956067	0.342304	0.780038	T1	binary
lysoPC a C18:2	Lysophosphatidylcholines	DETP	0.0717923	1.07443	0.420239	0.831631	T1	binary
lysoPC a C18:2	Lysophosphatidylcholines	DMP	-0.021275	0.97895	0.114723	0.5495	T1	binary
lysoPC a C18:2	Lysophosphatidylcholines	DEP	0.00122694	1.00123	0.754511	0.968501	T1	binary
lysoPC a C18:2	Lysophosphatidylcholines	DMDTP	-0.0305194	0.969942	0.968811	0.994604	T1	binary
lysoPC a C18:2	Lysophosphatidylcholines	DMTP	-0.0603037	0.941479	0.512833	0.884519	T1	binary
lysoPC a C20:4	Lysophosphatidylcholines	DEP	-0.00875046	0.991288	0.371816	0.794333	T1	binary
lysoPC a C20:4	Lysophosphatidylcholines	DMP	0.0448057	1.04582	0.841399	0.994604	T1	binary
lysoPC a C20:4	Lysophosphatidylcholines	DMDTP	-0.015243	0.984873	0.149338	0.600548	T1	binary
lysoPC a C20:4	Lysophosphatidylcholines	DMTP	-0.0331321	0.967411	0.73993	0.967699	T1	binary
lysoPC a C20:4	Lysophosphatidylcholines	DETP	-0.0496735	0.95154	0.544196	0.895604	T1	binary
lysoPC a C26:1	Lysophosphatidylcholines	DETP	-0.0148434	0.985266	0.409996	0.830983	T1	binary
lysoPC a C26:1	Lysophosphatidylcholines	DMTP	-0.000667907	0.999332	0.767503	0.968501	T1	binary
lysoPC a C26:1	Lysophosphatidylcholines	DMDTP	-0.0896226	0.914276	0.984241	0.994604	T1	binary
lysoPC a C26:1	Lysophosphatidylcholines	DEP	-0.0298886	0.970554	0.220191	0.692817	T1	binary
lysoPC a C26:1	Lysophosphatidylcholines	DMP	0.0325257	1.03306	0.525642	0.885224	T1	binary
lysoPC a C28:1	Lysophosphatidylcholines	DMDTP	0.0457851	1.04685	0.410221	0.830983	T1	binary
lysoPC a C28:1	Lysophosphatidylcholines	DMTP	0.00515801	1.00517	0.433849	0.832335	T1	binary
lysoPC a C28:1	Lysophosphatidylcholines	DMP	0.040958	1.04181	0.926472	0.994604	T1	binary
lysoPC a C28:1	Lysophosphatidylcholines	DETP	0.0550664	1.05661	0.553992	0.895604	T1	binary
lysoPC a C28:1	Lysophosphatidylcholines	DEP	0.0986209	1.10365	0.523778	0.885224	T1	binary
PC aa C30:2	Phosphatidylcholines	DEP	0.0420487	1.04295	0.139414	0.585696	T1	binary
PC aa C30:2	Phosphatidylcholines	DMP	0.0136709	1.01376	0.329715	0.777075	T1	binary
PC aa C30:2	Phosphatidylcholines	DMTP	0.0139272	1.01402	0.762433	0.968501	T1	binary
PC aa C30:2	Phosphatidylcholines	DMDTP	0.0161657	1.0163	0.647787	0.924852	T1	binary
PC aa C30:2	Phosphatidylcholines	DETP	-0.00801458	0.992017	0.764099	0.968501	T1	binary
PC aa C32:0	Phosphatidylcholines	DETP	-0.0300746	0.970373	0.89231	0.994604	T1	binary
PC aa C32:0	Phosphatidylcholines	DMP	-0.128487	0.879425	0.518931	0.885224	T1	binary
PC aa C32:0	Phosphatidylcholines	DEP	-0.0634512	0.93852	0.0764074	0.463374	T1	binary
PC aa C32:0	Phosphatidylcholines	DMTP	-0.043191	0.957728	0.203862	0.663038	T1	binary
PC aa C32:0	Phosphatidylcholines	DMDTP	0.00769654	1.00773	0.198516	0.663038	T1	binary
PC aa C32:1	Phosphatidylcholines	DEP	-0.0458103	0.955223	0.914009	0.994604	T1	binary
PC aa C32:1	Phosphatidylcholines	DMP	-0.0549427	0.946539	0.315292	0.769804	T1	binary
PC aa C32:1	Phosphatidylcholines	DMDTP	-0.0574893	0.944132	0.0961943	0.513036	T1	binary
PC aa C32:1	Phosphatidylcholines	DMTP	0.0520292	1.05341	0.240233	0.707951	T1	binary
PC aa C32:1	Phosphatidylcholines	DETP	-0.0732154	0.929401	0.367482	0.789561	T1	binary
PC aa C32:2	Phosphatidylcholines	DETP	-0.0511053	0.950179	0.271745	0.73508	T1	binary
PC aa C32:2	Phosphatidylcholines	DMTP	0.0505449	1.05184	0.354754	0.784315	T1	binary
PC aa C32:2	Phosphatidylcholines	DEP	-0.0518327	0.949488	0.532595	0.885224	T1	binary
PC aa C32:2	Phosphatidylcholines	DMDTP	0.0163526	1.01649	0.164207	0.620522	T1	binary
PC aa C32:2	Phosphatidylcholines	DMP	0.015324	1.01544	0.756891	0.968501	T1	binary
PC aa C32:3	Phosphatidylcholines	DMDTP	0.0890643	1.09315	0.700274	0.94884	T1	binary
PC aa C32:3	Phosphatidylcholines	DMP	-0.0505565	0.9507	0.138149	0.585696	T1	binary
PC aa C32:3	Phosphatidylcholines	DETP	0.0383046	1.03905	0.477859	0.85721	T1	binary
PC aa C32:3	Phosphatidylcholines	DEP	-0.0220664	0.978175	0.659274	0.935423	T1	binary
PC aa C32:3	Phosphatidylcholines	DMTP	-0.0513791	0.949918	0.709159	0.952299	T1	binary
PC aa C34:1	Phosphatidylcholines	DMP	-0.0512448	0.950046	0.260299	0.717013	T1	binary
PC aa C34:1	Phosphatidylcholines	DMDTP	-0.149149	0.861441	0.107512	0.544098	T1	binary
PC aa C34:1	Phosphatidylcholines	DEP	-0.0451852	0.95582	0.0347674	0.405947	T1	binary
PC aa C34:1	Phosphatidylcholines	DETP	-0.0675584	0.934673	0.418806	0.830983	T1	binary
PC aa C34:1	Phosphatidylcholines	DMTP	-0.0572522	0.944356	0.152398	0.604097	T1	binary
PC aa C34:2	Phosphatidylcholines	DEP	-0.0514813	0.949821	0.392078	0.816739	T1	binary
PC aa C34:2	Phosphatidylcholines	DMP	-0.0018087	0.998193	0.234679	0.707873	T1	binary
PC aa C34:2	Phosphatidylcholines	DETP	-0.00652178	0.993499	0.973489	0.994604	T1	binary
PC aa C34:2	Phosphatidylcholines	DMDTP	-0.0359104	0.964727	0.832295	0.994604	T1	binary
PC aa C34:2	Phosphatidylcholines	DMTP	-0.0389325	0.961816	0.43277	0.832335	T1	binary
PC aa C34:3	Phosphatidylcholines	DMP	-0.11734	0.889283	0.474502	0.85721	T1	binary
PC aa C34:3	Phosphatidylcholines	DETP	-0.0632971	0.938665	0.104015	0.535957	T1	binary
PC aa C34:3	Phosphatidylcholines	DEP	-0.0946758	0.909668	0.457638	0.841985	T1	binary
PC aa C34:3	Phosphatidylcholines	DMDTP	-0.0542537	0.947192	0.018399	0.294383	T1	binary
PC aa C34:3	Phosphatidylcholines	DMTP	-0.0279649	0.972423	0.357879	0.784315	T1	binary
PC aa C34:4	Phosphatidylcholines	DMDTP	-0.0474121	0.953694	0.433492	0.832335	T1	binary
PC aa C34:4	Phosphatidylcholines	DMTP	0.0259969	1.02634	0.370379	0.793518	T1	binary
PC aa C34:4	Phosphatidylcholines	DEP	-0.0790241	0.924018	0.736421	0.967699	T1	binary
PC aa C34:4	Phosphatidylcholines	DETP	0.00557968	1.0056	0.205405	0.663038	T1	binary
PC aa C34:4	Phosphatidylcholines	DMP	-0.0672776	0.934936	0.911467	0.994604	T1	binary
PC aa C36:1	Phosphatidylcholines	DMDTP	-0.0202056	0.979997	0.0451035	0.405947	T1	binary
PC aa C36:1	Phosphatidylcholines	DETP	-0.025301	0.975016	0.73125	0.967699	T1	binary
PC aa C36:1	Phosphatidylcholines	DMTP	-0.0794983	0.92358	0.609274	0.906445	T1	binary
PC aa C36:1	Phosphatidylcholines	DEP	0.00524456	1.00526	0.277576	0.742836	T1	binary
PC aa C36:1	Phosphatidylcholines	DMP	-0.0325712	0.967954	0.911084	0.994604	T1	binary
PC aa C36:2	Phosphatidylcholines	DMP	-0.064394	0.937636	0.456391	0.841985	T1	binary
PC aa C36:2	Phosphatidylcholines	DEP	-0.0172166	0.982931	0.341361	0.780038	T1	binary
PC aa C36:2	Phosphatidylcholines	DMDTP	-0.0236024	0.976674	0.581011	0.895604	T1	binary
PC aa C36:2	Phosphatidylcholines	DETP	-0.0259309	0.974402	0.668982	0.939841	T1	binary
PC aa C36:2	Phosphatidylcholines	DMTP	0.0146567	1.01476	0.57548	0.895604	T1	binary
PC aa C36:3	Phosphatidylcholines	DEP	-0.0153863	0.984731	0.825131	0.994604	T1	binary
PC aa C36:3	Phosphatidylcholines	DMTP	-0.00431061	0.995699	0.734441	0.967699	T1	binary
PC aa C36:3	Phosphatidylcholines	DETP	-0.0127468	0.987334	0.936391	0.994604	T1	binary
PC aa C36:3	Phosphatidylcholines	DMP	0.00716137	1.00719	0.767272	0.968501	T1	binary
PC aa C36:3	Phosphatidylcholines	DMDTP	-0.0788826	0.924148	0.814732	0.994517	T1	binary
PC aa C36:4	Phosphatidylcholines	DMP	-0.0487435	0.952425	0.0726113	0.450298	T1	binary
PC aa C36:4	Phosphatidylcholines	DETP	-0.12798	0.879871	0.382793	0.801839	T1	binary
PC aa C36:4	Phosphatidylcholines	DEP	-0.0824442	0.920863	0.0622242	0.441439	T1	binary
PC aa C36:4	Phosphatidylcholines	DMDTP	-0.0917466	0.912336	0.00958725	0.218473	T1	binary
PC aa C36:4	Phosphatidylcholines	DMTP	-0.0270194	0.973342	0.05163	0.405947	T1	binary
PC aa C36:5	Phosphatidylcholines	DMTP	-0.0524073	0.948942	0.68755	0.942184	T1	binary
PC aa C36:5	Phosphatidylcholines	DMDTP	-0.0884782	0.915323	0.248574	0.710751	T1	binary
PC aa C36:5	Phosphatidylcholines	DEP	0.0650188	1.06718	0.359825	0.784315	T1	binary
PC aa C36:5	Phosphatidylcholines	DMP	-0.0647697	0.937283	0.333531	0.777075	T1	binary
PC aa C36:5	Phosphatidylcholines	DETP	0.0391204	1.0399	0.425597	0.832335	T1	binary
PC aa C36:6	Phosphatidylcholines	DEP	-0.0535604	0.947849	0.682273	0.942184	T1	binary
PC aa C36:6	Phosphatidylcholines	DMDTP	-0.0102696	0.989783	0.223587	0.695332	T1	binary
PC aa C36:6	Phosphatidylcholines	DETP	-0.0254394	0.974881	0.894673	0.994604	T1	binary
PC aa C36:6	Phosphatidylcholines	DMTP	-0.0499587	0.951269	0.695828	0.946712	T1	binary
PC aa C36:6	Phosphatidylcholines	DMP	-0.100804	0.90411	0.401008	0.823929	T1	binary
PC aa C38:1	Phosphatidylcholines	DEP	0.0125783	1.01266	0.230159	0.703576	T1	binary
PC aa C38:1	Phosphatidylcholines	DMP	-0.0842118	0.919237	0.821424	0.994517	T1	binary
PC aa C38:1	Phosphatidylcholines	DMDTP	-0.227218	0.796747	0.0335771	0.404664	T1	binary
PC aa C38:1	Phosphatidylcholines	DETP	-0.116124	0.890365	0.00215111	0.0851387	T1	binary
PC aa C38:1	Phosphatidylcholines	DMTP	-0.0908506	0.913154	0.0486802	0.405947	T1	binary
PC aa C38:3	Phosphatidylcholines	DEP	-0.0429356	0.957973	0.229827	0.703576	T1	binary
PC aa C38:3	Phosphatidylcholines	DMP	-0.0701921	0.932215	0.375655	0.799885	T1	binary
PC aa C38:3	Phosphatidylcholines	DMTP	-0.0533916	0.948009	0.180317	0.650174	T1	binary
PC aa C38:3	Phosphatidylcholines	DMDTP	-0.0955098	0.908909	0.130058	0.568627	T1	binary
PC aa C38:3	Phosphatidylcholines	DETP	-0.0897569	0.914153	0.131313	0.568717	T1	binary
PC aa C38:4	Phosphatidylcholines	DETP	-0.0117794	0.98829	0.0976517	0.517142	T1	binary
PC aa C38:4	Phosphatidylcholines	DMTP	-0.0359154	0.964722	0.794496	0.981052	T1	binary
PC aa C38:4	Phosphatidylcholines	DMP	-0.0195225	0.980667	0.404604	0.8268	T1	binary
PC aa C38:4	Phosphatidylcholines	DMDTP	-0.16006	0.852093	0.522076	0.885224	T1	binary
PC aa C38:4	Phosphatidylcholines	DEP	-0.0449462	0.956049	0.0180143	0.294383	T1	binary
PC aa C38:5	Phosphatidylcholines	DMDTP	-0.0470237	0.954065	0.181565	0.650174	T1	binary
PC aa C38:5	Phosphatidylcholines	DMTP	-0.0420614	0.958811	0.345904	0.782597	T1	binary
PC aa C38:5	Phosphatidylcholines	DEP	-0.0835448	0.91985	0.561777	0.895604	T1	binary
PC aa C38:5	Phosphatidylcholines	DMP	0.0343553	1.03495	0.0696287	0.445279	T1	binary
PC aa C38:5	Phosphatidylcholines	DETP	-0.113106	0.893056	0.5601	0.895604	T1	binary
PC aa C38:6	Phosphatidylcholines	DEP	-0.00380544	0.996202	0.0911551	0.496729	T1	binary
PC aa C38:6	Phosphatidylcholines	DMP	-0.0774668	0.925458	0.92947	0.994604	T1	binary
PC aa C38:6	Phosphatidylcholines	DETP	-0.0582507	0.943413	0.152053	0.604097	T1	binary
PC aa C38:6	Phosphatidylcholines	DMTP	-0.0674031	0.934818	0.199486	0.663038	T1	binary
PC aa C38:6	Phosphatidylcholines	DMDTP	0.0613689	1.06329	0.02831	0.360572	T1	binary
PC aa C40:2	Phosphatidylcholines	DETP	0.0107528	1.01081	0.417816	0.830983	T1	binary
PC aa C40:2	Phosphatidylcholines	DMP	-0.0234541	0.976819	0.861871	0.994604	T1	binary
PC aa C40:2	Phosphatidylcholines	DEP	-0.0754422	0.927333	0.802833	0.988102	T1	binary
PC aa C40:2	Phosphatidylcholines	DMDTP	0.0451921	1.04623	0.0853483	0.491843	T1	binary
PC aa C40:2	Phosphatidylcholines	DMTP	0.0462585	1.04735	0.482399	0.85721	T1	binary
PC aa C40:3	Phosphatidylcholines	DEP	-0.0725497	0.93002	0.613763	0.90788	T1	binary
PC aa C40:3	Phosphatidylcholines	DMP	-0.0226973	0.977558	0.197493	0.663038	T1	binary
PC aa C40:3	Phosphatidylcholines	DMDTP	0.0034784	1.00348	0.588994	0.895604	T1	binary
PC aa C40:3	Phosphatidylcholines	DMTP	0.16509	1.1795	0.95542	0.994604	T1	binary
PC aa C40:3	Phosphatidylcholines	DETP	0.0896357	1.09378	0.0220803	0.309803	T1	binary
PC aa C42:1	Phosphatidylcholines	DETP	-0.0294426	0.970987	0.143208	0.588483	T1	binary
PC aa C42:1	Phosphatidylcholines	DMTP	-0.0310307	0.969446	0.571593	0.895604	T1	binary
PC aa C42:1	Phosphatidylcholines	DMDTP	0.00905648	1.0091	0.376542	0.799885	T1	binary
PC aa C42:1	Phosphatidylcholines	DEP	-0.0274136	0.972959	0.905198	0.994604	T1	binary
PC aa C42:1	Phosphatidylcholines	DMP	0.0709057	1.07348	0.573612	0.895604	T1	binary
PC aa C42:2	Phosphatidylcholines	DMDTP	0.0246621	1.02497	0.0525393	0.407315	T1	binary
PC aa C42:2	Phosphatidylcholines	DMTP	0.0389775	1.03975	0.647495	0.924852	T1	binary
PC aa C42:2	Phosphatidylcholines	DMP	0.0190986	1.01928	0.458667	0.841985	T1	binary
PC aa C42:2	Phosphatidylcholines	DETP	0.0116941	1.01176	0.765649	0.968501	T1	binary
PC aa C42:2	Phosphatidylcholines	DEP	-0.0263867	0.973958	0.882392	0.994604	T1	binary
PC aa C42:4	Phosphatidylcholines	DEP	0.0286253	1.02904	0.779486	0.972095	T1	binary
PC aa C42:4	Phosphatidylcholines	DMP	-0.0448326	0.956158	0.649154	0.924852	T1	binary
PC aa C42:4	Phosphatidylcholines	DMTP	-0.0248415	0.975464	0.489893	0.857393	T1	binary
PC aa C42:4	Phosphatidylcholines	DMDTP	-0.0902978	0.913659	0.569608	0.895604	T1	binary
PC aa C42:4	Phosphatidylcholines	DETP	-0.0910749	0.912949	0.253063	0.710995	T1	binary
PC ae C32:1	Phosphatidylcholines	DETP	-0.0145788	0.985527	0.0941656	0.505804	T1	binary
PC ae C32:1	Phosphatidylcholines	DMP	-0.0753895	0.927382	0.734851	0.967699	T1	binary
PC ae C32:1	Phosphatidylcholines	DEP	-0.0389154	0.961832	0.257231	0.713793	T1	binary
PC ae C32:1	Phosphatidylcholines	DMDTP	-0.0741587	0.928524	0.203873	0.663038	T1	binary
PC ae C32:1	Phosphatidylcholines	DMTP	-0.119513	0.887352	0.104055	0.535957	T1	binary
PC ae C32:2	Phosphatidylcholines	DEP	-0.138685	0.870502	0.198278	0.663038	T1	binary
PC ae C32:2	Phosphatidylcholines	DMP	-0.0805615	0.922598	0.0135502	0.254745	T1	binary
PC ae C32:2	Phosphatidylcholines	DMDTP	-0.107093	0.898442	0.0674791	0.445279	T1	binary
PC ae C32:2	Phosphatidylcholines	DMTP	-0.185024	0.831084	0.101448	0.529784	T1	binary
PC ae C32:2	Phosphatidylcholines	DETP	-0.0573481	0.944265	0.0230704	0.309803	T1	binary
PC ae C34:0	Phosphatidylcholines	DMDTP	0.0120709	1.01214	0.110341	0.545623	T1	binary
PC ae C34:0	Phosphatidylcholines	DMTP	0.138543	1.1486	0.819608	0.994517	T1	binary
PC ae C34:0	Phosphatidylcholines	DEP	0.109882	1.11615	0.0807213	0.479405	T1	binary
PC ae C34:0	Phosphatidylcholines	DETP	0.0242564	1.02455	0.0776354	0.467055	T1	binary
PC ae C34:0	Phosphatidylcholines	DMP	-0.0499697	0.951258	0.634813	0.923364	T1	binary
PC ae C34:1	Phosphatidylcholines	DMDTP	-0.0462712	0.954783	0.105985	0.542184	T1	binary
PC ae C34:1	Phosphatidylcholines	DMP	-0.0505646	0.950692	0.285014	0.743908	T1	binary
PC ae C34:1	Phosphatidylcholines	DETP	-0.130541	0.877621	0.354334	0.784315	T1	binary
PC ae C34:1	Phosphatidylcholines	DEP	-0.0349681	0.965636	0.0531284	0.407679	T1	binary
PC ae C34:1	Phosphatidylcholines	DMTP	-0.0487814	0.952389	0.444392	0.84177	T1	binary
PC ae C34:2	Phosphatidylcholines	DEP	0.0443669	1.04537	0.462176	0.841985	T1	binary
PC ae C34:2	Phosphatidylcholines	DMTP	0.035035	1.03566	0.328336	0.777075	T1	binary
PC ae C34:2	Phosphatidylcholines	DMDTP	-0.00164604	0.998355	0.252153	0.710995	T1	binary
PC ae C34:2	Phosphatidylcholines	DMP	0.0473968	1.04854	0.969502	0.994604	T1	binary
PC ae C34:2	Phosphatidylcholines	DETP	-0.0959408	0.908518	0.380013	0.801798	T1	binary
PC ae C34:3	Phosphatidylcholines	DEP	-0.0424557	0.958433	0.192909	0.662408	T1	binary
PC ae C34:3	Phosphatidylcholines	DETP	0.00902775	1.00907	0.484454	0.85721	T1	binary
PC ae C34:3	Phosphatidylcholines	DMTP	0.0265872	1.02694	0.858343	0.994604	T1	binary
PC ae C34:3	Phosphatidylcholines	DMP	-0.0478876	0.953241	0.585661	0.895604	T1	binary
PC ae C34:3	Phosphatidylcholines	DMDTP	-0.0521148	0.94922	0.162198	0.619153	T1	binary
PC ae C36:1	Phosphatidylcholines	DMP	0.0719161	1.07457	0.367032	0.789561	T1	binary
PC ae C36:1	Phosphatidylcholines	DETP	0.0591314	1.06091	0.331188	0.777075	T1	binary
PC ae C36:1	Phosphatidylcholines	DEP	-0.0099483	0.990101	0.525333	0.885224	T1	binary
PC ae C36:1	Phosphatidylcholines	DMDTP	-0.0340508	0.966522	0.815118	0.994517	T1	binary
PC ae C36:1	Phosphatidylcholines	DMTP	0.00239072	1.00239	0.590317	0.895604	T1	binary
PC ae C36:2	Phosphatidylcholines	DMTP	0.012567	1.01265	0.967357	0.994604	T1	binary
PC ae C36:2	Phosphatidylcholines	DMDTP	-0.152473	0.858582	0.749577	0.968501	T1	binary
PC ae C36:2	Phosphatidylcholines	DEP	0.00616148	1.00618	0.0698688	0.445279	T1	binary
PC ae C36:2	Phosphatidylcholines	DMP	-0.0268301	0.973527	0.912042	0.994604	T1	binary
PC ae C36:2	Phosphatidylcholines	DETP	0.0346932	1.0353	0.701597	0.948923	T1	binary
PC ae C36:3	Phosphatidylcholines	DMDTP	-0.0207859	0.979429	0.281156	0.743908	T1	binary
PC ae C36:3	Phosphatidylcholines	DETP	0.0106907	1.01075	0.715123	0.958596	T1	binary
PC ae C36:3	Phosphatidylcholines	DMTP	-0.102353	0.902711	0.822592	0.994517	T1	binary
PC ae C36:3	Phosphatidylcholines	DEP	-0.00368621	0.996321	0.142534	0.588483	T1	binary
PC ae C36:3	Phosphatidylcholines	DMP	-0.164401	0.848401	0.935114	0.994604	T1	binary
PC ae C36:4	Phosphatidylcholines	DMP	-0.0727006	0.929879	0.00456293	0.140843	T1	binary
PC ae C36:4	Phosphatidylcholines	DEP	-0.0649518	0.937113	0.460551	0.841985	T1	binary
PC ae C36:4	Phosphatidylcholines	DMDTP	-0.0141969	0.985903	0.160601	0.616289	T1	binary
PC ae C36:4	Phosphatidylcholines	DETP	-0.0540128	0.94742	0.861792	0.994604	T1	binary
PC ae C36:4	Phosphatidylcholines	DMTP	-0.0194972	0.980692	0.430347	0.832335	T1	binary
PC ae C36:5	Phosphatidylcholines	DEP	-0.0356906	0.964939	0.838108	0.994604	T1	binary
PC ae C36:5	Phosphatidylcholines	DMTP	-0.0611728	0.940661	0.586543	0.895604	T1	binary
PC ae C36:5	Phosphatidylcholines	DETP	0.105211	1.11095	0.440187	0.838567	T1	binary
PC ae C36:5	Phosphatidylcholines	DMP	-0.0846622	0.918823	0.120637	0.556106	T1	binary
PC ae C36:5	Phosphatidylcholines	DMDTP	0.0294797	1.02992	0.0576815	0.421131	T1	binary
PC ae C38:2	Phosphatidylcholines	DMP	0.0137849	1.01388	0.548054	0.895604	T1	binary
PC ae C38:2	Phosphatidylcholines	DETP	0.0542489	1.05575	0.819484	0.994517	T1	binary
PC ae C38:2	Phosphatidylcholines	DMTP	-0.000811461	0.999189	0.28589	0.743908	T1	binary
PC ae C38:2	Phosphatidylcholines	DMDTP	0.0107462	1.0108	0.981099	0.994604	T1	binary
PC ae C38:2	Phosphatidylcholines	DEP	-0.00599025	0.994028	0.885151	0.994604	T1	binary
PC ae C38:3	Phosphatidylcholines	DMDTP	-0.0466048	0.954465	0.845166	0.994604	T1	binary
PC ae C38:3	Phosphatidylcholines	DMTP	-0.134788	0.873901	0.307214	0.769804	T1	binary
PC ae C38:3	Phosphatidylcholines	DEP	0.0099799	1.01003	0.0455842	0.405947	T1	binary
PC ae C38:3	Phosphatidylcholines	DMP	-0.00802295	0.992009	0.817797	0.994517	T1	binary
PC ae C38:3	Phosphatidylcholines	DETP	-0.165379	0.847573	0.88237	0.994604	T1	binary
PC ae C38:4	Phosphatidylcholines	DEP	-0.102696	0.902401	0.0322143	0.397134	T1	binary
PC ae C38:4	Phosphatidylcholines	DETP	-0.128674	0.879261	0.113188	0.545623	T1	binary
PC ae C38:4	Phosphatidylcholines	DMTP	-0.0334906	0.967064	0.0174268	0.294383	T1	binary
PC ae C38:4	Phosphatidylcholines	DMP	-0.0837136	0.919695	0.499909	0.868284	T1	binary
PC ae C38:4	Phosphatidylcholines	DMDTP	0.0241967	1.02449	0.0209695	0.309198	T1	binary
PC ae C38:5	Phosphatidylcholines	DMP	0.0201864	1.02039	0.641571	0.924852	T1	binary
PC ae C38:5	Phosphatidylcholines	DETP	0.0713777	1.07399	0.75221	0.968501	T1	binary
PC ae C38:5	Phosphatidylcholines	DMDTP	0.0167372	1.01688	0.0505541	0.405947	T1	binary
PC ae C38:5	Phosphatidylcholines	DMTP	0.000338647	1.00034	0.755889	0.968501	T1	binary
PC ae C38:5	Phosphatidylcholines	DEP	-0.105962	0.899458	0.99657	0.999065	T1	binary
PC ae C40:2	Phosphatidylcholines	DEP	-0.00242787	0.997575	0.121278	0.556106	T1	binary
PC ae C40:2	Phosphatidylcholines	DMP	-0.0471045	0.953988	0.956254	0.994604	T1	binary
PC ae C40:2	Phosphatidylcholines	DETP	0.00333812	1.00334	0.39855	0.822954	T1	binary
PC ae C40:2	Phosphatidylcholines	DMTP	-0.0359637	0.964675	0.942876	0.994604	T1	binary
PC ae C40:2	Phosphatidylcholines	DMDTP	-0.0771562	0.925745	0.253386	0.710995	T1	binary
PC ae C40:3	Phosphatidylcholines	DETP	-0.0733249	0.929299	0.312771	0.769804	T1	binary
PC ae C40:3	Phosphatidylcholines	DMTP	-0.033619	0.96694	0.246541	0.710751	T1	binary
PC ae C40:3	Phosphatidylcholines	DMDTP	0.00331732	1.00332	0.428772	0.832335	T1	binary
PC ae C40:3	Phosphatidylcholines	DMP	0.0142754	1.01438	0.955845	0.994604	T1	binary
PC ae C40:3	Phosphatidylcholines	DEP	0.0371142	1.03781	0.876872	0.994604	T1	binary
PC ae C40:5	Phosphatidylcholines	DMDTP	0.13807	1.14806	0.26005	0.717013	T1	binary
PC ae C40:5	Phosphatidylcholines	DMTP	0.0941629	1.09874	0.00524982	0.140843	T1	binary
PC ae C40:5	Phosphatidylcholines	DMP	-0.00733665	0.99269	0.0540049	0.408983	T1	binary
PC ae C40:5	Phosphatidylcholines	DEP	0.112449	1.11902	0.918097	0.994604	T1	binary
PC ae C40:5	Phosphatidylcholines	DETP	0.00135161	1.00135	0.0516718	0.405947	T1	binary
PC ae C40:6	Phosphatidylcholines	DEP	-0.0182239	0.981941	0.98433	0.994604	T1	binary
PC ae C40:6	Phosphatidylcholines	DMP	-0.0190041	0.981175	0.682254	0.942184	T1	binary
PC ae C40:6	Phosphatidylcholines	DMTP	0.00907229	1.00911	0.686557	0.942184	T1	binary
PC ae C40:6	Phosphatidylcholines	DMDTP	-0.00871781	0.99132	0.774839	0.971131	T1	binary
PC ae C40:6	Phosphatidylcholines	DETP	0.196264	1.21685	0.876504	0.994604	T1	binary
PC ae C42:2	Phosphatidylcholines	DETP	0.0495279	1.05077	0.00537251	0.140843	T1	binary
PC ae C42:2	Phosphatidylcholines	DMP	-0.0828225	0.920515	0.409542	0.830983	T1	binary
PC ae C42:2	Phosphatidylcholines	DEP	-0.0257886	0.974541	0.346549	0.782597	T1	binary
PC ae C42:2	Phosphatidylcholines	DMDTP	-0.0377864	0.962919	0.530182	0.885224	T1	binary
PC ae C42:2	Phosphatidylcholines	DMTP	-0.0255066	0.974816	0.535731	0.885427	T1	binary
PC ae C42:3	Phosphatidylcholines	DEP	-0.0526156	0.948745	0.704884	0.949951	T1	binary
PC ae C42:3	Phosphatidylcholines	DMP	-0.0424567	0.958432	0.227129	0.702884	T1	binary
PC ae C42:3	Phosphatidylcholines	DMDTP	-0.0269251	0.973434	0.173155	0.644616	T1	binary
PC ae C42:3	Phosphatidylcholines	DMTP	0.0643034	1.06642	0.559464	0.895604	T1	binary
PC ae C42:3	Phosphatidylcholines	DETP	0.024695	1.025	0.240755	0.707951	T1	binary
PC ae C44:3	Phosphatidylcholines	DETP	-0.0472939	0.953807	0.686765	0.942184	T1	binary
PC ae C44:3	Phosphatidylcholines	DMTP	0.000769766	1.00077	0.361245	0.785133	T1	binary
PC ae C44:3	Phosphatidylcholines	DMDTP	0.0759964	1.07896	0.982344	0.994604	T1	binary
PC ae C44:3	Phosphatidylcholines	DEP	-0.0102094	0.989843	0.319211	0.77685	T1	binary
PC ae C44:3	Phosphatidylcholines	DMP	0.0662963	1.06854	0.834298	0.994604	T1	binary
PC ae C44:4	Phosphatidylcholines	DMDTP	0.0338656	1.03445	0.0696587	0.445279	T1	binary
PC ae C44:4	Phosphatidylcholines	DMP	0.00505238	1.00507	0.518235	0.885224	T1	binary
PC ae C44:4	Phosphatidylcholines	DETP	0.000865064	1.00087	0.937304	0.994604	T1	binary
PC ae C44:4	Phosphatidylcholines	DEP	0.0179855	1.01815	0.991257	0.995227	T1	binary
PC ae C44:4	Phosphatidylcholines	DMTP	0.0397777	1.04058	0.738818	0.967699	T1	binary
PC ae C44:5	Phosphatidylcholines	DEP	0.0572229	1.05889	0.620531	0.911404	T1	binary
PC ae C44:5	Phosphatidylcholines	DMP	0.0381905	1.03893	0.289001	0.746834	T1	binary
PC ae C44:5	Phosphatidylcholines	DMTP	0.0759641	1.07892	0.484231	0.85721	T1	binary
PC ae C44:5	Phosphatidylcholines	DMDTP	0.00121461	1.00122	0.0403569	0.405947	T1	binary
PC ae C44:5	Phosphatidylcholines	DETP	-0.112132	0.893926	0.985108	0.994604	T1	binary
PEA	Biogenic Amines	DMTP	-0.0588661	0.942833	0.022562	0.309803	T1	binary
PEA	Biogenic Amines	DMDTP	-0.0370984	0.963581	0.0730537	0.450298	T1	binary
PEA	Biogenic Amines	DMP	-0.0586132	0.943072	0.414439	0.830983	T1	binary
PEA	Biogenic Amines	DETP	-0.0497034	0.951512	0.313766	0.769804	T1	binary
PEA	Biogenic Amines	DEP	0.0640286	1.06612	0.481556	0.85721	T1	binary
SM (OH) C16:1	Sphingomyelins	DMP	0.121623	1.12933	0.159256	0.616289	T1	binary
SM (OH) C16:1	Sphingomyelins	DETP	0.0987579	1.1038	0.028769	0.360572	T1	binary
SM (OH) C16:1	Sphingomyelins	DEP	0.031294	1.03179	0.153466	0.604224	T1	binary
SM (OH) C16:1	Sphingomyelins	DMDTP	0.0714743	1.07409	0.320573	0.777075	T1	binary
SM (OH) C16:1	Sphingomyelins	DMTP	-0.0650744	0.936998	0.127263	0.562953	T1	binary
SM (OH) C22:1	Sphingomyelins	DMTP	-0.0599483	0.941813	0.216753	0.684867	T1	binary
SM (OH) C22:1	Sphingomyelins	DMDTP	-0.0499718	0.951256	0.0924981	0.500421	T1	binary
SM (OH) C22:1	Sphingomyelins	DEP	0.0563079	1.05792	0.519259	0.885224	T1	binary
SM (OH) C22:1	Sphingomyelins	DMP	-0.0714939	0.931002	0.24797	0.710751	T1	binary
SM (OH) C22:1	Sphingomyelins	DETP	-0.00145154	0.99855	0.249816	0.710995	T1	binary
SM (OH) C22:2	Sphingomyelins	DEP	0.023136	1.02341	0.983195	0.994604	T1	binary
SM (OH) C22:2	Sphingomyelins	DMP	-0.00554393	0.994471	0.608459	0.906445	T1	binary
SM (OH) C22:2	Sphingomyelins	DETP	-0.0499576	0.95127	0.921373	0.994604	T1	binary
SM (OH) C22:2	Sphingomyelins	DMTP	-0.00552466	0.994491	0.290994	0.749408	T1	binary
SM (OH) C22:2	Sphingomyelins	DMDTP	-0.0869169	0.916753	0.861943	0.994604	T1	binary
SM (OH) C24:1	Sphingomyelins	DMP	-0.0297629	0.970676	0.047299	0.405947	T1	binary
SM (OH) C24:1	Sphingomyelins	DETP	-0.0492791	0.951915	0.590942	0.895604	T1	binary
SM (OH) C24:1	Sphingomyelins	DEP	-0.0543185	0.94713	0.467148	0.846494	T1	binary
SM (OH) C24:1	Sphingomyelins	DMDTP	-0.0717821	0.930734	0.0839266	0.489246	T1	binary
SM (OH) C24:1	Sphingomyelins	DMTP	-0.072625	0.92995	0.124163	0.562282	T1	binary
SM C16:1	Sphingomyelins	DEP	-0.00907197	0.990969	0.274583	0.740095	T1	binary
SM C16:1	Sphingomyelins	DMP	-0.00521873	0.994795	0.832899	0.994604	T1	binary
SM C16:1	Sphingomyelins	DETP	-0.0613967	0.94045	0.922812	0.994604	T1	binary
SM C16:1	Sphingomyelins	DMTP	-0.0191627	0.98102	0.176446	0.647037	T1	binary
SM C16:1	Sphingomyelins	DMDTP	-0.0332429	0.967304	0.52979	0.885224	T1	binary
SM C18:0	Sphingomyelins	DMP	-0.0577353	0.9439	0.44047	0.838567	T1	binary
SM C18:0	Sphingomyelins	DETP	-0.0244474	0.975849	0.284872	0.743908	T1	binary
SM C18:0	Sphingomyelins	DMTP	0.0191955	1.01938	0.588991	0.895604	T1	binary
SM C18:0	Sphingomyelins	DEP	-0.0267344	0.97362	0.771661	0.970386	T1	binary
SM C18:0	Sphingomyelins	DMDTP	-0.0363776	0.964276	0.380992	0.801798	T1	binary
SM C18:1	Sphingomyelins	DMTP	-0.0737248	0.928927	0.433877	0.832335	T1	binary
SM C18:1	Sphingomyelins	DMDTP	-0.0858443	0.917737	0.019606	0.300891	T1	binary
SM C18:1	Sphingomyelins	DEP	0.0238992	1.02419	0.206627	0.663038	T1	binary
SM C18:1	Sphingomyelins	DMP	-0.0316505	0.968845	0.590369	0.895604	T1	binary
SM C18:1	Sphingomyelins	DETP	-0.134914	0.873791	0.56795	0.895604	T1	binary
SM C20:2	Sphingomyelins	DEP	-0.0216478	0.978585	0.157763	0.614704	T1	binary
SM C20:2	Sphingomyelins	DMP	-0.117644	0.889013	0.72868	0.967699	T1	binary
SM C20:2	Sphingomyelins	DETP	0.0279528	1.02835	0.152631	0.604097	T1	binary
SM C20:2	Sphingomyelins	DMTP	0.00304058	1.00305	0.67504	0.942184	T1	binary
SM C20:2	Sphingomyelins	DMDTP	-0.0753612	0.927408	0.946133	0.994604	T1	binary
SM C22:3	Sphingomyelins	DMP	0.0128687	1.01295	0.137589	0.585696	T1	binary
SM C22:3	Sphingomyelins	DETP	0.0137876	1.01388	0.845562	0.994604	T1	binary
SM C22:3	Sphingomyelins	DEP	-0.000569378	0.999431	0.865599	0.994604	T1	binary
SM C22:3	Sphingomyelins	DMDTP	-0.0258652	0.974466	0.987879	0.994604	T1	binary
SM C22:3	Sphingomyelins	DMTP	-0.026471	0.973876	0.64238	0.924852	T1	binary
SM C24:0	Sphingomyelins	DEP	-0.0033637	0.996642	0.726173	0.966517	T1	binary
SM C24:0	Sphingomyelins	DMP	-0.00247599	0.997527	0.945344	0.994604	T1	binary
SM C24:0	Sphingomyelins	DETP	-0.013223	0.986864	0.967806	0.994604	T1	binary
SM C24:0	Sphingomyelins	DMTP	-0.0599279	0.941832	0.797379	0.982998	T1	binary
SM C24:0	Sphingomyelins	DMDTP	-0.0212408	0.978983	0.08568	0.491843	T1	binary
SM C24:1	Sphingomyelins	DMTP	0.015919	1.01605	0.704829	0.949951	T1	binary
SM C24:1	Sphingomyelins	DMP	-0.0382839	0.96244	0.763114	0.968501	T1	binary
SM C24:1	Sphingomyelins	DETP	-0.0230939	0.977171	0.564059	0.895604	T1	binary
SM C24:1	Sphingomyelins	DEP	-0.0740593	0.928617	0.779072	0.972095	T1	binary
SM C24:1	Sphingomyelins	DMDTP	-0.0500171	0.951213	0.0514538	0.405947	T1	binary
SM C26:0	Sphingomyelins	DMDTP	-0.0737856	0.928871	0.116348	0.550641	T1	binary
SM C26:0	Sphingomyelins	DEP	-0.00839708	0.991638	0.283228	0.743908	T1	binary
SM C26:0	Sphingomyelins	DMP	-0.0674714	0.934754	0.850632	0.994604	T1	binary
SM C26:0	Sphingomyelins	DETP	-0.032937	0.9676	0.232728	0.705693	T1	binary
SM C26:0	Sphingomyelins	DMTP	0.010394	1.01045	0.48446	0.85721	T1	binary
SM C26:1	Sphingomyelins	DEP	-0.0124782	0.987599	0.882055	0.994604	T1	binary
SM C26:1	Sphingomyelins	DMP	0.0290095	1.02943	0.783027	0.974895	T1	binary
SM C26:1	Sphingomyelins	DETP	-0.0610788	0.940749	0.609922	0.906445	T1	binary
SM C26:1	Sphingomyelins	DMTP	-0.0126038	0.987475	0.204438	0.663038	T1	binary
SM C26:1	Sphingomyelins	DMDTP	-0.108604	0.897086	0.696186	0.946712	T1	binary
Spermine	Biogenic Amines	DETP	-0.0217762	0.978459	0.0903961	0.496189	T1	binary
Spermine	Biogenic Amines	DMDTP	-0.000685595	0.999315	0.554349	0.895604	T1	binary
Spermine	Biogenic Amines	DMTP	-0.072471	0.930093	0.989989	0.995227	T1	binary
Spermine	Biogenic Amines	DMP	-0.0864809	0.917153	0.18418	0.652775	T1	binary
Spermine	Biogenic Amines	DEP	-0.034601	0.965991	0.285482	0.743908	T1	binary
C10	Acylcarnitines	DEP	-0.00926007	0.990783	0.605053	0.796526	T2	binary
C10	Acylcarnitines	DMP	-0.152671	0.858412	0.854746	0.926857	T2	binary
C10	Acylcarnitines	DMTP	-0.0438042	0.957141	0.00395357	0.044105	T2	binary
C10	Acylcarnitines	DMDTP	-0.0952169	0.909176	0.193822	0.460472	T2	binary
C10	Acylcarnitines	DETP	-0.065522	0.936578	0.0985941	0.343428	T2	binary
C12	Acylcarnitines	DETP	-0.0826966	0.92063	0.281683	0.548303	T2	binary
C12	Acylcarnitines	DMTP	-0.00477165	0.99524	0.133564	0.387388	T2	binary
C12	Acylcarnitines	DMDTP	0.0215221	1.02176	0.893565	0.941412	T2	binary
C12	Acylcarnitines	DEP	-0.0263251	0.974018	0.763876	0.870268	T2	binary
C12	Acylcarnitines	DMP	0.0236939	1.02398	0.620492	0.808082	T2	binary
C12:1	Acylcarnitines	DMDTP	-0.0443556	0.956614	0.534064	0.753486	T2	binary
C12:1	Acylcarnitines	DMP	0.0102686	1.01032	0.428229	0.680029	T2	binary
C12:1	Acylcarnitines	DEP	-0.0861164	0.917487	0.892625	0.941412	T2	binary
C12:1	Acylcarnitines	DETP	-0.0618904	0.939986	0.186252	0.456536	T2	binary
C12:1	Acylcarnitines	DMTP	-0.199593	0.819064	0.290033	0.557109	T2	binary
C14	Acylcarnitines	DEP	-0.0815438	0.921692	0.00337286	0.0415129	T2	binary
C14	Acylcarnitines	DMP	-0.21054	0.810147	0.100347	0.345957	T2	binary
C14	Acylcarnitines	DETP	-0.260878	0.770375	0.000201	0.00609912	T2	binary
C14	Acylcarnitines	DMTP	-0.0753665	0.927403	1.01e-06	0.000245	T2	binary
C14	Acylcarnitines	DMDTP	-0.190833	0.82627	0.0215718	0.133087	T2	binary
C14:1	Acylcarnitines	DETP	-0.108954	0.896771	0.000723	0.0147293	T2	binary
C14:1	Acylcarnitines	DEP	-0.113731	0.892498	0.0967628	0.33867	T2	binary
C14:1	Acylcarnitines	DMP	-0.21477	0.806727	0.0227798	0.135256	T2	binary
C14:1	Acylcarnitines	DMTP	-0.0565231	0.945045	4.04e-05	0.00267639	T2	binary
C14:1	Acylcarnitines	DMDTP	-0.0820801	0.921198	0.083267	0.312466	T2	binary
C14:1-OH	Acylcarnitines	DMP	-0.266499	0.766057	0.10548	0.345957	T2	binary
C14:1-OH	Acylcarnitines	DMTP	-0.0875977	0.916129	7.8e-07	0.000245	T2	binary
C14:1-OH	Acylcarnitines	DMDTP	-0.218272	0.803907	0.00865629	0.0732765	T2	binary
C14:1-OH	Acylcarnitines	DETP	-0.214029	0.807325	0.00013	0.00474692	T2	binary
C14:1-OH	Acylcarnitines	DEP	-0.250114	0.778712	0.00231075	0.0336445	T2	binary
C14:2	Acylcarnitines	DMTP	-0.155208	0.856237	1.28e-05	0.00133432	T2	binary
C14:2	Acylcarnitines	DETP	-0.0943572	0.909958	0.00989438	0.0782947	T2	binary
C14:2	Acylcarnitines	DMDTP	-0.280678	0.755271	0.0094204	0.0769867	T2	binary
C14:2	Acylcarnitines	DEP	-0.0985697	0.906133	0.000472	0.0114624	T2	binary
C14:2	Acylcarnitines	DMP	-0.303105	0.738521	0.0809137	0.305208	T2	binary
C14:2-OH	Acylcarnitines	DEP	-0.087289	0.916412	0.000728	0.0147293	T2	binary
C14:2-OH	Acylcarnitines	DMP	-0.262714	0.768962	0.161528	0.431462	T2	binary
C14:2-OH	Acylcarnitines	DETP	-0.100296	0.90457	7.77e-05	0.00332867	T2	binary
C14:2-OH	Acylcarnitines	DMDTP	-0.319365	0.72661	0.012525	0.093043	T2	binary
C14:2-OH	Acylcarnitines	DMTP	-0.00906844	0.990973	5.7e-07	0.000245	T2	binary
C16	Acylcarnitines	DMP	-0.0812524	0.921961	0.85381	0.926857	T2	binary
C16	Acylcarnitines	DEP	-0.0557548	0.945771	0.218785	0.492676	T2	binary
C16	Acylcarnitines	DMDTP	-0.214423	0.807007	0.0898483	0.325995	T2	binary
C16	Acylcarnitines	DETP	-0.210269	0.810367	0.00016	0.00528528	T2	binary
C16	Acylcarnitines	DMTP	-0.152002	0.858987	6.1e-05	0.00277459	T2	binary
C16-OH	Acylcarnitines	DEP	-0.174459	0.839911	0.0224961	0.135256	T2	binary
C16-OH	Acylcarnitines	DMTP	-0.125264	0.882264	0.000903	0.0172946	T2	binary
C16-OH	Acylcarnitines	DMP	-0.15771	0.854097	0.012409	0.093043	T2	binary
C16-OH	Acylcarnitines	DETP	-0.0406819	0.960135	0.00606195	0.0551688	T2	binary
C16-OH	Acylcarnitines	DMDTP	-0.0351371	0.965473	0.220292	0.492676	T2	binary
C16:1	Acylcarnitines	DMP	-0.137337	0.871677	0.582284	0.787923	T2	binary
C16:1	Acylcarnitines	DETP	-0.0860809	0.91752	0.0691059	0.273419	T2	binary
C16:1	Acylcarnitines	DMTP	0.0229689	1.02323	0.198149	0.46533	T2	binary
C16:1	Acylcarnitines	DMDTP	-0.0340527	0.966521	0.598098	0.796006	T2	binary
C16:1	Acylcarnitines	DEP	-0.236532	0.78936	0.690084	0.830382	T2	binary
C16:1-OH	Acylcarnitines	DMTP	-0.120802	0.886209	0.000269	0.00753312	T2	binary
C16:1-OH	Acylcarnitines	DMDTP	-0.161557	0.850818	0.00323281	0.0415129	T2	binary
C16:1-OH	Acylcarnitines	DEP	-0.137997	0.871102	0.0373174	0.18998	T2	binary
C16:1-OH	Acylcarnitines	DMP	-0.196491	0.821608	0.0167233	0.109902	T2	binary
C16:1-OH	Acylcarnitines	DETP	-0.0362514	0.964398	0.00646508	0.0581059	T2	binary
C16:2	Acylcarnitines	DMP	-0.0596192	0.942123	0.480352	0.715037	T2	binary
C16:2	Acylcarnitines	DETP	-0.144204	0.865711	0.294826	0.561868	T2	binary
C16:2	Acylcarnitines	DEP	-0.0621972	0.939698	0.0405422	0.195813	T2	binary
C16:2	Acylcarnitines	DMDTP	-0.152416	0.858631	0.067663	0.270652	T2	binary
C16:2	Acylcarnitines	DMTP	-0.0199025	0.980294	0.00398869	0.044105	T2	binary
C16:2-OH	Acylcarnitines	DMP	-0.114561	0.891757	0.743711	0.85668	T2	binary
C16:2-OH	Acylcarnitines	DEP	-0.0210084	0.979211	0.144915	0.404207	T2	binary
C16:2-OH	Acylcarnitines	DMDTP	-0.105959	0.899462	0.607048	0.79771	T2	binary
C16:2-OH	Acylcarnitines	DETP	-0.10334	0.90182	0.133471	0.387388	T2	binary
C16:2-OH	Acylcarnitines	DMTP	-0.0841916	0.919255	0.102199	0.345957	T2	binary
C18	Acylcarnitines	DEP	-0.128846	0.879109	0.206453	0.480537	T2	binary
C18	Acylcarnitines	DMTP	-0.0329319	0.967604	0.0141156	0.0988093	T2	binary
C18	Acylcarnitines	DMP	-0.0409579	0.95987	0.512155	0.737739	T2	binary
C18	Acylcarnitines	DETP	-0.0537363	0.947682	0.4725	0.715037	T2	binary
C18	Acylcarnitines	DMDTP	-0.0260622	0.974275	0.110482	0.355889	T2	binary
C18:1-OH	Acylcarnitines	DMP	-0.06974	0.932636	0.659293	0.817485	T2	binary
C18:1-OH	Acylcarnitines	DETP	-0.0910243	0.912996	0.306364	0.57188	T2	binary
C18:1-OH	Acylcarnitines	DMTP	-0.0119839	0.988088	0.138946	0.4014	T2	binary
C18:1-OH	Acylcarnitines	DMDTP	-0.0270162	0.973345	0.76336	0.870268	T2	binary
C18:1-OH	Acylcarnitines	DEP	-0.0407939	0.960027	0.731562	0.851916	T2	binary
C18:2	Acylcarnitines	DMDTP	-0.142306	0.867356	0.21019	0.482707	T2	binary
C18:2	Acylcarnitines	DEP	-0.0465723	0.954496	0.0315759	0.165376	T2	binary
C18:2	Acylcarnitines	DMP	-0.0220322	0.978209	0.341979	0.609248	T2	binary
C18:2	Acylcarnitines	DETP	-0.157191	0.854541	0.688298	0.829605	T2	binary
C18:2	Acylcarnitines	DMTP	-0.0983077	0.90637	0.00215307	0.0333497	T2	binary
C3-OH	Acylcarnitines	DMP	-0.206545	0.81339	0.0473119	0.211307	T2	binary
C3-OH	Acylcarnitines	DETP	-0.231913	0.793015	0.000324	0.00873762	T2	binary
C3-OH	Acylcarnitines	DMTP	-0.174382	0.839976	1.28e-05	0.00133432	T2	binary
C3-OH	Acylcarnitines	DEP	-0.117294	0.889323	0.00897894	0.0751341	T2	binary
C3-OH	Acylcarnitines	DMDTP	-0.15924	0.852792	0.000446	0.0113914	T2	binary
C3:1	Acylcarnitines	DEP	-0.0301943	0.970257	0.0164924	0.109902	T2	binary
C3:1	Acylcarnitines	DMP	-0.0906225	0.913362	0.538122	0.756279	T2	binary
C3:1	Acylcarnitines	DMDTP	-0.0587326	0.942959	0.00606251	0.0551688	T2	binary
C3:1	Acylcarnitines	DETP	-0.104263	0.900988	0.288849	0.557109	T2	binary
C3:1	Acylcarnitines	DMTP	-0.125533	0.882027	0.0398161	0.195813	T2	binary
DOPA	Biogenic Amines	DEP	-0.100882	0.904039	0.0871704	0.319714	T2	binary
DOPA	Biogenic Amines	DMP	-0.167378	0.84588	0.0708441	0.276099	T2	binary
DOPA	Biogenic Amines	DETP	-0.227907	0.796199	0.00503459	0.0501121	T2	binary
DOPA	Biogenic Amines	DMTP	-0.0600305	0.941736	5.23e-05	0.00277459	T2	binary
DOPA	Biogenic Amines	DMDTP	0.0965024	1.10131	0.0912656	0.327097	T2	binary
lysoPC a C14:0	Lysophosphatidylcholines	DMDTP	-0.154197	0.857103	0.0566623	0.233052	T2	binary
lysoPC a C14:0	Lysophosphatidylcholines	DETP	-0.0533476	0.94805	0.074453	0.283779	T2	binary
lysoPC a C14:0	Lysophosphatidylcholines	DMTP	-0.0259606	0.974373	0.482257	0.715037	T2	binary
lysoPC a C14:0	Lysophosphatidylcholines	DMP	0.0126403	1.01272	0.721829	0.848936	T2	binary
lysoPC a C14:0	Lysophosphatidylcholines	DEP	-0.11399	0.892267	0.898619	0.945301	T2	binary
lysoPC a C16:0	Lysophosphatidylcholines	DEP	-0.0762302	0.926603	0.130183	0.387388	T2	binary
lysoPC a C16:0	Lysophosphatidylcholines	DMTP	-0.0518202	0.9495	0.204755	0.479298	T2	binary
lysoPC a C16:0	Lysophosphatidylcholines	DMDTP	-0.0957631	0.908679	0.18304	0.453242	T2	binary
lysoPC a C16:0	Lysophosphatidylcholines	DETP	-0.0647011	0.937348	0.153287	0.416947	T2	binary
lysoPC a C16:0	Lysophosphatidylcholines	DMP	-0.133203	0.875288	0.255269	0.513359	T2	binary
lysoPC a C16:1	Lysophosphatidylcholines	DMP	-0.139109	0.870133	0.0414802	0.197823	T2	binary
lysoPC a C16:1	Lysophosphatidylcholines	DETP	-0.141868	0.867736	0.0916591	0.327097	T2	binary
lysoPC a C16:1	Lysophosphatidylcholines	DEP	-0.070782	0.931665	0.109718	0.35567	T2	binary
lysoPC a C16:1	Lysophosphatidylcholines	DMDTP	-0.114213	0.892068	0.133234	0.387388	T2	binary
lysoPC a C16:1	Lysophosphatidylcholines	DMTP	-0.0548414	0.946635	0.11753	0.370397	T2	binary
lysoPC a C17:0	Lysophosphatidylcholines	DEP	-0.0377278	0.962975	0.398695	0.656707	T2	binary
lysoPC a C17:0	Lysophosphatidylcholines	DMDTP	-0.041355	0.959488	0.246187	0.507538	T2	binary
lysoPC a C17:0	Lysophosphatidylcholines	DMP	-0.0793042	0.923759	0.398578	0.656707	T2	binary
lysoPC a C17:0	Lysophosphatidylcholines	DETP	-0.121208	0.88585	0.150418	0.414491	T2	binary
lysoPC a C17:0	Lysophosphatidylcholines	DMTP	0.00128796	1.00129	0.0167556	0.109902	T2	binary
lysoPC a C18:0	Lysophosphatidylcholines	DEP	-0.10496	0.900361	0.986233	0.999691	T2	binary
lysoPC a C18:0	Lysophosphatidylcholines	DETP	-0.0319739	0.968532	0.103001	0.345957	T2	binary
lysoPC a C18:0	Lysophosphatidylcholines	DMP	-0.0778462	0.925107	0.564179	0.778219	T2	binary
lysoPC a C18:0	Lysophosphatidylcholines	DMTP	0.019666	1.01986	0.177145	0.444695	T2	binary
lysoPC a C18:0	Lysophosphatidylcholines	DMDTP	-0.0720972	0.93044	0.599761	0.796526	T2	binary
lysoPC a C18:1	Lysophosphatidylcholines	DMDTP	-0.129828	0.878246	0.03109	0.164011	T2	binary
lysoPC a C18:1	Lysophosphatidylcholines	DETP	-0.117105	0.889492	0.0234096	0.135256	T2	binary
lysoPC a C18:1	Lysophosphatidylcholines	DMTP	-0.0205712	0.979639	0.0238532	0.135665	T2	binary
lysoPC a C18:1	Lysophosphatidylcholines	DMP	-0.100745	0.904164	0.679992	0.826853	T2	binary
lysoPC a C18:1	Lysophosphatidylcholines	DEP	-0.0161204	0.984009	0.128067	0.385258	T2	binary
lysoPC a C18:2	Lysophosphatidylcholines	DEP	0.0122917	1.01237	0.808608	0.897379	T2	binary
lysoPC a C18:2	Lysophosphatidylcholines	DMP	-0.101253	0.903705	0.807586	0.897379	T2	binary
lysoPC a C18:2	Lysophosphatidylcholines	DMDTP	-0.145167	0.864878	0.00275721	0.0371713	T2	binary
lysoPC a C18:2	Lysophosphatidylcholines	DMTP	-0.0605879	0.941211	0.00566037	0.0542204	T2	binary
lysoPC a C18:2	Lysophosphatidylcholines	DETP	-0.17178	0.842164	0.286443	0.556082	T2	binary
lysoPC a C20:4	Lysophosphatidylcholines	DMTP	-0.144133	0.865773	0.00111898	0.0198188	T2	binary
lysoPC a C20:4	Lysophosphatidylcholines	DETP	-0.0670504	0.935148	0.0111389	0.0853594	T2	binary
lysoPC a C20:4	Lysophosphatidylcholines	DMP	-0.139509	0.869785	0.191941	0.460472	T2	binary
lysoPC a C20:4	Lysophosphatidylcholines	DEP	-0.0144642	0.98564	0.0441698	0.204813	T2	binary
lysoPC a C20:4	Lysophosphatidylcholines	DMDTP	0.0815337	1.08495	0.664802	0.81891	T2	binary
lysoPC a C26:1	Lysophosphatidylcholines	DMP	0.0904045	1.09462	0.153492	0.416947	T2	binary
lysoPC a C26:1	Lysophosphatidylcholines	DEP	-0.0259137	0.974419	0.226662	0.499689	T2	binary
lysoPC a C26:1	Lysophosphatidylcholines	DMDTP	0.0336872	1.03426	0.474557	0.715037	T2	binary
lysoPC a C26:1	Lysophosphatidylcholines	DETP	-0.00188276	0.998119	0.581738	0.787923	T2	binary
lysoPC a C26:1	Lysophosphatidylcholines	DMTP	-0.155457	0.856024	0.973049	0.989516	T2	binary
lysoPC a C28:1	Lysophosphatidylcholines	DEP	-0.0833492	0.92003	0.053338	0.225756	T2	binary
lysoPC a C28:1	Lysophosphatidylcholines	DETP	0.027212	1.02759	0.254104	0.512432	T2	binary
lysoPC a C28:1	Lysophosphatidylcholines	DMP	-0.000296526	0.999704	0.676624	0.826648	T2	binary
lysoPC a C28:1	Lysophosphatidylcholines	DMTP	0.00407707	1.00409	0.99638	0.999691	T2	binary
lysoPC a C28:1	Lysophosphatidylcholines	DMDTP	-0.027331	0.973039	0.923719	0.956568	T2	binary
PC aa C30:2	Phosphatidylcholines	DETP	-0.0472325	0.953866	0.61858	0.807036	T2	binary
PC aa C30:2	Phosphatidylcholines	DMTP	-0.0402288	0.96057	0.344695	0.612043	T2	binary
PC aa C30:2	Phosphatidylcholines	DMDTP	0.0210745	1.0213	0.216594	0.491217	T2	binary
PC aa C30:2	Phosphatidylcholines	DMP	0.0389195	1.03969	0.666382	0.81947	T2	binary
PC aa C30:2	Phosphatidylcholines	DEP	-0.178132	0.836832	0.548538	0.763548	T2	binary
PC aa C32:0	Phosphatidylcholines	DEP	-0.0588079	0.942888	0.00928723	0.0768307	T2	binary
PC aa C32:0	Phosphatidylcholines	DMP	-0.108983	0.896746	0.250766	0.507538	T2	binary
PC aa C32:0	Phosphatidylcholines	DMTP	-0.0676131	0.934622	0.0420868	0.198956	T2	binary
PC aa C32:0	Phosphatidylcholines	DMDTP	-0.126162	0.881472	0.0507273	0.220451	T2	binary
PC aa C32:0	Phosphatidylcholines	DETP	-0.0383415	0.962384	0.0341195	0.177421	T2	binary
PC aa C32:1	Phosphatidylcholines	DMTP	-0.0879413	0.915815	0.448907	0.698468	T2	binary
PC aa C32:1	Phosphatidylcholines	DETP	0.0131668	1.01325	0.117294	0.370397	T2	binary
PC aa C32:1	Phosphatidylcholines	DMP	-0.0434167	0.957512	0.79094	0.89272	T2	binary
PC aa C32:1	Phosphatidylcholines	DEP	-0.0533684	0.948031	0.507583	0.737721	T2	binary
PC aa C32:1	Phosphatidylcholines	DMDTP	-0.0211872	0.979036	0.105973	0.345957	T2	binary
PC aa C32:2	Phosphatidylcholines	DEP	-0.119944	0.88697	0.777948	0.880787	T2	binary
PC aa C32:2	Phosphatidylcholines	DMDTP	-0.0383322	0.962393	0.00170039	0.0281337	T2	binary
PC aa C32:2	Phosphatidylcholines	DMP	-0.0653164	0.936771	0.493836	0.724824	T2	binary
PC aa C32:2	Phosphatidylcholines	DETP	-0.0463613	0.954697	0.313044	0.578416	T2	binary
PC aa C32:2	Phosphatidylcholines	DMTP	0.0917376	1.09608	0.426532	0.679465	T2	binary
PC aa C32:3	Phosphatidylcholines	DMP	0.0207814	1.021	0.150979	0.414491	T2	binary
PC aa C32:3	Phosphatidylcholines	DMTP	-0.0411183	0.959716	0.734931	0.851958	T2	binary
PC aa C32:3	Phosphatidylcholines	DEP	0.00566806	1.00568	0.60073	0.796526	T2	binary
PC aa C32:3	Phosphatidylcholines	DMDTP	0.0611854	1.0631	0.887258	0.941412	T2	binary
PC aa C32:3	Phosphatidylcholines	DETP	-0.121624	0.885482	0.361751	0.625442	T2	binary
PC aa C34:1	Phosphatidylcholines	DEP	-0.0390493	0.961703	0.103193	0.345957	T2	binary
PC aa C34:1	Phosphatidylcholines	DMTP	-0.0494303	0.951772	0.477942	0.715037	T2	binary
PC aa C34:1	Phosphatidylcholines	DMDTP	-0.0671978	0.93501	0.170478	0.435466	T2	binary
[truncated: 1,602 more rows]

## Sheet: Table S4
Table S4. Results from covariate-adjusted analyses
Metabolite	Class	Exposure	Beta	Exponentiated Beta	p-value	FDR adjusted p-value	Timepoint	Analysis Type
C10	Acylcarnitines	sum of DEs	-0.05173	0.949585	0.488759	0.995601	T1	binary
C10	Acylcarnitines	sum of DMs	-0.0424141	0.958473	0.434255	0.995601	T1	binary
C10	Acylcarnitines	sum of DAPs	-0.0637287	0.93826	0.35879	0.995601	T1	binary
C12	Acylcarnitines	sum of DEs	-0.0791855	0.923869	0.331731	0.995601	T1	binary
C12	Acylcarnitines	sum of DMs	-0.047877	0.953251	0.417607	0.995601	T1	binary
C12	Acylcarnitines	sum of DAPs	-0.0792899	0.923772	0.296986	0.995601	T1	binary
C12:1	Acylcarnitines	sum of DMs	-0.00477565	0.995236	0.939516	0.995957	T1	binary
C12:1	Acylcarnitines	sum of DAPs	-0.0053291	0.994685	0.947027	0.995957	T1	binary
C12:1	Acylcarnitines	sum of DEs	-0.000438684	0.999561	0.995957	0.995957	T1	binary
C14	Acylcarnitines	sum of DEs	-0.110295	0.89557	0.144501	0.995601	T1	binary
C14	Acylcarnitines	sum of DMs	-0.0498987	0.951326	0.360304	0.995601	T1	binary
C14	Acylcarnitines	sum of DAPs	-0.0903104	0.913648	0.195552	0.995601	T1	binary
C14:1	Acylcarnitines	sum of DAPs	-0.0658018	0.936316	0.341452	0.995601	T1	binary
C14:1	Acylcarnitines	sum of DEs	-0.0727035	0.929876	0.330748	0.995601	T1	binary
C14:1	Acylcarnitines	sum of DMs	-0.021612	0.97862	0.689237	0.995601	T1	binary
C14:1-OH	Acylcarnitines	sum of DMs	-0.13369	0.874861	0.0178715	0.443386	T1	binary
C14:1-OH	Acylcarnitines	sum of DEs	-0.207907	0.812283	0.00802645	0.443386	T1	binary
C14:1-OH	Acylcarnitines	sum of DAPs	-0.224714	0.798745	0.00192215	0.300712	T1	binary
C14:2	Acylcarnitines	sum of DEs	-0.260248	0.77086	0.00213271	0.300712	T1	binary
C14:2	Acylcarnitines	sum of DMs	-0.088591	0.91522	0.144396	0.995601	T1	binary
C14:2	Acylcarnitines	sum of DAPs	-0.180221	0.835086	0.0188675	0.443386	T1	binary
C16	Acylcarnitines	sum of DAPs	-0.0585747	0.943108	0.397407	0.995601	T1	binary
C16	Acylcarnitines	sum of DEs	-0.138409	0.870742	0.0669927	0.932048	T1	binary
C16	Acylcarnitines	sum of DMs	-0.0039966	0.996011	0.941214	0.995957	T1	binary
C16-OH	Acylcarnitines	sum of DEs	-0.0834909	0.919899	0.268848	0.995601	T1	binary
C16-OH	Acylcarnitines	sum of DMs	0.0191002	1.01928	0.726602	0.995601	T1	binary
C16-OH	Acylcarnitines	sum of DAPs	-0.029891	0.970551	0.668309	0.995601	T1	binary
C16:1	Acylcarnitines	sum of DEs	0.0481651	1.04934	0.628918	0.995601	T1	binary
C16:1	Acylcarnitines	sum of DAPs	0.087986	1.09197	0.334051	0.995601	T1	binary
C16:1	Acylcarnitines	sum of DMs	0.0813923	1.0848	0.262437	0.995601	T1	binary
C16:1-OH	Acylcarnitines	sum of DAPs	-0.0907321	0.913262	0.282344	0.995601	T1	binary
C16:1-OH	Acylcarnitines	sum of DEs	0.0667086	1.06898	0.452792	0.995601	T1	binary
C16:1-OH	Acylcarnitines	sum of DMs	-0.108515	0.897165	0.0986606	0.995601	T1	binary
C16:2	Acylcarnitines	sum of DEs	-0.0672613	0.934951	0.368208	0.995601	T1	binary
C16:2	Acylcarnitines	sum of DMs	-0.0592013	0.942517	0.276465	0.995601	T1	binary
C16:2	Acylcarnitines	sum of DAPs	-0.068029	0.934233	0.324454	0.995601	T1	binary
C16:2-OH	Acylcarnitines	sum of DAPs	-0.0413265	0.959516	0.630651	0.995601	T1	binary
C16:2-OH	Acylcarnitines	sum of DEs	0.130973	1.13994	0.151574	0.995601	T1	binary
C16:2-OH	Acylcarnitines	sum of DMs	-0.0781338	0.924841	0.245822	0.995601	T1	binary
C18	Acylcarnitines	sum of DMs	-0.0865349	0.917104	0.127144	0.995601	T1	binary
C18	Acylcarnitines	sum of DEs	-0.107752	0.89785	0.168881	0.995601	T1	binary
C18	Acylcarnitines	sum of DAPs	-0.133155	0.87533	0.0694079	0.932048	T1	binary
C18:1-OH	Acylcarnitines	sum of DEs	0.0143583	1.01446	0.874552	0.995601	T1	binary
C18:1-OH	Acylcarnitines	sum of DMs	0.00983083	1.00988	0.882168	0.995601	T1	binary
C18:1-OH	Acylcarnitines	sum of DAPs	0.0234749	1.02375	0.780157	0.995601	T1	binary
C18:2	Acylcarnitines	sum of DMs	-0.0431734	0.957745	0.42302	0.995601	T1	binary
C18:2	Acylcarnitines	sum of DAPs	-0.0863577	0.917266	0.210932	0.995601	T1	binary
C18:2	Acylcarnitines	sum of DEs	-0.0544385	0.947017	0.462854	0.995601	T1	binary
C3-OH	Acylcarnitines	sum of DEs	-0.149027	0.861545	0.0543685	0.885851	T1	binary
C3-OH	Acylcarnitines	sum of DMs	-0.151075	0.859783	0.00739012	0.443386	T1	binary
C3-OH	Acylcarnitines	sum of DAPs	-0.197533	0.820753	0.00663171	0.443386	T1	binary
C3:1	Acylcarnitines	sum of DEs	-0.115391	0.891018	0.124879	0.995601	T1	binary
C3:1	Acylcarnitines	sum of DMs	-0.0640692	0.93794	0.237354	0.995601	T1	binary
C3:1	Acylcarnitines	sum of DAPs	-0.107252	0.8983	0.123549	0.995601	T1	binary
c4-OH-Pro	Biogenic Amines	sum of DEs	-0.00899268	0.991048	0.92014	0.995957	T1	binary
c4-OH-Pro	Biogenic Amines	sum of DMs	0.0864904	1.09034	0.187262	0.995601	T1	binary
c4-OH-Pro	Biogenic Amines	sum of DAPs	0.0596815	1.0615	0.477794	0.995601	T1	binary
DOPA	Biogenic Amines	sum of DEs	0.0752939	1.0782	0.33764	0.995601	T1	binary
DOPA	Biogenic Amines	sum of DMs	0.104629	1.1103	0.0670771	0.932048	T1	binary
DOPA	Biogenic Amines	sum of DAPs	0.104429	1.11008	0.154166	0.995601	T1	binary
lysoPC a C14:0	Lysophosphatidylcholines	sum of DEs	0.0367088	1.03739	0.748617	0.995601	T1	binary
lysoPC a C14:0	Lysophosphatidylcholines	sum of DMs	0.109111	1.11529	0.187946	0.995601	T1	binary
lysoPC a C14:0	Lysophosphatidylcholines	sum of DAPs	0.0770376	1.08008	0.459487	0.995601	T1	binary
lysoPC a C16:0	Lysophosphatidylcholines	sum of DAPs	0.0950918	1.09976	0.232905	0.995601	T1	binary
lysoPC a C16:0	Lysophosphatidylcholines	sum of DMs	0.0973731	1.10227	0.125362	0.995601	T1	binary
lysoPC a C16:0	Lysophosphatidylcholines	sum of DEs	0.0422334	1.04314	0.62705	0.995601	T1	binary
lysoPC a C16:1	Lysophosphatidylcholines	sum of DEs	-0.129389	0.878632	0.167995	0.995601	T1	binary
lysoPC a C16:1	Lysophosphatidylcholines	sum of DMs	0.00259216	1.0026	0.969259	0.995957	T1	binary
lysoPC a C16:1	Lysophosphatidylcholines	sum of DAPs	-0.0688838	0.933435	0.427975	0.995601	T1	binary
lysoPC a C17:0	Lysophosphatidylcholines	sum of DEs	0.0751991	1.0781	0.308365	0.995601	T1	binary
lysoPC a C17:0	Lysophosphatidylcholines	sum of DMs	0.018899	1.01908	0.723259	0.995601	T1	binary
lysoPC a C17:0	Lysophosphatidylcholines	sum of DAPs	-0.00357573	0.996431	0.95808	0.995957	T1	binary
lysoPC a C18:0	Lysophosphatidylcholines	sum of DEs	0.0235835	1.02386	0.781973	0.995601	T1	binary
lysoPC a C18:0	Lysophosphatidylcholines	sum of DMs	0.0348732	1.03549	0.574434	0.995601	T1	binary
lysoPC a C18:0	Lysophosphatidylcholines	sum of DAPs	0.0327166	1.03326	0.677592	0.995601	T1	binary
lysoPC a C18:1	Lysophosphatidylcholines	sum of DMs	0.0379449	1.03867	0.48854	0.995601	T1	binary
lysoPC a C18:1	Lysophosphatidylcholines	sum of DAPs	0.00700838	1.00703	0.919878	0.995957	T1	binary
lysoPC a C18:1	Lysophosphatidylcholines	sum of DEs	0.00625556	1.00628	0.93368	0.995957	T1	binary
lysoPC a C18:2	Lysophosphatidylcholines	sum of DAPs	0.023889	1.02418	0.73079	0.995601	T1	binary
lysoPC a C18:2	Lysophosphatidylcholines	sum of DEs	-0.0262451	0.974096	0.72667	0.995601	T1	binary
lysoPC a C18:2	Lysophosphatidylcholines	sum of DMs	0.0531093	1.05454	0.331442	0.995601	T1	binary
lysoPC a C20:4	Lysophosphatidylcholines	sum of DMs	0.0302231	1.03068	0.573744	0.995601	T1	binary
lysoPC a C20:4	Lysophosphatidylcholines	sum of DAPs	-0.0144496	0.985654	0.832643	0.995601	T1	binary
lysoPC a C20:4	Lysophosphatidylcholines	sum of DEs	-0.0276197	0.972758	0.708607	0.995601	T1	binary
lysoPC a C26:1	Lysophosphatidylcholines	sum of DEs	-0.078779	0.924244	0.334278	0.995601	T1	binary
lysoPC a C26:1	Lysophosphatidylcholines	sum of DMs	-0.00480221	0.995209	0.935164	0.995957	T1	binary
lysoPC a C26:1	Lysophosphatidylcholines	sum of DAPs	-0.0458939	0.955143	0.544218	0.995601	T1	binary
lysoPC a C28:1	Lysophosphatidylcholines	sum of DEs	0.0831935	1.08675	0.371101	0.995601	T1	binary
lysoPC a C28:1	Lysophosphatidylcholines	sum of DMs	0.028473	1.02888	0.675825	0.995601	T1	binary
lysoPC a C28:1	Lysophosphatidylcholines	sum of DAPs	0.083222	1.08678	0.33051	0.995601	T1	binary
PC aa C30:2	Phosphatidylcholines	sum of DAPs	0.00227837	1.00228	0.972899	0.995957	T1	binary
PC aa C30:2	Phosphatidylcholines	sum of DMs	0.0147078	1.01482	0.779959	0.995601	T1	binary
PC aa C30:2	Phosphatidylcholines	sum of DEs	0.0821351	1.0856	0.258533	0.995601	T1	binary
PC aa C32:0	Phosphatidylcholines	sum of DEs	-0.0575731	0.944053	0.478853	0.995601	T1	binary
PC aa C32:0	Phosphatidylcholines	sum of DMs	-0.0384293	0.9623	0.514829	0.995601	T1	binary
PC aa C32:0	Phosphatidylcholines	sum of DAPs	-0.0581946	0.943466	0.442136	0.995601	T1	binary
PC aa C32:1	Phosphatidylcholines	sum of DMs	-0.0390874	0.961667	0.494269	0.995601	T1	binary
PC aa C32:1	Phosphatidylcholines	sum of DAPs	-0.00046995	0.99953	0.994845	0.995957	T1	binary
PC aa C32:1	Phosphatidylcholines	sum of DEs	0.0994218	1.10453	0.205265	0.995601	T1	binary
PC aa C32:2	Phosphatidylcholines	sum of DEs	0.0375743	1.03829	0.670369	0.995601	T1	binary
PC aa C32:2	Phosphatidylcholines	sum of DMs	-0.0176967	0.982459	0.783604	0.995601	T1	binary
PC aa C32:2	Phosphatidylcholines	sum of DAPs	-0.0442321	0.956732	0.592953	0.995601	T1	binary
PC aa C32:3	Phosphatidylcholines	sum of DEs	0.0131571	1.01324	0.889686	0.995601	T1	binary
PC aa C32:3	Phosphatidylcholines	sum of DMs	0.0571389	1.0588	0.409415	0.995601	T1	binary
PC aa C32:3	Phosphatidylcholines	sum of DAPs	0.0168783	1.01702	0.847736	0.995601	T1	binary
PC aa C34:1	Phosphatidylcholines	sum of DAPs	-0.0679219	0.934333	0.33614	0.995601	T1	binary
PC aa C34:1	Phosphatidylcholines	sum of DMs	-0.0309156	0.969557	0.576967	0.995601	T1	binary
PC aa C34:1	Phosphatidylcholines	sum of DEs	-0.0980561	0.906598	0.201421	0.995601	T1	binary
PC aa C34:2	Phosphatidylcholines	sum of DEs	-0.00133097	0.99867	0.985673	0.995957	T1	binary
PC aa C34:2	Phosphatidylcholines	sum of DMs	-0.0205688	0.979641	0.702882	0.995601	T1	binary
PC aa C34:2	Phosphatidylcholines	sum of DAPs	-0.025277	0.97504	0.713509	0.995601	T1	binary
PC aa C34:3	Phosphatidylcholines	sum of DEs	-0.0620529	0.939833	0.512951	0.995601	T1	binary
PC aa C34:3	Phosphatidylcholines	sum of DAPs	-0.124799	0.882674	0.16623	0.995601	T1	binary
PC aa C34:3	Phosphatidylcholines	sum of DMs	-0.0915306	0.912533	0.187436	0.995601	T1	binary
PC aa C34:4	Phosphatidylcholines	sum of DEs	0.037988	1.03872	0.658011	0.995601	T1	binary
PC aa C34:4	Phosphatidylcholines	sum of DMs	-0.00645853	0.993562	0.916354	0.995957	T1	binary
PC aa C34:4	Phosphatidylcholines	sum of DAPs	0.0501605	1.05144	0.526756	0.995601	T1	binary
PC aa C36:1	Phosphatidylcholines	sum of DEs	-0.0231679	0.977098	0.772213	0.995601	T1	binary
PC aa C36:1	Phosphatidylcholines	sum of DMs	0.0275882	1.02797	0.633905	0.995601	T1	binary
PC aa C36:1	Phosphatidylcholines	sum of DAPs	0.0202865	1.02049	0.784276	0.995601	T1	binary
PC aa C36:2	Phosphatidylcholines	sum of DAPs	0.0142535	1.01436	0.836572	0.995601	T1	binary
PC aa C36:2	Phosphatidylcholines	sum of DMs	0.0133592	1.01345	0.805522	0.995601	T1	binary
PC aa C36:2	Phosphatidylcholines	sum of DEs	-0.0203902	0.979816	0.784876	0.995601	T1	binary
PC aa C36:3	Phosphatidylcholines	sum of DEs	0.0587309	1.06049	0.42385	0.995601	T1	binary
PC aa C36:3	Phosphatidylcholines	sum of DMs	0.033482	1.03405	0.530317	0.995601	T1	binary
PC aa C36:3	Phosphatidylcholines	sum of DAPs	0.0434408	1.0444	0.522736	0.995601	T1	binary
PC aa C36:4	Phosphatidylcholines	sum of DEs	-0.0968499	0.907692	0.203838	0.995601	T1	binary
PC aa C36:4	Phosphatidylcholines	sum of DMs	-0.0795128	0.923566	0.15015	0.995601	T1	binary
PC aa C36:4	Phosphatidylcholines	sum of DAPs	-0.0817538	0.921499	0.247489	0.995601	T1	binary
PC aa C36:5	Phosphatidylcholines	sum of DEs	-0.0560207	0.94552	0.604871	0.995601	T1	binary
PC aa C36:5	Phosphatidylcholines	sum of DMs	0.0333471	1.03391	0.670812	0.995601	T1	binary
PC aa C36:5	Phosphatidylcholines	sum of DAPs	-0.0271264	0.973238	0.787281	0.995601	T1	binary
PC aa C36:6	Phosphatidylcholines	sum of DEs	0.0465764	1.04768	0.6542	0.995601	T1	binary
PC aa C36:6	Phosphatidylcholines	sum of DMs	-0.0464303	0.954631	0.539316	0.995601	T1	binary
PC aa C36:6	Phosphatidylcholines	sum of DAPs	-0.0325674	0.967957	0.73727	0.995601	T1	binary
PC aa C38:1	Phosphatidylcholines	sum of DAPs	-0.145343	0.864726	0.104002	0.995601	T1	binary
PC aa C38:1	Phosphatidylcholines	sum of DEs	-0.144124	0.865781	0.130085	0.995601	T1	binary
PC aa C38:1	Phosphatidylcholines	sum of DMs	-0.0726311	0.929944	0.286929	0.995601	T1	binary
PC aa C38:3	Phosphatidylcholines	sum of DMs	-0.0498524	0.95137	0.419622	0.995601	T1	binary
PC aa C38:3	Phosphatidylcholines	sum of DAPs	-0.0552227	0.946274	0.485114	0.995601	T1	binary
PC aa C38:3	Phosphatidylcholines	sum of DEs	-0.0678073	0.934441	0.423838	0.995601	T1	binary
PC aa C38:4	Phosphatidylcholines	sum of DEs	-0.154117	0.857172	0.0382546	0.674237	T1	binary
PC aa C38:4	Phosphatidylcholines	sum of DAPs	-0.0133044	0.986784	0.844546	0.995601	T1	binary
PC aa C38:4	Phosphatidylcholines	sum of DMs	0.0255812	1.02591	0.630651	0.995601	T1	binary
PC aa C38:5	Phosphatidylcholines	sum of DEs	0.0309008	1.03138	0.698849	0.995601	T1	binary
PC aa C38:5	Phosphatidylcholines	sum of DMs	-0.0418002	0.959061	0.474036	0.995601	T1	binary
PC aa C38:5	Phosphatidylcholines	sum of DAPs	-0.0178799	0.982279	0.810007	0.995601	T1	binary
PC aa C38:6	Phosphatidylcholines	sum of DAPs	-0.0471785	0.953917	0.486482	0.995601	T1	binary
PC aa C38:6	Phosphatidylcholines	sum of DMs	-0.0103797	0.989674	0.844976	0.995601	T1	binary
PC aa C38:6	Phosphatidylcholines	sum of DEs	-0.104623	0.900664	0.155139	0.995601	T1	binary
PC aa C40:2	Phosphatidylcholines	sum of DAPs	0.0597845	1.06161	0.530392	0.995601	T1	binary
PC aa C40:2	Phosphatidylcholines	sum of DEs	0.0460815	1.04716	0.654986	0.995601	T1	binary
PC aa C40:2	Phosphatidylcholines	sum of DMs	0.0164057	1.01654	0.828643	0.995601	T1	binary
PC aa C40:3	Phosphatidylcholines	sum of DMs	-0.0123995	0.987677	0.864334	0.995601	T1	binary
PC aa C40:3	Phosphatidylcholines	sum of DAPs	0.0577706	1.05947	0.526873	0.995601	T1	binary
PC aa C40:3	Phosphatidylcholines	sum of DEs	0.156502	1.16941	0.111868	0.995601	T1	binary
PC aa C42:1	Phosphatidylcholines	sum of DEs	0.0821568	1.08563	0.320476	0.995601	T1	binary
PC aa C42:1	Phosphatidylcholines	sum of DMs	-0.0329502	0.967587	0.585001	0.995601	T1	binary
PC aa C42:1	Phosphatidylcholines	sum of DAPs	-0.0179232	0.982236	0.815928	0.995601	T1	binary
PC aa C42:2	Phosphatidylcholines	sum of DEs	0.000837661	1.00084	0.992272	0.995957	T1	binary
PC aa C42:2	Phosphatidylcholines	sum of DMs	0.0242392	1.02454	0.699511	0.995601	T1	binary
PC aa C42:2	Phosphatidylcholines	sum of DAPs	0.0172747	1.01742	0.828595	0.995601	T1	binary
PC aa C42:4	Phosphatidylcholines	sum of DAPs	-0.0503001	0.950944	0.604933	0.995601	T1	binary
PC aa C42:4	Phosphatidylcholines	sum of DMs	-0.0249053	0.975402	0.741955	0.995601	T1	binary
PC aa C42:4	Phosphatidylcholines	sum of DEs	-0.08395	0.919477	0.420892	0.995601	T1	binary
PC ae C32:1	Phosphatidylcholines	sum of DAPs	-0.0938339	0.910434	0.168242	0.995601	T1	binary
PC ae C32:1	Phosphatidylcholines	sum of DEs	-0.0696098	0.932758	0.342261	0.995601	T1	binary
PC ae C32:1	Phosphatidylcholines	sum of DMs	-0.0417091	0.959149	0.432335	0.995601	T1	binary
PC ae C32:2	Phosphatidylcholines	sum of DMs	-0.183884	0.832032	0.016628	0.443386	T1	binary
PC ae C32:2	Phosphatidylcholines	sum of DAPs	-0.244843	0.782827	0.0166624	0.443386	T1	binary
PC ae C32:2	Phosphatidylcholines	sum of DEs	-0.143	0.866754	0.177323	0.995601	T1	binary
PC ae C34:0	Phosphatidylcholines	sum of DMs	0.0371077	1.0378	0.546696	0.995601	T1	binary
PC ae C34:0	Phosphatidylcholines	sum of DAPs	0.0717435	1.07438	0.356409	0.995601	T1	binary
PC ae C34:0	Phosphatidylcholines	sum of DEs	0.193909	1.21399	0.0222741	0.483177	T1	binary
PC ae C34:1	Phosphatidylcholines	sum of DEs	-0.0815399	0.921696	0.273091	0.995601	T1	binary
PC ae C34:1	Phosphatidylcholines	sum of DMs	-0.0174342	0.982717	0.746216	0.995601	T1	binary
PC ae C34:1	Phosphatidylcholines	sum of DAPs	-0.042794	0.958109	0.534105	0.995601	T1	binary
PC ae C34:2	Phosphatidylcholines	sum of DAPs	0.0379859	1.03872	0.573382	0.995601	T1	binary
PC ae C34:2	Phosphatidylcholines	sum of DMs	0.0547835	1.05631	0.302186	0.995601	T1	binary
PC ae C34:2	Phosphatidylcholines	sum of DEs	-0.0123673	0.987709	0.865124	0.995601	T1	binary
PC ae C34:3	Phosphatidylcholines	sum of DEs	-0.0704555	0.931969	0.387799	0.995601	T1	binary
PC ae C34:3	Phosphatidylcholines	sum of DMs	0.0190348	1.01922	0.746015	0.995601	T1	binary
PC ae C34:3	Phosphatidylcholines	sum of DAPs	-0.0322372	0.968277	0.668571	0.995601	T1	binary
PC ae C36:1	Phosphatidylcholines	sum of DEs	0.155101	1.16778	0.122739	0.995601	T1	binary
PC ae C36:1	Phosphatidylcholines	sum of DAPs	0.0806365	1.08398	0.385861	0.995601	T1	binary
PC ae C36:1	Phosphatidylcholines	sum of DMs	-0.0179609	0.982199	0.809031	0.995601	T1	binary
PC ae C36:2	Phosphatidylcholines	sum of DEs	-0.131899	0.876429	0.16586	0.995601	T1	binary
PC ae C36:2	Phosphatidylcholines	sum of DMs	-0.0284959	0.971906	0.677019	0.995601	T1	binary
PC ae C36:2	Phosphatidylcholines	sum of DAPs	-0.0898571	0.914062	0.310647	0.995601	T1	binary
PC ae C36:3	Phosphatidylcholines	sum of DEs	-0.0672854	0.934928	0.381518	0.995601	T1	binary
PC ae C36:3	Phosphatidylcholines	sum of DMs	0.0420661	1.04296	0.450161	0.995601	T1	binary
PC ae C36:3	Phosphatidylcholines	sum of DAPs	0.00223872	1.00224	0.974801	0.995957	T1	binary
PC ae C36:4	Phosphatidylcholines	sum of DAPs	-0.124661	0.882796	0.234721	0.995601	T1	binary
PC ae C36:4	Phosphatidylcholines	sum of DMs	-0.120825	0.886189	0.133347	0.995601	T1	binary
PC ae C36:4	Phosphatidylcholines	sum of DEs	-0.0168313	0.98331	0.879074	0.995601	T1	binary
PC ae C36:5	Phosphatidylcholines	sum of DMs	0.0442864	1.04528	0.562267	0.995601	T1	binary
PC ae C36:5	Phosphatidylcholines	sum of DAPs	0.0255066	1.02583	0.792534	0.995601	T1	binary
PC ae C36:5	Phosphatidylcholines	sum of DEs	-0.00525228	0.994761	0.960224	0.995957	T1	binary
PC ae C38:2	Phosphatidylcholines	sum of DEs	0.0547081	1.05623	0.501668	0.995601	T1	binary
PC ae C38:2	Phosphatidylcholines	sum of DAPs	0.0701225	1.07264	0.35137	0.995601	T1	binary
PC ae C38:2	Phosphatidylcholines	sum of DMs	0.0935328	1.09805	0.117685	0.995601	T1	binary
PC ae C38:3	Phosphatidylcholines	sum of DEs	-0.0725492	0.93002	0.327443	0.995601	T1	binary
PC ae C38:3	Phosphatidylcholines	sum of DMs	0.0190726	1.01926	0.722243	0.995601	T1	binary
PC ae C38:3	Phosphatidylcholines	sum of DAPs	-0.0116704	0.988397	0.864562	0.995601	T1	binary
PC ae C38:4	Phosphatidylcholines	sum of DMs	-0.0757971	0.927004	0.224279	0.995601	T1	binary
PC ae C38:4	Phosphatidylcholines	sum of DAPs	-0.113586	0.892627	0.159877	0.995601	T1	binary
PC ae C38:4	Phosphatidylcholines	sum of DEs	-0.185669	0.830548	0.0348994	0.656109	T1	binary
PC ae C38:5	Phosphatidylcholines	sum of DAPs	-0.00204044	0.997962	0.979607	0.995957	T1	binary
PC ae C38:5	Phosphatidylcholines	sum of DEs	-0.0121709	0.987903	0.887911	0.995601	T1	binary
PC ae C38:5	Phosphatidylcholines	sum of DMs	0.00875001	1.00879	0.888879	0.995601	T1	binary
PC ae C40:2	Phosphatidylcholines	sum of DEs	-0.119955	0.886961	0.112089	0.995601	T1	binary
PC ae C40:2	Phosphatidylcholines	sum of DMs	0.00499033	1.005	0.926755	0.995957	T1	binary
PC ae C40:2	Phosphatidylcholines	sum of DAPs	-0.0675125	0.934716	0.332767	0.995601	T1	binary
PC ae C40:3	Phosphatidylcholines	sum of DEs	-0.0197912	0.980403	0.844582	0.995601	T1	binary
PC ae C40:3	Phosphatidylcholines	sum of DMs	-0.0689208	0.933401	0.349002	0.995601	T1	binary
PC ae C40:3	Phosphatidylcholines	sum of DAPs	-0.102026	0.903006	0.285956	0.995601	T1	binary
PC ae C40:5	Phosphatidylcholines	sum of DEs	0.0503056	1.05159	0.51899	0.995601	T1	binary
PC ae C40:5	Phosphatidylcholines	sum of DMs	0.124375	1.13244	0.0303445	0.611224	T1	binary
PC ae C40:5	Phosphatidylcholines	sum of DAPs	0.0889193	1.09299	0.216928	0.995601	T1	binary
PC ae C40:6	Phosphatidylcholines	sum of DAPs	-0.00988419	0.990164	0.887778	0.995601	T1	binary
PC ae C40:6	Phosphatidylcholines	sum of DMs	-0.0177796	0.982378	0.746321	0.995601	T1	binary
PC ae C40:6	Phosphatidylcholines	sum of DEs	0.0148868	1.015	0.843429	0.995601	T1	binary
PC ae C42:2	Phosphatidylcholines	sum of DAPs	0.0409081	1.04176	0.650649	0.995601	T1	binary
PC ae C42:2	Phosphatidylcholines	sum of DEs	0.0902681	1.09447	0.35555	0.995601	T1	binary
PC ae C42:2	Phosphatidylcholines	sum of DMs	-0.00127362	0.998727	0.985769	0.995957	T1	binary
PC ae C42:3	Phosphatidylcholines	sum of DMs	-0.0150129	0.985099	0.780697	0.995601	T1	binary
PC ae C42:3	Phosphatidylcholines	sum of DAPs	-0.0103673	0.989686	0.880162	0.995601	T1	binary
PC ae C42:3	Phosphatidylcholines	sum of DEs	0.0229438	1.02321	0.757328	0.995601	T1	binary
PC ae C44:3	Phosphatidylcholines	sum of DEs	0.07085	1.07342	0.389872	0.995601	T1	binary
PC ae C44:3	Phosphatidylcholines	sum of DMs	-0.0582812	0.943385	0.332808	0.995601	T1	binary
PC ae C44:3	Phosphatidylcholines	sum of DAPs	-0.0062019	0.993817	0.935365	0.995957	T1	binary
PC ae C44:4	Phosphatidylcholines	sum of DEs	-0.0120147	0.988057	0.889536	0.995601	T1	binary
PC ae C44:4	Phosphatidylcholines	sum of DMs	0.0168111	1.01695	0.788555	0.995601	T1	binary
PC ae C44:4	Phosphatidylcholines	sum of DAPs	0.00588267	1.0059	0.941243	0.995957	T1	binary
PC ae C44:5	Phosphatidylcholines	sum of DAPs	0.0372938	1.038	0.643301	0.995601	T1	binary
PC ae C44:5	Phosphatidylcholines	sum of DMs	0.0394093	1.0402	0.535309	0.995601	T1	binary
PC ae C44:5	Phosphatidylcholines	sum of DEs	0.0261763	1.02652	0.764456	0.995601	T1	binary
PEA	Biogenic Amines	sum of DEs	0.00910162	1.00914	0.908695	0.995957	T1	binary
PEA	Biogenic Amines	sum of DMs	-0.044971	0.956025	0.434614	0.995601	T1	binary
PEA	Biogenic Amines	sum of DAPs	-0.0405482	0.960263	0.581821	0.995601	T1	binary
SM (OH) C16:1	Sphingomyelins	sum of DEs	0.184541	1.20267	0.0150144	0.443386	T1	binary
SM (OH) C16:1	Sphingomyelins	sum of DMs	0.136992	1.14682	0.0134183	0.443386	T1	binary
SM (OH) C16:1	Sphingomyelins	sum of DAPs	0.17419	1.19028	0.0126096	0.443386	T1	binary
SM (OH) C22:1	Sphingomyelins	sum of DEs	-0.0195831	0.980607	0.818225	0.995601	T1	binary
SM (OH) C22:1	Sphingomyelins	sum of DMs	0.0281223	1.02852	0.648122	0.995601	T1	binary
SM (OH) C22:1	Sphingomyelins	sum of DAPs	-0.0146491	0.985458	0.852017	0.995601	T1	binary
SM (OH) C22:2	Sphingomyelins	sum of DAPs	0.0449018	1.04593	0.522162	0.995601	T1	binary
SM (OH) C22:2	Sphingomyelins	sum of DEs	0.0364772	1.03715	0.630149	0.995601	T1	binary
SM (OH) C22:2	Sphingomyelins	sum of DMs	0.0174272	1.01758	0.752544	0.995601	T1	binary
SM (OH) C24:1	Sphingomyelins	sum of DAPs	-0.0739921	0.928679	0.295746	0.995601	T1	binary
SM (OH) C24:1	Sphingomyelins	sum of DEs	0.0238017	1.02409	0.752638	0.995601	T1	binary
SM (OH) C24:1	Sphingomyelins	sum of DMs	-0.0691535	0.933183	0.210873	0.995601	T1	binary
SM C16:1	Sphingomyelins	sum of DMs	0.00658528	1.00661	0.90224	0.995957	T1	binary
SM C16:1	Sphingomyelins	sum of DAPs	-0.0256164	0.974709	0.708214	0.995601	T1	binary
SM C16:1	Sphingomyelins	sum of DEs	-0.0232847	0.976984	0.752384	0.995601	T1	binary
SM C18:0	Sphingomyelins	sum of DEs	0.0443627	1.04536	0.545355	0.995601	T1	binary
SM C18:0	Sphingomyelins	sum of DMs	-0.0141314	0.985968	0.791015	0.995601	T1	binary
SM C18:0	Sphingomyelins	sum of DAPs	-0.00718251	0.992843	0.915887	0.995957	T1	binary
SM C18:1	Sphingomyelins	sum of DEs	-0.0288136	0.971598	0.703266	0.995601	T1	binary
SM C18:1	Sphingomyelins	sum of DAPs	0.0316033	1.03211	0.651126	0.995601	T1	binary
SM C18:1	Sphingomyelins	sum of DMs	0.0293687	1.0298	0.592952	0.995601	T1	binary
SM C20:2	Sphingomyelins	sum of DAPs	-0.107469	0.898104	0.290946	0.995601	T1	binary
SM C20:2	Sphingomyelins	sum of DMs	-0.0120231	0.988049	0.877436	0.995601	T1	binary
SM C20:2	Sphingomyelins	sum of DEs	-0.210824	0.809917	0.0565437	0.885851	T1	binary
SM C22:3	Sphingomyelins	sum of DAPs	-0.0462452	0.954808	0.58127	0.995601	T1	binary
SM C22:3	Sphingomyelins	sum of DEs	0.0533342	1.05478	0.548203	0.995601	T1	binary
SM C22:3	Sphingomyelins	sum of DMs	-0.0563953	0.945165	0.389827	0.995601	T1	binary
SM C24:0	Sphingomyelins	sum of DMs	0.0248369	1.02515	0.678449	0.995601	T1	binary
SM C24:0	Sphingomyelins	sum of DAPs	0.0194007	1.01959	0.799885	0.995601	T1	binary
SM C24:0	Sphingomyelins	sum of DEs	0.021273	1.0215	0.79702	0.995601	T1	binary
SM C24:1	Sphingomyelins	sum of DEs	0.0132228	1.01331	0.883888	0.995601	T1	binary
SM C24:1	Sphingomyelins	sum of DMs	0.00507435	1.00509	0.938051	0.995957	T1	binary
SM C24:1	Sphingomyelins	sum of DAPs	0.00042526	1.00043	0.995931	0.995957	T1	binary
SM C26:0	Sphingomyelins	sum of DEs	-0.0399316	0.960855	0.598901	0.995601	T1	binary
SM C26:0	Sphingomyelins	sum of DAPs	-0.00152015	0.998481	0.982687	0.995957	T1	binary
SM C26:0	Sphingomyelins	sum of DMs	-0.0129814	0.987102	0.813322	0.995601	T1	binary
SM C26:1	Sphingomyelins	sum of DMs	-0.0436769	0.957263	0.43264	0.995601	T1	binary
SM C26:1	Sphingomyelins	sum of DAPs	-0.0466802	0.954393	0.511935	0.995601	T1	binary
SM C26:1	Sphingomyelins	sum of DEs	0.0482217	1.0494	0.528877	0.995601	T1	binary
Spermine	Biogenic Amines	sum of DAPs	0.00472455	1.00474	0.954003	0.995957	T1	binary
Spermine	Biogenic Amines	sum of DEs	0.0144603	1.01457	0.870279	0.995601	T1	binary
Spermine	Biogenic Amines	sum of DMs	-0.00138799	0.998613	0.982744	0.995957	T1	binary
C10	Acylcarnitines	sum of DAPs	-0.111046	0.894898	0.16827	0.574222	T2	binary
C10	Acylcarnitines	sum of DEs	-0.0364754	0.964182	0.643621	0.841505	T2	binary
C10	Acylcarnitines	sum of DMs	-0.0995527	0.905242	0.116975	0.49897	T2	binary
C12	Acylcarnitines	sum of DEs	-0.00892252	0.991117	0.914835	0.968023	T2	binary
C12	Acylcarnitines	sum of DMs	-0.0611395	0.940692	0.358848	0.731085	T2	binary
C12	Acylcarnitines	sum of DAPs	-0.03342	0.967132	0.69206	0.870656	T2	binary
C12:1	Acylcarnitines	sum of DEs	-0.024637	0.975664	0.78136	0.901957	T2	binary
C12:1	Acylcarnitines	sum of DMs	-0.0491086	0.952078	0.488391	0.825169	T2	binary
C12:1	Acylcarnitines	sum of DAPs	-0.0421366	0.958739	0.639773	0.841505	T2	binary
C14	Acylcarnitines	sum of DMs	-0.186839	0.829577	0.00318114	0.0739218	T2	binary
C14	Acylcarnitines	sum of DAPs	-0.258438	0.772257	0.00137488	0.0417047	T2	binary
C14	Acylcarnitines	sum of DEs	-0.212503	0.808558	0.00717401	0.103079	T2	binary
C14:1	Acylcarnitines	sum of DEs	-0.11482	0.891527	0.140153	0.544906	T2	binary
C14:1	Acylcarnitines	sum of DMs	-0.206406	0.813503	0.0011969	0.0408442	T2	binary
C14:1	Acylcarnitines	sum of DAPs	-0.237238	0.788804	0.00324931	0.0739218	T2	binary
C14:1-OH	Acylcarnitines	sum of DAPs	-0.288443	0.74943	0.00050113	0.036365	T2	binary
C14:1-OH	Acylcarnitines	sum of DEs	-0.22975	0.794732	0.00466724	0.0849438	T2	binary
C14:1-OH	Acylcarnitines	sum of DMs	-0.218978	0.80334	0.00079923	0.036365	T2	binary
C14:2	Acylcarnitines	sum of DMs	-0.186795	0.829614	0.00683637	0.103079	T2	binary
C14:2	Acylcarnitines	sum of DEs	-0.2256	0.798037	0.00973996	0.115609	T2	binary
C14:2	Acylcarnitines	sum of DAPs	-0.25345	0.776119	0.00355962	0.074752	T2	binary
C14:2-OH	Acylcarnitines	sum of DEs	-0.331115	0.718123	0.00070075	0.036365	T2	binary
C14:2-OH	Acylcarnitines	sum of DMs	-0.254219	0.775522	0.00093289	0.0363827	T2	binary
C14:2-OH	Acylcarnitines	sum of DAPs	-0.361159	0.696868	0.00016949	0.036365	T2	binary
C16	Acylcarnitines	sum of DAPs	-0.200732	0.818132	0.010911	0.119148	T2	binary
C16	Acylcarnitines	sum of DEs	-0.157134	0.85459	0.0434883	0.278422	T2	binary
C16	Acylcarnitines	sum of DMs	-0.148282	0.862188	0.0171883	0.156413	T2	binary
C16-OH	Acylcarnitines	sum of DEs	-0.168795	0.844682	0.0319231	0.229342	T2	binary
C16-OH	Acylcarnitines	sum of DMs	-0.167841	0.845488	0.00809203	0.105196	T2	binary
C16-OH	Acylcarnitines	sum of DAPs	-0.205978	0.813851	0.010648	0.119148	T2	binary
C16:1	Acylcarnitines	sum of DEs	-0.0677862	0.93446	0.504013	0.825169	T2	binary
C16:1	Acylcarnitines	sum of DAPs	-0.0518704	0.949452	0.617676	0.841505	T2	binary
C16:1	Acylcarnitines	sum of DMs	-0.0437851	0.95716	0.592948	0.841505	T2	binary
C16:1-OH	Acylcarnitines	sum of DAPs	-0.231809	0.793097	0.0216036	0.183658	T2	binary
C16:1-OH	Acylcarnitines	sum of DEs	-0.193112	0.824389	0.0454642	0.282085	T2	binary
C16:1-OH	Acylcarnitines	sum of DMs	-0.217995	0.804129	0.00560816	0.0937262	T2	binary
C16:2	Acylcarnitines	sum of DEs	-0.125949	0.881659	0.11437	0.49897	T2	binary
C16:2	Acylcarnitines	sum of DMs	-0.119985	0.886934	0.0596155	0.319118	T2	binary
C16:2	Acylcarnitines	sum of DAPs	-0.158202	0.853677	0.0485951	0.291173	T2	binary
C16:2-OH	Acylcarnitines	sum of DAPs	-0.0754749	0.927303	0.442477	0.807515	T2	binary
C16:2-OH	Acylcarnitines	sum of DEs	-0.104941	0.900378	0.275394	0.696135	T2	binary
C16:2-OH	Acylcarnitines	sum of DMs	-0.0605822	0.941216	0.43177	0.801858	T2	binary
C18	Acylcarnitines	sum of DMs	-0.0686518	0.933652	0.288084	0.703458	T2	binary
C18	Acylcarnitines	sum of DEs	-0.0351525	0.965458	0.66056	0.845993	T2	binary
C18	Acylcarnitines	sum of DAPs	-0.0965333	0.90798	0.240161	0.66902	T2	binary
C18:1-OH	Acylcarnitines	sum of DEs	-0.0417829	0.959078	0.653199	0.845993	T2	binary
C18:1-OH	Acylcarnitines	sum of DMs	-0.0906186	0.913366	0.226664	0.649323	T2	binary
C18:1-OH	Acylcarnitines	sum of DAPs	-0.102545	0.902538	0.282986	0.70232	T2	binary
C18:2	Acylcarnitines	sum of DMs	-0.0790899	0.923957	0.199481	0.602879	T2	binary
C18:2	Acylcarnitines	sum of DAPs	-0.0901733	0.913773	0.248217	0.677633	T2	binary
C18:2	Acylcarnitines	sum of DEs	-0.0728997	0.929694	0.343985	0.731085	T2	binary
C3-OH	Acylcarnitines	sum of DEs	-0.197664	0.820645	0.0130213	0.131624	T2	binary
C3-OH	Acylcarnitines	sum of DMs	-0.217247	0.804732	0.00078245	0.036365	T2	binary
C3-OH	Acylcarnitines	sum of DAPs	-0.278044	0.757263	0.00076251	0.036365	T2	binary
C3:1	Acylcarnitines	sum of DAPs	-0.140636	0.868806	0.078154	0.374317	T2	binary
C3:1	Acylcarnitines	sum of DEs	-0.112714	0.893406	0.149633	0.544906	T2	binary
C3:1	Acylcarnitines	sum of DMs	-0.0897166	0.91419	0.151695	0.544906	T2	binary
DOPA	Biogenic Amines	sum of DEs	-0.108597	0.897091	0.194806	0.602879	T2	binary
DOPA	Biogenic Amines	sum of DMs	-0.195568	0.822368	0.00390251	0.0760989	T2	binary
DOPA	Biogenic Amines	sum of DAPs	-0.233373	0.791858	0.00583643	0.0937262	T2	binary
lysoPC a C14:0	Lysophosphatidylcholines	sum of DAPs	-0.0753637	0.927406	0.522403	0.825169	T2	binary
lysoPC a C14:0	Lysophosphatidylcholines	sum of DEs	-0.0390381	0.961714	0.73528	0.886916	T2	binary
lysoPC a C14:0	Lysophosphatidylcholines	sum of DMs	-0.0637709	0.93822	0.488646	0.825169	T2	binary
lysoPC a C16:0	Lysophosphatidylcholines	sum of DEs	-0.112533	0.893568	0.217965	0.639832	T2	binary
lysoPC a C16:0	Lysophosphatidylcholines	sum of DMs	-0.091833	0.912258	0.209513	0.621708	T2	binary
lysoPC a C16:0	Lysophosphatidylcholines	sum of DAPs	-0.136469	0.872434	0.146047	0.544906	T2	binary
lysoPC a C16:1	Lysophosphatidylcholines	sum of DAPs	-0.30665	0.735908	0.00900266	0.111715	T2	binary
lysoPC a C16:1	Lysophosphatidylcholines	sum of DMs	-0.174731	0.839683	0.0490622	0.291173	T2	binary
lysoPC a C16:1	Lysophosphatidylcholines	sum of DEs	-0.197086	0.82112	0.075682	0.369013	T2	binary
lysoPC a C17:0	Lysophosphatidylcholines	sum of DEs	-0.0560548	0.945487	0.463564	0.81647	T2	binary
lysoPC a C17:0	Lysophosphatidylcholines	sum of DAPs	-0.0945942	0.909742	0.222517	0.646247	T2	binary
lysoPC a C17:0	Lysophosphatidylcholines	sum of DMs	-0.0822339	0.921056	0.179525	0.590487	T2	binary
lysoPC a C18:0	Lysophosphatidylcholines	sum of DMs	-0.0581091	0.943547	0.405189	0.773542	T2	binary
lysoPC a C18:0	Lysophosphatidylcholines	sum of DAPs	-0.0442839	0.956682	0.617782	0.841505	T2	binary
lysoPC a C18:0	Lysophosphatidylcholines	sum of DEs	-0.0434499	0.95748	0.620095	0.841505	T2	binary
lysoPC a C18:1	Lysophosphatidylcholines	sum of DAPs	-0.155134	0.8563	0.0542467	0.302232	T2	binary
lysoPC a C18:1	Lysophosphatidylcholines	sum of DEs	-0.113424	0.892772	0.15018	0.544906	T2	binary
lysoPC a C18:1	Lysophosphatidylcholines	sum of DMs	-0.088135	0.915637	0.161544	0.558248	T2	binary
lysoPC a C18:2	Lysophosphatidylcholines	sum of DAPs	-0.0845913	0.918888	0.288598	0.703458	T2	binary
lysoPC a C18:2	Lysophosphatidylcholines	sum of DEs	-0.0439809	0.956972	0.575005	0.841505	T2	binary
lysoPC a C18:2	Lysophosphatidylcholines	sum of DMs	-0.0717971	0.93072	0.252599	0.682767	T2	binary
lysoPC a C20:4	Lysophosphatidylcholines	sum of DMs	-0.100266	0.904597	0.111815	0.49897	T2	binary
lysoPC a C20:4	Lysophosphatidylcholines	sum of DAPs	-0.161605	0.850778	0.0429474	0.278422	T2	binary
lysoPC a C20:4	Lysophosphatidylcholines	sum of DEs	-0.160492	0.851725	0.043854	0.278422	T2	binary
lysoPC a C26:1	Lysophosphatidylcholines	sum of DEs	0.0861877	1.09001	0.312935	0.705255	T2	binary
lysoPC a C26:1	Lysophosphatidylcholines	sum of DAPs	0.0306299	1.0311	0.721711	0.886916	T2	binary
lysoPC a C26:1	Lysophosphatidylcholines	sum of DMs	0.0323512	1.03288	0.635835	0.841505	T2	binary
lysoPC a C28:1	Lysophosphatidylcholines	sum of DMs	0.03715	1.03785	0.639723	0.841505	T2	binary
lysoPC a C28:1	Lysophosphatidylcholines	sum of DAPs	-0.00960416	0.990442	0.923912	0.971904	T2	binary
lysoPC a C28:1	Lysophosphatidylcholines	sum of DEs	-0.156894	0.854794	0.116664	0.49897	T2	binary
PC aa C30:2	Phosphatidylcholines	sum of DEs	0.0234603	1.02374	0.758222	0.899977	T2	binary
PC aa C30:2	Phosphatidylcholines	sum of DMs	-0.0235197	0.976755	0.698856	0.875173	T2	binary
PC aa C30:2	Phosphatidylcholines	sum of DAPs	-0.0340405	0.966532	0.658148	0.845993	T2	binary
PC aa C32:0	Phosphatidylcholines	sum of DMs	-0.117204	0.889404	0.0743648	0.369013	T2	binary
PC aa C32:0	Phosphatidylcholines	sum of DAPs	-0.209555	0.810945	0.0134999	0.131624	T2	binary
PC aa C32:0	Phosphatidylcholines	sum of DEs	-0.201955	0.817132	0.014731	0.138675	T2	binary
PC aa C32:1	Phosphatidylcholines	sum of DMs	-0.0289058	0.971508	0.644002	0.841505	T2	binary
PC aa C32:1	Phosphatidylcholines	sum of DAPs	-0.0808304	0.92235	0.309237	0.705255	T2	binary
PC aa C32:1	Phosphatidylcholines	sum of DEs	-0.0788499	0.924179	0.315169	0.705255	T2	binary
PC aa C32:2	Phosphatidylcholines	sum of DEs	-0.0203125	0.979892	0.820331	0.921164	T2	binary
PC aa C32:2	Phosphatidylcholines	sum of DAPs	-0.103891	0.901324	0.255144	0.682884	T2	binary
PC aa C32:2	Phosphatidylcholines	sum of DMs	-0.0773085	0.925604	0.278745	0.698142	T2	binary
PC aa C32:3	Phosphatidylcholines	sum of DAPs	0.0751644	1.07806	0.422427	0.794052	T2	binary
PC aa C32:3	Phosphatidylcholines	sum of DEs	0.00189695	1.0019	0.983766	0.988887	T2	binary
PC aa C32:3	Phosphatidylcholines	sum of DMs	0.0691612	1.07161	0.354572	0.731085	T2	binary
PC aa C34:1	Phosphatidylcholines	sum of DEs	-0.134884	0.873817	0.112268	0.49897	T2	binary
PC aa C34:1	Phosphatidylcholines	sum of DMs	0.018722	1.0189	0.779974	0.901957	T2	binary
PC aa C34:1	Phosphatidylcholines	sum of DAPs	-0.0417538	0.959106	0.622194	0.841505	T2	binary
PC aa C34:2	Phosphatidylcholines	sum of DMs	0.0230705	1.02334	0.706432	0.880621	T2	binary
PC aa C34:2	Phosphatidylcholines	sum of DAPs	-0.0245455	0.975753	0.751692	0.896121	T2	binary
PC aa C34:2	Phosphatidylcholines	sum of DEs	-0.074507	0.928201	0.332196	0.731085	T2	binary
PC aa C34:3	Phosphatidylcholines	sum of DAPs	-0.0314256	0.969063	0.73699	0.886916	T2	binary
PC aa C34:3	Phosphatidylcholines	sum of DMs	0.0403126	1.04114	0.584191	0.841505	T2	binary
PC aa C34:3	Phosphatidylcholines	sum of DEs	-0.136796	0.872148	0.139013	0.544906	T2	binary
PC aa C34:4	Phosphatidylcholines	sum of DMs	0.0466101	1.04771	0.530534	0.825169	T2	binary
PC aa C34:4	Phosphatidylcholines	sum of DEs	-0.025514	0.974809	0.784507	0.901957	T2	binary
PC aa C34:4	Phosphatidylcholines	sum of DAPs	0.0533371	1.05479	0.572521	0.841505	T2	binary
PC aa C36:1	Phosphatidylcholines	sum of DAPs	-0.0040247	0.995983	0.963546	0.979404	T2	binary
PC aa C36:1	Phosphatidylcholines	sum of DEs	-0.0627279	0.939199	0.474378	0.824874	T2	binary
PC aa C36:1	Phosphatidylcholines	sum of DMs	0.0329864	1.03354	0.635314	0.841505	T2	binary
PC aa C36:2	Phosphatidylcholines	sum of DEs	-0.0717298	0.930782	0.351884	0.731085	T2	binary
PC aa C36:2	Phosphatidylcholines	sum of DMs	0.0554644	1.05703	0.367903	0.732797	T2	binary
PC aa C36:2	Phosphatidylcholines	sum of DAPs	0.00998516	1.01004	0.897759	0.959957	T2	binary
PC aa C36:3	Phosphatidylcholines	sum of DAPs	-0.0503032	0.950941	0.51719	0.825169	T2	binary
PC aa C36:3	Phosphatidylcholines	sum of DEs	-0.0897411	0.914168	0.244507	0.674247	T2	binary
PC aa C36:3	Phosphatidylcholines	sum of DMs	0.00567852	1.00569	0.926194	0.971904	T2	binary
PC aa C36:4	Phosphatidylcholines	sum of DMs	-0.0404176	0.960388	0.522542	0.825169	T2	binary
PC aa C36:4	Phosphatidylcholines	sum of DAPs	-0.0556953	0.945827	0.487593	0.825169	T2	binary
PC aa C36:4	Phosphatidylcholines	sum of DEs	-0.026238	0.974103	0.739744	0.886916	T2	binary
PC aa C36:5	Phosphatidylcholines	sum of DMs	-0.147421	0.86293	0.108455	0.49897	T2	binary
PC aa C36:5	Phosphatidylcholines	sum of DEs	-0.154326	0.856992	0.178072	0.590487	T2	binary
PC aa C36:5	Phosphatidylcholines	sum of DAPs	-0.24293	0.784326	0.0430831	0.278422	T2	binary
PC aa C36:6	Phosphatidylcholines	sum of DAPs	-0.29265	0.746283	0.00780146	0.105196	T2	binary
PC aa C36:6	Phosphatidylcholines	sum of DEs	-0.196034	0.821984	0.057737	0.315244	T2	binary
PC aa C36:6	Phosphatidylcholines	sum of DMs	-0.192774	0.824669	0.0221439	0.183658	T2	binary
PC aa C38:1	Phosphatidylcholines	sum of DMs	0.0117839	1.01185	0.879338	0.948851	T2	binary
PC aa C38:1	Phosphatidylcholines	sum of DEs	-0.108758	0.896948	0.264072	0.69319	T2	binary
PC aa C38:1	Phosphatidylcholines	sum of DAPs	-0.0357965	0.964837	0.716908	0.885592	T2	binary
PC aa C38:3	Phosphatidylcholines	sum of DMs	0.0519046	1.05328	0.447127	0.807515	T2	binary
PC aa C38:3	Phosphatidylcholines	sum of DAPs	-0.0228668	0.977393	0.79186	0.90204	T2	binary
PC aa C38:3	Phosphatidylcholines	sum of DEs	-0.140351	0.869053	0.103188	0.485696	T2	binary
PC aa C38:4	Phosphatidylcholines	sum of DEs	-0.151241	0.85964	0.0524472	0.298293	T2	binary
PC aa C38:4	Phosphatidylcholines	sum of DAPs	-0.176933	0.837836	0.0252713	0.191641	T2	binary
PC aa C38:4	Phosphatidylcholines	sum of DMs	-0.110292	0.895573	0.0756949	0.369013	T2	binary
PC aa C38:5	Phosphatidylcholines	sum of DMs	0.00804371	1.00808	0.903696	0.959957	T2	binary
PC aa C38:5	Phosphatidylcholines	sum of DAPs	-0.0235339	0.976741	0.780056	0.901957	T2	binary
PC aa C38:5	Phosphatidylcholines	sum of DEs	-0.0444256	0.956547	0.592921	0.841505	T2	binary
PC aa C38:6	Phosphatidylcholines	sum of DEs	-0.138547	0.870623	0.0748592	0.369013	T2	binary
PC aa C38:6	Phosphatidylcholines	sum of DMs	-0.0137304	0.986363	0.823312	0.921164	T2	binary
PC aa C38:6	Phosphatidylcholines	sum of DAPs	-0.114661	0.891668	0.143344	0.544906	T2	binary
PC aa C40:2	Phosphatidylcholines	sum of DMs	-0.0617823	0.940088	0.528587	0.825169	T2	binary
PC aa C40:2	Phosphatidylcholines	sum of DAPs	-0.166284	0.846806	0.187016	0.602879	T2	binary
PC aa C40:2	Phosphatidylcholines	sum of DEs	-0.270576	0.76294	0.0244744	0.1909	T2	binary
PC aa C40:3	Phosphatidylcholines	sum of DMs	0.127834	1.13636	0.13068	0.527163	T2	binary
PC aa C40:3	Phosphatidylcholines	sum of DAPs	0.119348	1.12676	0.259132	0.686825	T2	binary
PC aa C40:3	Phosphatidylcholines	sum of DEs	0.00695607	1.00698	0.947758	0.979404	T2	binary
PC aa C42:1	Phosphatidylcholines	sum of DEs	-0.112354	0.893728	0.228333	0.649323	T2	binary
PC aa C42:1	Phosphatidylcholines	sum of DAPs	-0.0754081	0.927365	0.424658	0.794052	T2	binary
PC aa C42:1	Phosphatidylcholines	sum of DMs	-0.0471482	0.953946	0.522939	0.825169	T2	binary
PC aa C42:2	Phosphatidylcholines	sum of DAPs	-0.0418061	0.959056	0.6404	0.841505	T2	binary
PC aa C42:2	Phosphatidylcholines	sum of DMs	-0.0648488	0.937209	0.35761	0.731085	T2	binary
PC aa C42:2	Phosphatidylcholines	sum of DEs	-0.0180775	0.982085	0.83783	0.926022	T2	binary
PC ae C32:1	Phosphatidylcholines	sum of DEs	-0.0495799	0.951629	0.520506	0.825169	T2	binary
PC ae C32:1	Phosphatidylcholines	sum of DMs	0.0148313	1.01494	0.80944	0.916918	T2	binary
PC ae C32:1	Phosphatidylcholines	sum of DAPs	-0.0162342	0.983897	0.834745	0.926022	T2	binary
PC ae C32:2	Phosphatidylcholines	sum of DMs	0.024535	1.02484	0.793002	0.90204	T2	binary
PC ae C32:2	Phosphatidylcholines	sum of DEs	-0.113165	0.893003	0.329331	0.730955	T2	binary
PC ae C32:2	Phosphatidylcholines	sum of DAPs	-0.00951279	0.990532	0.935802	0.975092	T2	binary
PC ae C34:0	Phosphatidylcholines	sum of DAPs	0.0509837	1.05231	0.566395	0.841505	T2	binary
PC ae C34:0	Phosphatidylcholines	sum of DEs	0.0673531	1.06967	0.44448	0.807515	T2	binary
PC ae C34:0	Phosphatidylcholines	sum of DMs	0.0369208	1.03761	0.602248	0.841505	T2	binary
PC ae C34:1	Phosphatidylcholines	sum of DMs	-0.0402917	0.960509	0.514205	0.825169	T2	binary
PC ae C34:1	Phosphatidylcholines	sum of DEs	-0.0134006	0.986689	0.862597	0.938203	T2	binary
PC ae C34:1	Phosphatidylcholines	sum of DAPs	-0.047683	0.953436	0.541327	0.830238	T2	binary
PC ae C34:2	Phosphatidylcholines	sum of DAPs	0.00520938	1.00522	0.946409	0.979404	T2	binary
PC ae C34:2	Phosphatidylcholines	sum of DEs	-0.0362403	0.964408	0.636852	0.841505	T2	binary
PC ae C34:2	Phosphatidylcholines	sum of DMs	0.0181926	1.01836	0.766473	0.901957	T2	binary
PC ae C34:3	Phosphatidylcholines	sum of DEs	-0.185813	0.830429	0.0280004	0.206597	T2	binary
PC ae C34:3	Phosphatidylcholines	sum of DMs	-0.0861657	0.917442	0.20073	0.602879	T2	binary
PC ae C34:3	Phosphatidylcholines	sum of DAPs	-0.179442	0.835737	0.0386795	0.270756	T2	binary
PC ae C36:1	Phosphatidylcholines	sum of DAPs	-0.0933792	0.910848	0.373876	0.734304	T2	binary
PC ae C36:1	Phosphatidylcholines	sum of DEs	-0.0965641	0.907952	0.344091	0.731085	T2	binary
PC ae C36:1	Phosphatidylcholines	sum of DMs	-0.0357876	0.964845	0.66316	0.845993	T2	binary
PC ae C36:2	Phosphatidylcholines	sum of DAPs	-0.0887447	0.915079	0.338882	0.731085	T2	binary
PC ae C36:2	Phosphatidylcholines	sum of DMs	-0.0475889	0.953526	0.512247	0.825169	T2	binary
PC ae C36:2	Phosphatidylcholines	sum of DEs	-0.0756152	0.927173	0.404551	0.773542	T2	binary
PC ae C36:3	Phosphatidylcholines	sum of DMs	-0.02878	0.97163	0.644229	0.841505	T2	binary
PC ae C36:3	Phosphatidylcholines	sum of DEs	0.0122331	1.01231	0.87527	0.948209	T2	binary
PC ae C36:3	Phosphatidylcholines	sum of DAPs	-0.0292112	0.971211	0.711	0.882286	T2	binary
PC ae C36:4	Phosphatidylcholines	sum of DAPs	-0.167475	0.845798	0.146676	0.544906	T2	binary
PC ae C36:4	Phosphatidylcholines	sum of DEs	-0.346776	0.706963	0.00191622	0.0523128	T2	binary
PC ae C36:4	Phosphatidylcholines	sum of DMs	-0.0113536	0.988711	0.89846	0.959957	T2	binary
PC ae C36:5	Phosphatidylcholines	sum of DMs	-0.0585445	0.943136	0.530031	0.825169	T2	binary
PC ae C36:5	Phosphatidylcholines	sum of DEs	-0.120018	0.886904	0.300037	0.705255	T2	binary
PC ae C36:5	Phosphatidylcholines	sum of DAPs	-0.107384	0.898181	0.369224	0.732797	T2	binary
PC ae C38:2	Phosphatidylcholines	sum of DMs	0.0804643	1.08379	0.239853	0.66902	T2	binary
PC ae C38:2	Phosphatidylcholines	sum of DAPs	0.112618	1.1192	0.188819	0.602879	T2	binary
PC ae C38:2	Phosphatidylcholines	sum of DEs	0.119837	1.12731	0.16043	0.558248	T2	binary
PC ae C38:3	Phosphatidylcholines	sum of DAPs	-0.199351	0.819262	0.0118624	0.124555	T2	binary
PC ae C38:3	Phosphatidylcholines	sum of DMs	-0.140332	0.86907	0.0238681	0.1909	T2	binary
PC ae C38:3	Phosphatidylcholines	sum of DEs	-0.117576	0.889073	0.127738	0.527163	T2	binary
PC ae C38:4	Phosphatidylcholines	sum of DMs	-0.00364061	0.996366	0.959627	0.979404	T2	binary
PC ae C38:4	Phosphatidylcholines	sum of DEs	-0.0929225	0.911264	0.303657	0.705255	T2	binary
PC ae C38:4	Phosphatidylcholines	sum of DAPs	-0.061461	0.94039	0.502808	0.825169	T2	binary
PC ae C38:5	Phosphatidylcholines	sum of DEs	-0.0160298	0.984098	0.855035	0.937448	T2	binary
PC ae C38:5	Phosphatidylcholines	sum of DAPs	-0.0453214	0.95569	0.610525	0.841505	T2	binary
PC ae C38:5	Phosphatidylcholines	sum of DMs	-0.0723867	0.930171	0.302229	0.705255	T2	binary
PC ae C40:2	Phosphatidylcholines	sum of DMs	0.0253054	1.02563	0.685764	0.866729	T2	binary
PC ae C40:2	Phosphatidylcholines	sum of DEs	-0.0454712	0.955547	0.561848	0.841505	T2	binary
PC ae C40:2	Phosphatidylcholines	sum of DAPs	-0.0386024	0.962133	0.626611	0.841505	T2	binary
PC ae C40:3	Phosphatidylcholines	sum of DMs	0.0193625	1.01955	0.822789	0.921164	T2	binary
PC ae C40:3	Phosphatidylcholines	sum of DAPs	-0.0380789	0.962637	0.729496	0.886916	T2	binary
PC ae C40:3	Phosphatidylcholines	sum of DEs	-0.101732	0.903272	0.345842	0.731085	T2	binary
PC ae C40:5	Phosphatidylcholines	sum of DEs	0.0395254	1.04032	0.628511	0.841505	T2	binary
PC ae C40:5	Phosphatidylcholines	sum of DAPs	0.0831819	1.08674	0.311512	0.705255	T2	binary
PC ae C40:5	Phosphatidylcholines	sum of DMs	0.0848513	1.08856	0.194383	0.602879	T2	binary
PC ae C40:6	Phosphatidylcholines	sum of DAPs	-0.0545515	0.94691	0.491478	0.825169	T2	binary
PC ae C40:6	Phosphatidylcholines	sum of DMs	0.00273744	1.00274	0.965054	0.979404	T2	binary
PC ae C40:6	Phosphatidylcholines	sum of DEs	-0.068632	0.93367	0.38022	0.741429	T2	binary
PC ae C42:2	Phosphatidylcholines	sum of DEs	-0.124626	0.882827	0.20096	0.602879	T2	binary
PC ae C42:2	Phosphatidylcholines	sum of DMs	-0.0854705	0.91808	0.273333	0.696135	T2	binary
PC ae C42:2	Phosphatidylcholines	sum of DAPs	-0.151784	0.859174	0.131308	0.527163	T2	binary
PC ae C42:3	Phosphatidylcholines	sum of DMs	0.00304718	1.00305	0.959968	0.979404	T2	binary
PC ae C42:3	Phosphatidylcholines	sum of DEs	-0.102821	0.902288	0.178664	0.590487	T2	binary
PC ae C42:3	Phosphatidylcholines	sum of DAPs	-0.015001	0.985111	0.845139	0.930334	T2	binary
PC ae C44:3	Phosphatidylcholines	sum of DAPs	-0.0247348	0.975569	0.773563	0.901957	T2	binary
PC ae C44:3	Phosphatidylcholines	sum of DEs	-0.0447119	0.956273	0.599235	0.841505	T2	binary
PC ae C44:3	Phosphatidylcholines	sum of DMs	-0.0328287	0.967704	0.628211	0.841505	T2	binary
PC ae C44:4	Phosphatidylcholines	sum of DEs	-0.0180775	0.982085	0.83783	0.926022	T2	binary
PC ae C44:4	Phosphatidylcholines	sum of DAPs	-0.0418061	0.959056	0.6404	0.841505	T2	binary
PC ae C44:4	Phosphatidylcholines	sum of DMs	-0.0648488	0.937209	0.35761	0.731085	T2	binary
PC ae C44:5	Phosphatidylcholines	sum of DMs	-0.0791867	0.923867	0.27004	0.69548	T2	binary
PC ae C44:5	Phosphatidylcholines	sum of DAPs	-0.0319946	0.968512	0.724774	0.886916	T2	binary
PC ae C44:5	Phosphatidylcholines	sum of DEs	0.0458121	1.04688	0.609926	0.841505	T2	binary
PEA	Biogenic Amines	sum of DEs	-0.187977	0.828634	0.0222005	0.183658	T2	binary
PEA	Biogenic Amines	sum of DMs	-0.0845141	0.918959	0.195031	0.602879	T2	binary
PEA	Biogenic Amines	sum of DAPs	-0.163254	0.849376	0.0515421	0.298293	T2	binary
SM (OH) C16:1	Sphingomyelins	sum of DAPs	-0.0477989	0.953325	0.536763	0.827889	T2	binary
SM (OH) C16:1	Sphingomyelins	sum of DEs	-0.0314026	0.969085	0.680992	0.864702	T2	binary
SM (OH) C16:1	Sphingomyelins	sum of DMs	-0.0290247	0.971393	0.634986	0.841505	T2	binary
SM (OH) C22:1	Sphingomyelins	sum of DAPs	0.0838577	1.08747	0.363903	0.732797	T2	binary
SM (OH) C22:1	Sphingomyelins	sum of DEs	-0.0785674	0.92444	0.388792	0.752767	T2	binary
SM (OH) C22:1	Sphingomyelins	sum of DMs	0.112858	1.11947	0.120169	0.504712	T2	binary
SM (OH) C22:2	Sphingomyelins	sum of DMs	-0.0076792	0.99235	0.902235	0.959957	T2	binary
SM (OH) C22:2	Sphingomyelins	sum of DAPs	-0.014038	0.98606	0.859029	0.93806	T2	binary
SM (OH) C22:2	Sphingomyelins	sum of DEs	0.0225897	1.02285	0.772184	0.901957	T2	binary
SM (OH) C24:1	Sphingomyelins	sum of DEs	-0.145346	0.864723	0.0635115	0.333435	T2	binary
SM (OH) C24:1	Sphingomyelins	sum of DMs	-0.0460366	0.955007	0.459996	0.815447	T2	binary
SM (OH) C24:1	Sphingomyelins	sum of DAPs	-0.112674	0.893442	0.155815	0.552436	T2	binary
SM C16:1	Sphingomyelins	sum of DEs	-0.0578991	0.943745	0.452563	0.807515	T2	binary
SM C16:1	Sphingomyelins	sum of DAPs	-0.00291709	0.997087	0.970077	0.980856	T2	binary
SM C16:1	Sphingomyelins	sum of DMs	0.0467613	1.04787	0.447604	0.807515	T2	binary
SM C18:0	Sphingomyelins	sum of DAPs	-0.00143698	0.998564	0.985264	0.988887	T2	binary
SM C18:0	Sphingomyelins	sum of DMs	0.038459	1.03921	0.531977	0.825169	T2	binary
SM C18:0	Sphingomyelins	sum of DEs	-0.0514618	0.94984	0.504322	0.825169	T2	binary
SM C18:1	Sphingomyelins	sum of DAPs	-0.0350858	0.965523	0.660298	0.845993	T2	binary
SM C18:1	Sphingomyelins	sum of DEs	-0.0565317	0.945037	0.472968	0.824874	T2	binary
SM C18:1	Sphingomyelins	sum of DMs	0.00559325	1.00561	0.929183	0.971904	T2	binary
SM C22:3	Sphingomyelins	sum of DMs	0.0251249	1.02544	0.740721	0.886916	T2	binary
SM C22:3	Sphingomyelins	sum of DAPs	0.000356584	1.00036	0.997032	0.997032	T2	binary
SM C22:3	Sphingomyelins	sum of DEs	-0.0971011	0.907464	0.305524	0.705255	T2	binary
SM C24:0	Sphingomyelins	sum of DEs	0.0238614	1.02415	0.786321	0.901957	T2	binary
SM C24:0	Sphingomyelins	sum of DMs	0.0737738	1.07656	0.291463	0.704154	T2	binary
SM C24:0	Sphingomyelins	sum of DAPs	0.0672035	1.06951	0.450876	0.807515	T2	binary
SM C26:0	Sphingomyelins	sum of DEs	0.0044098	1.00442	0.954377	0.979404	T2	binary
SM C26:0	Sphingomyelins	sum of DAPs	0.0553124	1.05687	0.478231	0.825169	T2	binary
SM C26:0	Sphingomyelins	sum of DMs	0.063921	1.06601	0.301915	0.705255	T2	binary
SM C26:1	Sphingomyelins	sum of DMs	-0.0504795	0.950773	0.415285	0.787311	T2	binary
SM C26:1	Sphingomyelins	sum of DAPs	-0.0725185	0.930049	0.355529	0.731085	T2	binary
SM C26:1	Sphingomyelins	sum of DEs	-0.0358857	0.964751	0.642715	0.841505	T2	binary
Spermine	Biogenic Amines	sum of DMs	0.0422185	1.04312	0.57906	0.841505	T2	binary
Spermine	Biogenic Amines	sum of DAPs	0.0869679	1.09086	0.370425	0.732797	T2	binary
Spermine	Biogenic Amines	sum of DEs	0.104955	1.11066	0.269335	0.69548	T2	binary
C10	Acylcarnitines	sum of DAPs	-0.0716245	0.93088	0.338822	0.611167	T3	binary
C10	Acylcarnitines	sum of DEs	-0.0472107	0.953886	0.524574	0.728097	T3	binary
C10	Acylcarnitines	sum of DMs	-0.0747923	0.927936	0.207412	0.51402	T3	binary
C12	Acylcarnitines	sum of DEs	0.0072099	1.00724	0.925995	0.95619	T3	binary
C12	Acylcarnitines	sum of DMs	-0.0376607	0.96304	0.543542	0.738841	T3	binary
C12	Acylcarnitines	sum of DAPs	-0.00961379	0.990432	0.90187	0.948461	T3	binary
C12:1	Acylcarnitines	sum of DEs	0.0572659	1.05894	0.49991	0.721449	T3	binary
C12:1	Acylcarnitines	sum of DMs	0.0338466	1.03443	0.615944	0.787192	T3	binary
C12:1	Acylcarnitines	sum of DAPs	0.0674615	1.06979	0.424149	0.675321	T3	binary
C14	Acylcarnitines	sum of DMs	-0.258641	0.7721	2.982e-05	0.0024282	T3	binary
C14	Acylcarnitines	sum of DAPs	-0.317543	0.727936	3.79e-05	0.0024282	T3	binary
C14	Acylcarnitines	sum of DEs	-0.215829	0.805873	0.00353422	0.0544252	T3	binary
C14:1	Acylcarnitines	sum of DEs	-0.203653	0.815745	0.00572519	0.0741672	T3	binary
C14:1	Acylcarnitines	sum of DMs	-0.138756	0.87044	0.0192366	0.15229	T3	binary
C14:1	Acylcarnitines	sum of DAPs	-0.218351	0.803843	0.00362835	0.0544252	T3	binary
C14:1-OH	Acylcarnitines	sum of DAPs	-0.319786	0.726304	4.26e-05	0.0024282	T3	binary
C14:1-OH	Acylcarnitines	sum of DEs	-0.249877	0.778896	0.00095009	0.0180517	T3	binary
C14:1-OH	Acylcarnitines	sum of DMs	-0.235611	0.790088	0.00016272	0.00577157	T3	binary
C14:2	Acylcarnitines	sum of DMs	-0.236581	0.789322	0.00033312	0.00863084	T3	binary
C14:2	Acylcarnitines	sum of DEs	-0.340197	0.71163	3.178e-05	0.0024282	T3	binary
C14:2	Acylcarnitines	sum of DAPs	-0.344353	0.708679	3.185e-05	0.0024282	T3	binary
C14:2-OH	Acylcarnitines	sum of DEs	-0.328837	0.71976	0.00025158	0.00717003	T3	binary
C14:2-OH	Acylcarnitines	sum of DMs	-0.239861	0.786737	0.00091067	0.0180517	T3	binary
C14:2-OH	Acylcarnitines	sum of DAPs	-0.346016	0.707501	0.00013015	0.00529896	T3	binary
C16	Acylcarnitines	sum of DAPs	-0.103501	0.901675	0.150213	0.432431	T3	binary
C16	Acylcarnitines	sum of DEs	-0.0443778	0.956592	0.53222	0.729244	T3	binary
C16	Acylcarnitines	sum of DMs	-0.10358	0.901604	0.0729977	0.341055	T3	binary
C16-OH	Acylcarnitines	sum of DEs	-0.0311435	0.969336	0.672628	0.82413	T3	binary
C16-OH	Acylcarnitines	sum of DMs	-0.12636	0.881297	0.0338264	0.217361	T3	binary
C16-OH	Acylcarnitines	sum of DAPs	-0.121882	0.885253	0.104078	0.399829	T3	binary
C16:1	Acylcarnitines	sum of DEs	0.0970679	1.10194	0.310797	0.583979	T3	binary
C16:1	Acylcarnitines	sum of DAPs	0.065322	1.0675	0.490473	0.7165	T3	binary
C16:1	Acylcarnitines	sum of DMs	0.0109752	1.01104	0.885045	0.948461	T3	binary
C16:1-OH	Acylcarnitines	sum of DAPs	-0.137622	0.871428	0.120594	0.414089	T3	binary
C16:1-OH	Acylcarnitines	sum of DEs	0.0217956	1.02203	0.803797	0.905463	T3	binary
C16:1-OH	Acylcarnitines	sum of DMs	-0.134681	0.873995	0.0520802	0.274868	T3	binary
C16:2	Acylcarnitines	sum of DEs	-0.141653	0.867922	0.0513282	0.274868	T3	binary
C16:2	Acylcarnitines	sum of DMs	-0.102678	0.902418	0.078928	0.343809	T3	binary
C16:2	Acylcarnitines	sum of DAPs	-0.128524	0.879392	0.0784903	0.343809	T3	binary
C16:2-OH	Acylcarnitines	sum of DAPs	-0.230318	0.794281	0.0109985	0.108944	T3	binary
C16:2-OH	Acylcarnitines	sum of DEs	-0.128415	0.879488	0.144522	0.432431	T3	binary
C16:2-OH	Acylcarnitines	sum of DMs	-0.181574	0.833956	0.00988897	0.108944	T3	binary
C18	Acylcarnitines	sum of DMs	-0.122309	0.884875	0.0399146	0.236993	T3	binary
C18	Acylcarnitines	sum of DEs	-0.0967396	0.907792	0.18778	0.491613	T3	binary
C18	Acylcarnitines	sum of DAPs	-0.141286	0.868241	0.0589904	0.294952	T3	binary
C18:1-OH	Acylcarnitines	sum of DEs	0.152772	1.16506	0.0822054	0.34968	T3	binary
C18:1-OH	Acylcarnitines	sum of DMs	-0.0419317	0.958935	0.546373	0.738841	T3	binary
C18:1-OH	Acylcarnitines	sum of DAPs	0.0611016	1.06301	0.480981	0.7165	T3	binary
C18:2	Acylcarnitines	sum of DMs	-0.0479655	0.953167	0.402271	0.652812	T3	binary
C18:2	Acylcarnitines	sum of DAPs	-0.0865071	0.917129	0.231409	0.531726	T3	binary
C18:2	Acylcarnitines	sum of DEs	-0.155176	0.856265	0.0315888	0.211422	T3	binary
C3-OH	Acylcarnitines	sum of DEs	-0.21241	0.808633	0.00399706	0.0569581	T3	binary
C3-OH	Acylcarnitines	sum of DMs	-0.16354	0.849132	0.00655088	0.0811739	T3	binary
C3-OH	Acylcarnitines	sum of DAPs	-0.237424	0.788657	0.00166708	0.0279481	T3	binary
C3:1	Acylcarnitines	sum of DAPs	-0.170453	0.843283	0.0209851	0.161642	T3	binary
C3:1	Acylcarnitines	sum of DEs	-0.0818823	0.92138	0.25587	0.541927	T3	binary
C3:1	Acylcarnitines	sum of DMs	-0.11435	0.891946	0.0503353	0.274868	T3	binary
DOPA	Biogenic Amines	sum of DEs	-0.095163	0.909225	0.197256	0.501945	T3	binary
DOPA	Biogenic Amines	sum of DMs	-0.0884575	0.915342	0.13868	0.432431	T3	binary
DOPA	Biogenic Amines	sum of DAPs	-0.102475	0.902601	0.168461	0.470568	T3	binary
lysoPC a C14:0	Lysophosphatidylcholines	sum of DEs	0.0720624	1.07472	0.520969	0.727825	T3	binary
lysoPC a C14:0	Lysophosphatidylcholines	sum of DAPs	-0.0243578	0.975936	0.828943	0.922846	T3	binary
lysoPC a C14:0	Lysophosphatidylcholines	sum of DMs	-0.0602511	0.941528	0.501217	0.721449	T3	binary
lysoPC a C16:0	Lysophosphatidylcholines	sum of DMs	-0.0765612	0.926296	0.30107	0.583708	T3	binary
lysoPC a C16:0	Lysophosphatidylcholines	sum of DAPs	0.00331876	1.00332	0.971561	0.980606	T3	binary
lysoPC a C16:0	Lysophosphatidylcholines	sum of DEs	0.0832589	1.08682	0.372534	0.631977	T3	binary
lysoPC a C16:1	Lysophosphatidylcholines	sum of DEs	-0.113804	0.892432	0.237516	0.531726	T3	binary
lysoPC a C16:1	Lysophosphatidylcholines	sum of DMs	-0.168149	0.845227	0.0297155	0.211422	T3	binary
lysoPC a C16:1	Lysophosphatidylcholines	sum of DAPs	-0.198961	0.819582	0.0451562	0.254446	T3	binary
lysoPC a C17:0	Lysophosphatidylcholines	sum of DEs	-0.0756536	0.927137	0.287962	0.565994	T3	binary
lysoPC a C17:0	Lysophosphatidylcholines	sum of DAPs	-0.105646	0.899743	0.142763	0.432431	T3	binary
lysoPC a C17:0	Lysophosphatidylcholines	sum of DMs	-0.0576023	0.944025	0.311901	0.583979	T3	binary
lysoPC a C18:0	Lysophosphatidylcholines	sum of DEs	0.110192	1.11649	0.19147	0.491613	T3	binary
lysoPC a C18:0	Lysophosphatidylcholines	sum of DMs	0.0195709	1.01976	0.770783	0.8868	T3	binary
lysoPC a C18:0	Lysophosphatidylcholines	sum of DAPs	0.0841678	1.08781	0.3143	0.583979	T3	binary
lysoPC a C18:1	Lysophosphatidylcholines	sum of DEs	-0.143917	0.86596	0.0455325	0.254446	T3	binary
lysoPC a C18:1	Lysophosphatidylcholines	sum of DAPs	-0.185807	0.830434	0.0114678	0.108944	T3	binary
lysoPC a C18:1	Lysophosphatidylcholines	sum of DMs	-0.148611	0.861904	0.0107799	0.108944	T3	binary
lysoPC a C18:2	Lysophosphatidylcholines	sum of DMs	-0.0846738	0.918812	0.144957	0.432431	T3	binary
lysoPC a C18:2	Lysophosphatidylcholines	sum of DAPs	-0.112042	0.894007	0.12733	0.421967	T3	binary
lysoPC a C18:2	Lysophosphatidylcholines	sum of DEs	-0.111704	0.894309	0.124498	0.417435	T3	binary
lysoPC a C20:4	Lysophosphatidylcholines	sum of DMs	0.0609429	1.06284	0.284722	0.563513	T3	binary
lysoPC a C20:4	Lysophosphatidylcholines	sum of DEs	0.00916591	1.00921	0.89705	0.948461	T3	binary
lysoPC a C20:4	Lysophosphatidylcholines	sum of DAPs	0.08323	1.08679	0.246135	0.535484	T3	binary
lysoPC a C26:1	Lysophosphatidylcholines	sum of DEs	-0.0278786	0.972506	0.71537	0.853056	T3	binary
lysoPC a C26:1	Lysophosphatidylcholines	sum of DAPs	-0.0541001	0.947337	0.482399	0.7165	T3	binary
lysoPC a C26:1	Lysophosphatidylcholines	sum of DMs	-0.0508846	0.950388	0.40314	0.652812	T3	binary
lysoPC a C28:1	Lysophosphatidylcholines	sum of DMs	0.0134126	1.0135	0.852222	0.931258	T3	binary
lysoPC a C28:1	Lysophosphatidylcholines	sum of DAPs	0.0400274	1.04084	0.658767	0.819863	T3	binary
lysoPC a C28:1	Lysophosphatidylcholines	sum of DEs	-0.00651101	0.99351	0.942903	0.966645	T3	binary
Nitro-Tyr	Biogenic Amines	sum of DEs	0.0629162	1.06494	0.579799	0.766231	T3	binary
Nitro-Tyr	Biogenic Amines	sum of DMs	0.0639094	1.066	0.490111	0.7165	T3	binary
Nitro-Tyr	Biogenic Amines	sum of DAPs	0.0950528	1.09972	0.40099	0.652812	T3	binary
PC aa C30:2	Phosphatidylcholines	sum of DEs	-0.0563102	0.945246	0.420673	0.67355	T3	binary
PC aa C30:2	Phosphatidylcholines	sum of DMs	-0.0610418	0.940784	0.275624	0.54932	T3	binary
PC aa C30:2	Phosphatidylcholines	sum of DAPs	-0.0607773	0.941033	0.387366	0.641856	T3	binary
PC aa C32:0	Phosphatidylcholines	sum of DEs	-0.116024	0.890454	0.110867	0.414089	T3	binary
PC aa C32:0	Phosphatidylcholines	sum of DMs	-0.0905929	0.913389	0.12005	0.414089	T3	binary
PC aa C32:0	Phosphatidylcholines	sum of DAPs	-0.113254	0.892924	0.123494	0.417435	T3	binary
PC aa C32:1	Phosphatidylcholines	sum of DAPs	-0.0800783	0.923044	0.261541	0.541927	T3	binary
PC aa C32:1	Phosphatidylcholines	sum of DEs	-0.0130933	0.986992	0.852836	0.931258	T3	binary
PC aa C32:1	Phosphatidylcholines	sum of DMs	-0.103527	0.901652	0.0697676	0.339998	T3	binary
PC aa C32:2	Phosphatidylcholines	sum of DMs	-0.00699988	0.993025	0.913242	0.95619	T3	binary
PC aa C32:2	Phosphatidylcholines	sum of DAPs	-0.00617923	0.99384	0.939315	0.966443	T3	binary
PC aa C32:2	Phosphatidylcholines	sum of DEs	-0.0190291	0.981151	0.814255	0.913632	T3	binary
PC aa C32:3	Phosphatidylcholines	sum of DMs	0.0535823	1.05504	0.449648	0.700271	T3	binary
PC aa C32:3	Phosphatidylcholines	sum of DEs	-0.0124114	0.987665	0.889997	0.948461	T3	binary
PC aa C32:3	Phosphatidylcholines	sum of DAPs	0.0396822	1.04048	0.65667	0.819863	T3	binary
PC aa C34:1	Phosphatidylcholines	sum of DEs	-0.0882423	0.915539	0.266979	0.541927	T3	binary
PC aa C34:1	Phosphatidylcholines	sum of DAPs	-0.0504628	0.950789	0.526274	0.728097	T3	binary
PC aa C34:1	Phosphatidylcholines	sum of DMs	-0.0269283	0.973431	0.673762	0.82413	T3	binary
PC aa C34:2	Phosphatidylcholines	sum of DMs	-0.0828777	0.920464	0.143956	0.432431	T3	binary
PC aa C34:2	Phosphatidylcholines	sum of DAPs	-0.102745	0.902357	0.14831	0.432431	T3	binary
PC aa C34:2	Phosphatidylcholines	sum of DEs	-0.0839335	0.919492	0.233842	0.531726	T3	binary
PC aa C34:3	Phosphatidylcholines	sum of DEs	-0.0908159	0.913186	0.266476	0.541927	T3	binary
PC aa C34:3	Phosphatidylcholines	sum of DMs	-0.0484899	0.952667	0.452769	0.700438	T3	binary
PC aa C34:3	Phosphatidylcholines	sum of DAPs	-0.0748999	0.927836	0.362696	0.627107	T3	binary
PC aa C34:4	Phosphatidylcholines	sum of DEs	0.0631468	1.06518	0.45467	0.700438	T3	binary
PC aa C34:4	Phosphatidylcholines	sum of DMs	0.086791	1.09067	0.200455	0.505572	T3	binary
PC aa C34:4	Phosphatidylcholines	sum of DAPs	0.0840624	1.0877	0.327585	0.602335	T3	binary
PC aa C36:1	Phosphatidylcholines	sum of DAPs	-0.0914064	0.912647	0.269956	0.541927	T3	binary
PC aa C36:1	Phosphatidylcholines	sum of DEs	-0.12562	0.88195	0.130129	0.426286	T3	binary
PC aa C36:1	Phosphatidylcholines	sum of DMs	-0.0649635	0.937102	0.331036	0.60427	T3	binary
PC aa C36:2	Phosphatidylcholines	sum of DEs	-0.0980384	0.906614	0.164842	0.465147	T3	binary
PC aa C36:2	Phosphatidylcholines	sum of DMs	-0.149256	0.861348	0.00941236	0.108944	T3	binary
PC aa C36:2	Phosphatidylcholines	sum of DAPs	-0.149596	0.861056	0.0371237	0.227688	T3	binary
PC aa C36:3	Phosphatidylcholines	sum of DMs	-0.0716542	0.930853	0.211	0.518404	T3	binary
PC aa C36:3	Phosphatidylcholines	sum of DAPs	-0.0968309	0.907709	0.177281	0.482454	T3	binary
PC aa C36:3	Phosphatidylcholines	sum of DEs	-0.112756	0.893369	0.114884	0.414089	T3	binary
PC aa C36:4	Phosphatidylcholines	sum of DEs	-0.0394611	0.961307	0.580722	0.766231	T3	binary
PC aa C36:4	Phosphatidylcholines	sum of DMs	-0.124522	0.882919	0.0318988	0.211422	T3	binary
PC aa C36:4	Phosphatidylcholines	sum of DAPs	-0.122605	0.884613	0.0915636	0.372795	T3	binary
PC aa C36:5	Phosphatidylcholines	sum of DEs	0.101508	1.10684	0.365262	0.627107	T3	binary
PC aa C36:5	Phosphatidylcholines	sum of DAPs	0.121219	1.12887	0.270013	0.541927	T3	binary
PC aa C36:5	Phosphatidylcholines	sum of DMs	0.0235579	1.02384	0.791028	0.898179	T3	binary
PC aa C36:6	Phosphatidylcholines	sum of DAPs	-0.0147674	0.985341	0.878895	0.948461	T3	binary
PC aa C36:6	Phosphatidylcholines	sum of DEs	-0.130177	0.87794	0.177746	0.482454	T3	binary
PC aa C36:6	Phosphatidylcholines	sum of DMs	0.0102574	1.01031	0.893396	0.948461	T3	binary
PC aa C38:1	Phosphatidylcholines	sum of DEs	-0.126805	0.880905	0.149759	0.432431	T3	binary
PC aa C38:1	Phosphatidylcholines	sum of DMs	-0.0192141	0.980969	0.786162	0.896224	T3	binary
PC aa C38:1	Phosphatidylcholines	sum of DAPs	-0.0904482	0.913522	0.312971	0.583979	T3	binary
PC aa C38:3	Phosphatidylcholines	sum of DAPs	-0.181556	0.833972	0.0170348	0.14682	T3	binary
PC aa C38:3	Phosphatidylcholines	sum of DEs	-0.176497	0.838201	0.0183638	0.149534	T3	binary
PC aa C38:3	Phosphatidylcholines	sum of DMs	-0.113277	0.892903	0.0575893	0.294952	T3	binary
PC aa C38:4	Phosphatidylcholines	sum of DEs	-0.177323	0.837509	0.0135083	0.124189	T3	binary
PC aa C38:4	Phosphatidylcholines	sum of DMs	-0.0432358	0.957686	0.447049	0.700271	T3	binary
PC aa C38:4	Phosphatidylcholines	sum of DAPs	-0.111202	0.894758	0.120092	0.414089	T3	binary
PC aa C38:5	Phosphatidylcholines	sum of DEs	-0.091321	0.912725	0.22373	0.526968	T3	binary
PC aa C38:5	Phosphatidylcholines	sum of DMs	-0.0417256	0.959133	0.483733	0.7165	T3	binary
PC aa C38:5	Phosphatidylcholines	sum of DAPs	-0.0408022	0.960019	0.587845	0.771985	T3	binary
PC aa C38:6	Phosphatidylcholines	sum of DEs	-0.170093	0.843587	0.0175153	0.14682	T3	binary
PC aa C38:6	Phosphatidylcholines	sum of DMs	-0.069761	0.932617	0.219353	0.520962	T3	binary
PC aa C38:6	Phosphatidylcholines	sum of DAPs	-0.117139	0.889462	0.10151	0.399829	T3	binary
PC aa C40:2	Phosphatidylcholines	sum of DEs	0.186107	1.20455	0.0756909	0.342938	T3	binary
PC aa C40:2	Phosphatidylcholines	sum of DMs	0.17529	1.19159	0.0313586	0.211422	T3	binary
PC aa C40:2	Phosphatidylcholines	sum of DAPs	0.231349	1.2603	0.0218235	0.163677	T3	binary
PC aa C40:3	Phosphatidylcholines	sum of DAPs	-0.0632568	0.938702	0.51795	0.727171	T3	binary
PC aa C40:3	Phosphatidylcholines	sum of DEs	-0.108423	0.897248	0.263078	0.541927	T3	binary
PC aa C40:3	Phosphatidylcholines	sum of DMs	-0.00349166	0.996514	0.963804	0.977524	T3	binary
PC aa C42:1	Phosphatidylcholines	sum of DMs	0.0018322	1.00183	0.977166	0.980606	T3	binary
PC aa C42:1	Phosphatidylcholines	sum of DAPs	0.0247397	1.02505	0.758957	0.87928	T3	binary
PC aa C42:1	Phosphatidylcholines	sum of DEs	0.0947475	1.09938	0.242542	0.531726	T3	binary
PC aa C42:2	Phosphatidylcholines	sum of DEs	0.0740038	1.07681	0.376371	0.634709	T3	binary
PC aa C42:2	Phosphatidylcholines	sum of DMs	0.00102229	1.00102	0.987796	0.987796	T3	binary
PC aa C42:2	Phosphatidylcholines	sum of DAPs	0.0430123	1.04395	0.606266	0.781836	T3	binary
PC aa C42:4	Phosphatidylcholines	sum of DEs	0.122573	1.1304	0.240673	0.531726	T3	binary
PC aa C42:4	Phosphatidylcholines	sum of DAPs	0.00325171	1.00326	0.975107	0.980606	T3	binary
PC aa C42:4	Phosphatidylcholines	sum of DMs	-0.0493347	0.951863	0.551826	0.738841	T3	binary
PC ae C30:1	Phosphatidylcholines	sum of DMs	-0.0362363	0.964412	0.688852	0.828367	T3	binary
PC ae C30:1	Phosphatidylcholines	sum of DEs	0.0331626	1.03372	0.771672	0.8868	T3	binary
PC ae C30:1	Phosphatidylcholines	sum of DAPs	-0.038442	0.962287	0.737429	0.864886	T3	binary
PC ae C32:1	Phosphatidylcholines	sum of DEs	-0.0902084	0.913741	0.215361	0.520152	T3	binary
PC ae C32:1	Phosphatidylcholines	sum of DMs	-0.0538543	0.94757	0.355417	0.627107	T3	binary
PC ae C32:1	Phosphatidylcholines	sum of DAPs	-0.0620567	0.93983	0.394802	0.650397	T3	binary
PC ae C32:2	Phosphatidylcholines	sum of DMs	0.00504345	1.00506	0.952025	0.971228	T3	binary
PC ae C32:2	Phosphatidylcholines	sum of DAPs	-0.0365452	0.964115	0.733111	0.863374	T3	binary
PC ae C32:2	Phosphatidylcholines	sum of DEs	-0.0367642	0.963903	0.732433	0.863374	T3	binary
PC ae C34:0	Phosphatidylcholines	sum of DEs	-0.0865562	0.917084	0.268462	0.541927	T3	binary
PC ae C34:0	Phosphatidylcholines	sum of DMs	0.0296302	1.03007	0.632413	0.801056	T3	binary
PC ae C34:0	Phosphatidylcholines	sum of DAPs	-0.00979383	0.990254	0.900383	0.948461	T3	binary
PC ae C34:1	Phosphatidylcholines	sum of DEs	-0.0295776	0.970856	0.684869	0.827067	T3	binary
PC ae C34:1	Phosphatidylcholines	sum of DAPs	-0.114995	0.89137	0.118159	0.414089	T3	binary
PC ae C34:1	Phosphatidylcholines	sum of DMs	-0.125518	0.88204	0.0343201	0.217361	T3	binary
PC ae C34:2	Phosphatidylcholines	sum of DMs	-0.058097	0.943558	0.315553	0.583979	T3	binary
PC ae C34:2	Phosphatidylcholines	sum of DAPs	-0.0553814	0.946124	0.444655	0.700271	T3	binary
PC ae C34:2	Phosphatidylcholines	sum of DEs	-0.0854511	0.918098	0.237817	0.531726	T3	binary
PC ae C34:3	Phosphatidylcholines	sum of DEs	0.0315433	1.03205	0.679786	0.825965	T3	binary
PC ae C34:3	Phosphatidylcholines	sum of DMs	0.0100771	1.01013	0.868505	0.941155	T3	binary
PC ae C34:3	Phosphatidylcholines	sum of DAPs	0.0453696	1.04641	0.552187	0.738841	T3	binary
PC ae C36:1	Phosphatidylcholines	sum of DEs	0.0108611	1.01092	0.90186	0.948461	T3	binary
PC ae C36:1	Phosphatidylcholines	sum of DAPs	-0.0362137	0.964434	0.681059	0.825965	T3	binary
PC ae C36:1	Phosphatidylcholines	sum of DMs	-0.063587	0.938393	0.360276	0.627107	T3	binary
PC ae C36:2	Phosphatidylcholines	sum of DAPs	-0.0557773	0.94575	0.486155	0.7165	T3	binary
PC ae C36:2	Phosphatidylcholines	sum of DEs	0.0203502	1.02056	0.797592	0.902038	T3	binary
PC ae C36:2	Phosphatidylcholines	sum of DMs	-0.0771634	0.925739	0.225591	0.526995	T3	binary
PC ae C36:3	Phosphatidylcholines	sum of DEs	-0.0535678	0.947842	0.448703	0.700271	T3	binary
PC ae C36:3	Phosphatidylcholines	sum of DMs	-0.0639616	0.938041	0.260493	0.541927	T3	binary
PC ae C36:3	Phosphatidylcholines	sum of DAPs	-0.074405	0.928296	0.29704	0.579838	T3	binary
PC ae C36:4	Phosphatidylcholines	sum of DMs	-0.0150233	0.985089	0.843992	0.931258	T3	binary
PC ae C36:4	Phosphatidylcholines	sum of DAPs	0.124295	1.13235	0.191328	0.491613	T3	binary
PC ae C36:4	Phosphatidylcholines	sum of DEs	0.143989	1.15487	0.139644	0.432431	T3	binary
PC ae C36:5	Phosphatidylcholines	sum of DEs	0.0648274	1.06697	0.507451	0.72334	T3	binary
PC ae C36:5	Phosphatidylcholines	sum of DMs	0.052382	1.05378	0.492751	0.7165	T3	binary
PC ae C36:5	Phosphatidylcholines	sum of DAPs	0.10708	1.11302	0.264402	0.541927	T3	binary
PC ae C38:2	Phosphatidylcholines	sum of DEs	-0.0702209	0.932188	0.368648	0.62913	T3	binary
PC ae C38:2	Phosphatidylcholines	sum of DAPs	-0.134591	0.874073	0.0906544	0.372795	T3	binary
PC ae C38:2	Phosphatidylcholines	sum of DMs	-0.0982915	0.906385	0.115507	0.414089	T3	binary
PC ae C38:3	Phosphatidylcholines	sum of DMs	-0.0751233	0.927629	0.182554	0.487677	T3	binary
PC ae C38:3	Phosphatidylcholines	sum of DAPs	-0.0244239	0.975872	0.728606	0.863374	T3	binary
PC ae C38:3	Phosphatidylcholines	sum of DEs	0.0711687	1.07376	0.311114	0.583979	T3	binary
PC ae C38:4	Phosphatidylcholines	sum of DEs	-0.0660271	0.936106	0.414014	0.666632	T3	binary
PC ae C38:4	Phosphatidylcholines	sum of DMs	0.0247809	1.02509	0.697855	0.835667	T3	binary
PC ae C38:4	Phosphatidylcholines	sum of DAPs	-0.0152927	0.984824	0.8502	0.931258	T3	binary
PC ae C38:5	Phosphatidylcholines	sum of DAPs	0.0618518	1.0638	0.459063	0.703403	T3	binary
PC ae C38:5	Phosphatidylcholines	sum of DEs	0.098429	1.10344	0.241175	0.531726	T3	binary
PC ae C38:5	Phosphatidylcholines	sum of DMs	0.00651329	1.00653	0.922577	0.95619	T3	binary
PC ae C40:2	Phosphatidylcholines	sum of DMs	-0.0338514	0.966715	0.550146	0.738841	T3	binary
PC ae C40:2	Phosphatidylcholines	sum of DAPs	-0.0649092	0.937153	0.364563	0.627107	T3	binary
PC ae C40:2	Phosphatidylcholines	sum of DEs	-0.115701	0.890741	0.105218	0.399829	T3	binary
PC ae C40:3	Phosphatidylcholines	sum of DEs	0.0444322	1.04543	0.610419	0.783646	T3	binary
PC ae C40:3	Phosphatidylcholines	sum of DMs	-0.0458042	0.955229	0.507607	0.72334	T3	binary
PC ae C40:3	Phosphatidylcholines	sum of DAPs	-0.00501185	0.995001	0.954189	0.971228	T3	binary
PC ae C40:5	Phosphatidylcholines	sum of DEs	0.134812	1.14432	0.0704564	0.339998	T3	binary
PC ae C40:5	Phosphatidylcholines	sum of DAPs	0.285042	1.32982	0.00018226	0.00577157	T3	binary
PC ae C40:5	Phosphatidylcholines	sum of DMs	0.235335	1.26533	0.00011818	0.00529896	T3	binary
PC ae C40:6	Phosphatidylcholines	sum of DMs	-0.0826112	0.920709	0.146208	0.432431	T3	binary
PC ae C40:6	Phosphatidylcholines	sum of DEs	-0.157535	0.854247	0.0273309	0.199726	T3	binary
PC ae C40:6	Phosphatidylcholines	sum of DAPs	-0.127449	0.880338	0.0758072	0.342938	T3	binary
PC ae C42:2	Phosphatidylcholines	sum of DEs	0.0996553	1.10479	0.260525	0.541927	T3	binary
PC ae C42:2	Phosphatidylcholines	sum of DAPs	0.0280802	1.02848	0.749482	0.871847	T3	binary
PC ae C42:2	Phosphatidylcholines	sum of DMs	-0.0196528	0.980539	0.779065	0.891701	T3	binary
PC ae C42:3	Phosphatidylcholines	sum of DMs	0.00969541	1.00974	0.862273	0.937969	T3	binary
PC ae C42:3	Phosphatidylcholines	sum of DAPs	-0.0154026	0.984715	0.826723	0.922846	T3	binary
PC ae C42:3	Phosphatidylcholines	sum of DEs	-0.0460426	0.955001	0.511726	0.725582	T3	binary
PC ae C44:3	Phosphatidylcholines	sum of DEs	0.0690825	1.07152	0.383074	0.63848	T3	binary
PC ae C44:3	Phosphatidylcholines	sum of DMs	0.0578046	1.05951	0.360338	0.627107	T3	binary
PC ae C44:3	Phosphatidylcholines	sum of DAPs	0.0720704	1.07473	0.361429	0.627107	T3	binary
PC ae C44:4	Phosphatidylcholines	sum of DAPs	0.0546719	1.05619	0.514631	0.726088	T3	binary
PC ae C44:4	Phosphatidylcholines	sum of DEs	0.0815449	1.08496	0.332879	0.60427	T3	binary
PC ae C44:4	Phosphatidylcholines	sum of DMs	0.00706808	1.00709	0.916306	0.95619	T3	binary
PC ae C44:5	Phosphatidylcholines	sum of DMs	0.0638616	1.06594	0.343323	0.615389	T3	binary
PC ae C44:5	Phosphatidylcholines	sum of DAPs	0.106373	1.11224	0.204879	0.512198	T3	binary
PC ae C44:5	Phosphatidylcholines	sum of DEs	0.0391305	1.03991	0.642049	0.806097	T3	binary
PEA	Biogenic Amines	sum of DEs	-0.181875	0.833706	0.0154943	0.137996	T3	binary
PEA	Biogenic Amines	sum of DMs	-0.156454	0.855171	0.0104929	0.108944	T3	binary
PEA	Biogenic Amines	sum of DAPs	-0.250588	0.778343	0.00124526	0.0221812	T3	binary
SM (OH) C16:1	Sphingomyelins	sum of DEs	-0.147193	0.863128	0.0375486	0.227688	T3	binary
SM (OH) C16:1	Sphingomyelins	sum of DMs	-0.0569574	0.944634	0.309623	0.583979	T3	binary
SM (OH) C16:1	Sphingomyelins	sum of DAPs	-0.0942631	0.910043	0.183093	0.487677	T3	binary
SM (OH) C22:1	Sphingomyelins	sum of DAPs	-0.104724	0.900573	0.217323	0.52048	T3	binary
SM (OH) C22:1	Sphingomyelins	sum of DEs	-0.144881	0.865125	0.0886563	0.371574	T3	binary
SM (OH) C22:1	Sphingomyelins	sum of DMs	-0.0903102	0.913648	0.189045	0.491613	T3	binary
SM (OH) C22:2	Sphingomyelins	sum of DAPs	0.0637924	1.06587	0.383088	0.63848	T3	binary
SM (OH) C22:2	Sphingomyelins	sum of DEs	-0.0351951	0.965417	0.630145	0.801056	T3	binary
SM (OH) C22:2	Sphingomyelins	sum of DMs	0.0845431	1.08822	0.14602	0.432431	T3	binary
SM (OH) C24:1	Sphingomyelins	sum of DMs	-0.0900051	0.913927	0.116874	0.414089	T3	binary
SM (OH) C24:1	Sphingomyelins	sum of DAPs	-0.0412923	0.959549	0.564267	0.751477	T3	binary
SM (OH) C24:1	Sphingomyelins	sum of DEs	0.0137558	1.01385	0.846617	0.931258	T3	binary
SM C16:1	Sphingomyelins	sum of DEs	-0.146769	0.863493	0.0430682	0.250499	T3	binary
SM C16:1	Sphingomyelins	sum of DMs	-0.102444	0.902629	0.0796188	0.343809	T3	binary
SM C16:1	Sphingomyelins	sum of DAPs	-0.10546	0.899911	0.146794	0.432431	T3	binary
SM C18:0	Sphingomyelins	sum of DEs	-0.201322	0.817649	0.00538202	0.0730417	T3	binary
SM C18:0	Sphingomyelins	sum of DAPs	-0.135994	0.872848	0.0580734	0.294952	T3	binary
SM C18:0	Sphingomyelins	sum of DMs	-0.0784901	0.924511	0.170065	0.470568	T3	binary
SM C18:1	Sphingomyelins	sum of DAPs	0.0527174	1.05413	0.473884	0.714587	T3	binary
SM C18:1	Sphingomyelins	sum of DMs	0.0249988	1.02531	0.668261	0.82413	T3	binary
SM C18:1	Sphingomyelins	sum of DEs	0.00713592	1.00716	0.922728	0.95619	T3	binary
SM C20:2	Sphingomyelins	sum of DAPs	-0.0620032	0.93988	0.595453	0.774905	T3	binary
SM C20:2	Sphingomyelins	sum of DEs	-0.037519	0.963176	0.745425	0.87068	T3	binary
SM C20:2	Sphingomyelins	sum of DMs	-0.109877	0.895944	0.227566	0.527288	T3	binary
SM C22:3	Sphingomyelins	sum of DMs	0.0483513	1.04954	0.471863	0.714587	T3	binary
SM C22:3	Sphingomyelins	sum of DAPs	0.0533435	1.05479	0.52945	0.728953	T3	binary
SM C22:3	Sphingomyelins	sum of DEs	-0.0371723	0.96351	0.663142	0.821719	T3	binary
SM C24:0	Sphingomyelins	sum of DEs	-0.134042	0.874553	0.103489	0.399829	T3	binary
SM C24:0	Sphingomyelins	sum of DMs	-0.0482022	0.952941	0.462521	0.704911	T3	binary
SM C24:0	Sphingomyelins	sum of DAPs	-0.101695	0.903305	0.213351	0.519701	T3	binary
SM C26:0	Sphingomyelins	sum of DEs	-0.180319	0.835004	0.0113792	0.108944	T3	binary
SM C26:0	Sphingomyelins	sum of DAPs	-0.250992	0.778029	0.00061426	0.0143164	T3	binary
SM C26:0	Sphingomyelins	sum of DMs	-0.198901	0.819631	0.00065303	0.0143164	T3	binary
SM C26:1	Sphingomyelins	sum of DMs	-0.0922054	0.911918	0.101638	0.399829	T3	binary
SM C26:1	Sphingomyelins	sum of DAPs	-0.127764	0.880061	0.0715785	0.339998	T3	binary
SM C26:1	Sphingomyelins	sum of DEs	-0.100623	0.904274	0.151775	0.432559	T3	binary
Spermine	Biogenic Amines	sum of DEs	-0.0480091	0.953125	0.601355	0.779027	T3	binary
Spermine	Biogenic Amines	sum of DMs	0.0400227	1.04083	0.590501	0.771985	T3	binary
Spermine	Biogenic Amines	sum of DAPs	-0.0430269	0.957886	0.640144	0.806097	T3	binary
(C2+C3) / C0	Metabolic Indicator	sum of DEs	-0.0241439	0.976145	0.329674	0.496946	T1	continuous
(C2+C3) / C0	Metabolic Indicator	sum of DAPs	-0.021649	0.978584	0.345305	0.497737	T1	continuous
(C2+C3) / C0	Metabolic Indicator	sum of DMs	-0.0233721	0.976899	0.194174	0.370697	T1	continuous
AAA	Metabolic Indicator	sum of DEs	-0.00699028	0.993034	0.813733	0.870642	T1	continuous
AAA	Metabolic Indicator	sum of DAPs	0.0323486	1.03288	0.238875	0.41583	T1	continuous
AAA	Metabolic Indicator	sum of DMs	0.0408031	1.04165	0.058224	0.181141	T1	continuous
Ala	AminoAcids	sum of DMs	0.0462642	1.04735	0.0564175	0.181141	T1	continuous
Ala	AminoAcids	sum of DAPs	0.0626467	1.06465	0.0425503	0.145887	T1	continuous
Ala	AminoAcids	sum of DEs	0.0489423	1.05016	0.142519	0.324596	T1	continuous
alpha-AAA	Biogenic Amines	sum of DMs	0.0382953	1.03904	0.185109	0.365391	T1	continuous
alpha-AAA	Biogenic Amines	sum of DAPs	0.00370323	1.00371	0.919828	0.948043	T1	continuous
alpha-AAA	Biogenic Amines	sum of DEs	-0.0560069	0.945533	0.153418	0.343657	T1	continuous
Asn	AminoAcids	sum of DMs	0.0670092	1.06931	0.00625146	0.0437602	T1	continuous
Asn	AminoAcids	sum of DAPs	0.0738263	1.07662	0.0181198	0.0981974	T1	continuous
Asn	AminoAcids	sum of DEs	0.0455616	1.04662	0.177321	0.365391	T1	continuous
Asp	AminoAcids	sum of DMs	0.0948852	1.09953	0.00024346	0.0037183	T1	continuous
Asp	AminoAcids	sum of DAPs	0.105873	1.11168	0.00134543	0.0150688	T1	continuous
Asp	AminoAcids	sum of DEs	0.0729698	1.0757	0.0414334	0.145017	T1	continuous
C0	Acylcarnitines	sum of DEs	0.0133922	1.01348	0.678013	0.780179	T1	continuous
C0	Acylcarnitines	sum of DMs	0.0414733	1.04235	0.0766737	0.214686	T1	continuous
C0	Acylcarnitines	sum of DAPs	0.0479206	1.04909	0.10842	0.27186	T1	continuous
C10:1	Acylcarnitines	sum of DEs	0.0498001	1.05106	0.0336557	0.142923	T1	continuous
C10:1	Acylcarnitines	sum of DMs	0.00483637	1.00485	0.776897	0.847524	T1	continuous
C10:1	Acylcarnitines	sum of DAPs	0.0243209	1.02462	0.263165	0.442118	T1	continuous
C10:2	Acylcarnitines	sum of DMs	0.0960063	1.10077	2.903e-05	0.00142254	T1	continuous
C10:2	Acylcarnitines	sum of DAPs	0.131486	1.14052	6.84e-06	0.0006972	T1	continuous
C10:2	Acylcarnitines	sum of DEs	0.128908	1.13759	4.506e-05	0.00151402	T1	continuous
C14:2-OH	Acylcarnitines	sum of DMs	0.0180362	1.0182	0.345239	0.497737	T1	continuous
C14:2-OH	Acylcarnitines	sum of DAPs	0.049966	1.05124	0.0399106	0.145017	T1	continuous
C14:2-OH	Acylcarnitines	sum of DEs	0.101907	1.10728	9.829e-05	0.00235896	T1	continuous
C2	Acylcarnitines	sum of DEs	-0.0059078	0.99411	0.858905	0.907522	T1	continuous
C2	Acylcarnitines	sum of DMs	0.0222357	1.02248	0.357245	0.497737	T1	continuous
C2	Acylcarnitines	sum of DAPs	0.0297102	1.03016	0.334255	0.496946	T1	continuous
C2 / C0	Metabolic Indicator	sum of DMs	-0.0240722	0.976215	0.187046	0.365391	T1	continuous
C2 / C0	Metabolic Indicator	sum of DEs	-0.0251025	0.97521	0.317337	0.489107	T1	continuous
C2 / C0	Metabolic Indicator	sum of DAPs	-0.0224946	0.977756	0.333291	0.496946	T1	continuous
C3	Acylcarnitines	sum of DEs	0.0257643	1.0261	0.414861	0.540285	T1	continuous
C3	Acylcarnitines	sum of DMs	0.042527	1.04344	0.0638808	0.18828	T1	continuous
C3	Acylcarnitines	sum of DAPs	0.055599	1.05717	0.0572097	0.181141	T1	continuous
C3-DC (C4-OH)	Acylcarnitines	sum of DEs	0.0153423	1.01546	0.568443	0.672524	T1	continuous
C3-DC (C4-OH)	Acylcarnitines	sum of DMs	-0.00121841	0.998782	0.950324	0.967603	T1	continuous
C3-DC (C4-OH)	Acylcarnitines	sum of DAPs	0.00779846	1.00783	0.754278	0.835625	T1	continuous
C4	Acylcarnitines	sum of DEs	0.0656697	1.06787	0.00660618	0.0443935	T1	continuous
C4	Acylcarnitines	sum of DMs	0.0684215	1.07082	9.515e-05	0.00235896	T1	continuous
C4	Acylcarnitines	sum of DAPs	0.0925395	1.09696	3.387e-05	0.00142254	T1	continuous
C4:1	Acylcarnitines	sum of DEs	0.0405235	1.04136	0.0737469	0.209991	T1	continuous
C4:1	Acylcarnitines	sum of DMs	0.00762453	1.00765	0.643818	0.745941	T1	continuous
C4:1	Acylcarnitines	sum of DAPs	0.0199604	1.02016	0.341942	0.497737	T1	continuous
C5	Acylcarnitines	sum of DEs	0.0248033	1.02511	0.299431	0.488392	T1	continuous
C5	Acylcarnitines	sum of DMs	0.0402755	1.0411	0.020286	0.103274	T1	continuous
C5	Acylcarnitines	sum of DAPs	0.0477876	1.04895	0.0306822	0.142923	T1	continuous
C5-DC (C6-OH)	Acylcarnitines	sum of DEs	0.0302525	1.03071	0.18233	0.365391	T1	continuous
C5-DC (C6-OH)	Acylcarnitines	sum of DMs	0.0141822	1.01428	0.389944	0.532607	T1	continuous
C5-DC (C6-OH)	Acylcarnitines	sum of DAPs	0.0257585	1.02609	0.220212	0.397802	T1	continuous
C5-M-DC	Acylcarnitines	sum of DEs	0.0619798	1.06394	0.0143958	0.0863749	T1	continuous
C5-M-DC	Acylcarnitines	sum of DMs	-0.0149001	0.98521	0.419153	0.540544	T1	continuous
C5-M-DC	Acylcarnitines	sum of DAPs	0.0193866	1.01958	0.409314	0.537446	T1	continuous
C5-OH (C3-DC-M)	Acylcarnitines	sum of DEs	-0.0314153	0.969073	0.21043	0.384264	T1	continuous
C5-OH (C3-DC-M)	Acylcarnitines	sum of DMs	0.0184685	1.01864	0.311249	0.489107	T1	continuous
C5-OH (C3-DC-M)	Acylcarnitines	sum of DAPs	0.00532416	1.00534	0.818818	0.870642	T1	continuous
C5:1	Acylcarnitines	sum of DEs	-0.0396713	0.961105	0.100632	0.256155	T1	continuous
C5:1	Acylcarnitines	sum of DMs	0.0229909	1.02326	0.190729	0.368305	T1	continuous
C5:1	Acylcarnitines	sum of DAPs	0.00902484	1.00907	0.686984	0.785125	T1	continuous
C5:1-DC	Acylcarnitines	sum of DEs	-0.0007112	0.999289	0.977082	0.977082	T1	continuous
C5:1-DC	Acylcarnitines	sum of DMs	0.0357786	1.03643	0.0465259	0.156327	T1	continuous
C5:1-DC	Acylcarnitines	sum of DAPs	0.0476294	1.04878	0.0374997	0.1448	T1	continuous
C6 (C4:1-DC)	Acylcarnitines	sum of DEs	0.0323181	1.03285	0.185296	0.365391	T1	continuous
C6 (C4:1-DC)	Acylcarnitines	sum of DMs	0.0148691	1.01498	0.401999	0.537446	T1	continuous
C6 (C4:1-DC)	Acylcarnitines	sum of DAPs	0.0260332	1.02638	0.249334	0.427431	T1	continuous
C6:1	Acylcarnitines	sum of DEs	0.0676336	1.06997	0.0058879	0.0430073	T1	continuous
C6:1	Acylcarnitines	sum of DMs	-0.00139782	0.998603	0.937746	0.960617	T1	continuous
C6:1	Acylcarnitines	sum of DAPs	0.0214469	1.02168	0.346753	0.497737	T1	continuous
C7-DC	Acylcarnitines	sum of DEs	-0.0155775	0.984543	0.584106	0.686223	T1	continuous
C7-DC	Acylcarnitines	sum of DMs	-0.0189929	0.981186	0.358489	0.497737	T1	continuous
C7-DC	Acylcarnitines	sum of DAPs	-0.024248	0.976044	0.357468	0.497737	T1	continuous
C8	Acylcarnitines	sum of DEs	0.0282138	1.02862	0.185318	0.365391	T1	continuous
C8	Acylcarnitines	sum of DMs	0.0155783	1.0157	0.314511	0.489107	T1	continuous
C8	Acylcarnitines	sum of DAPs	0.0331128	1.03367	0.0931295	0.240704	T1	continuous
C9	Acylcarnitines	sum of DEs	0.0192661	1.01945	0.48269	0.596264	T1	continuous
C9	Acylcarnitines	sum of DMs	0.0180867	1.01825	0.364605	0.50208	T1	continuous
C9	Acylcarnitines	sum of DAPs	0.0399264	1.04073	0.115997	0.278394	T1	continuous
Carnosine	Biogenic Amines	sum of DMs	0.0587435	1.0605	0.0387857	0.1448	T1	continuous
Carnosine	Biogenic Amines	sum of DEs	-0.0111844	0.988878	0.775859	0.847524	T1	continuous
Carnosine	Biogenic Amines	sum of DAPs	0.0370324	1.03773	0.307331	0.489107	T1	continuous
Dopamine	Biogenic Amines	sum of DAPs	0.0547929	1.05632	0.0351707	0.144114	T1	continuous
Dopamine	Biogenic Amines	sum of DMs	0.029931	1.03038	0.142977	0.324596	T1	continuous
Dopamine	Biogenic Amines	sum of DEs	0.0435648	1.04453	0.121136	0.286631	T1	continuous
Gln	AminoAcids	sum of DEs	0.00478564	1.0048	0.881182	0.918619	T1	continuous
Gln	AminoAcids	sum of DMs	0.0480749	1.04925	0.0386094	0.1448	T1	continuous
Gln	AminoAcids	sum of DAPs	0.0418417	1.04273	0.157958	0.349169	T1	continuous
Glucogenic AA	Metabolic Indicator	sum of DMs	0.0733975	1.07616	0.00015063	0.00253058	T1	continuous
Glucogenic AA	Metabolic Indicator	sum of DAPs	0.0945317	1.09914	0.00012713	0.00244347	T1	continuous
Glucogenic AA	Metabolic Indicator	sum of DEs	0.081561	1.08498	0.0022379	0.0203881	T1	continuous
Gly	AminoAcids	sum of DAPs	0.0847134	1.08841	0.00118897	0.0142676	T1	continuous
Gly	AminoAcids	sum of DEs	0.0663551	1.06861	0.0188892	0.0991681	T1	continuous
Gly	AminoAcids	sum of DMs	0.071456	1.07407	0.00049178	0.00635531	T1	continuous
D-Glucose	Monosaccharides	sum of DMs	0.016395	1.01653	0.516315	0.628558	T1	continuous
D-Glucose	Monosaccharides	sum of DAPs	0.0779512	1.08107	0.0152443	0.0883117	T1	continuous
D-Glucose	Monosaccharides	sum of DEs	0.132295	1.14145	0.0001309	0.00244347	T1	continuous
His	AminoAcids	sum of DEs	0.0358704	1.03652	0.303387	0.489107	T1	continuous
His	AminoAcids	sum of DMs	0.0669883	1.06928	0.00807253	0.0502291	T1	continuous
His	AminoAcids	sum of DAPs	0.0698196	1.07231	0.0303431	0.142923	T1	continuous
Histamine	Biogenic Amines	sum of DMs	0.0540041	1.05549	0.139766	0.324596	T1	continuous
Histamine	Biogenic Amines	sum of DAPs	0.0996257	1.10476	0.0323604	0.142923	T1	continuous
Histamine	Biogenic Amines	sum of DEs	0.120401	1.12795	0.0165732	0.09281	T1	continuous
Kynurenine	Biogenic Amines	sum of DAPs	0.0241244	1.02442	0.406308	0.537446	T1	continuous
Kynurenine	Biogenic Amines	sum of DMs	0.0250867	1.0254	0.271198	0.451101	T1	continuous
Kynurenine	Biogenic Amines	sum of DEs	0.0241171	1.02441	0.442005	0.562552	T1	continuous
Kynurenine / Trp	Metabolic Indicator	sum of DMs	-0.0250288	0.975282	0.19718	0.372205	T1	continuous
Kynurenine / Trp	Metabolic Indicator	sum of DAPs	-0.0148001	0.985309	0.549617	0.664286	T1	continuous
Kynurenine / Trp	Metabolic Indicator	sum of DEs	0.0370563	1.03775	0.165092	0.356308	T1	continuous
Leu	AminoAcids	sum of DEs	0.0419925	1.04289	0.166517	0.356308	T1	continuous
Leu	AminoAcids	sum of DMs	0.0455759	1.04663	0.038727	0.1448	T1	continuous
Leu	AminoAcids	sum of DAPs	0.064311	1.06642	0.0220077	0.108744	T1	continuous
Lys	AminoAcids	sum of DEs	0.043783	1.04476	0.256746	0.435689	T1	continuous
Lys	AminoAcids	sum of DMs	0.100982	1.10626	0.00030692	0.00429688	T1	continuous
Lys	AminoAcids	sum of DAPs	0.0960706	1.10084	0.00716068	0.046269	T1	continuous
Met-SO	Biogenic Amines	sum of DEs	0.028529	1.02894	0.409483	0.537446	T1	continuous
Met-SO	Biogenic Amines	sum of DMs	0.0535383	1.055	0.0329634	0.142923	T1	continuous
Met-SO	Biogenic Amines	sum of DAPs	0.0551484	1.0567	0.0848879	0.230019	T1	continuous
PC aa C28:1	Phosphatidylcholines	sum of DMs	0.0259041	1.02624	0.226092	0.40408	T1	continuous
PC aa C28:1	Phosphatidylcholines	sum of DAPs	0.043307	1.04426	0.112052	0.276833	T1	continuous
PC aa C28:1	Phosphatidylcholines	sum of DEs	0.054585	1.0561	0.0635296	0.18828	T1	continuous
PC ae C38:6	Phosphatidylcholines	sum of DAPs	0.0211333	1.02136	0.421496	0.540544	T1	continuous
PC ae C38:6	Phosphatidylcholines	sum of DEs	0.020922	1.02114	0.461132	0.582482	T1	continuous
PC ae C38:6	Phosphatidylcholines	sum of DMs	0.0138355	1.01393	0.50261	0.61634	T1	continuous
Phe	AminoAcids	sum of DMs	0.0382247	1.03896	0.0832654	0.229321	T1	continuous
Phe	AminoAcids	sum of DEs	0.00162595	1.00163	0.957328	0.968862	T1	continuous
Phe	AminoAcids	sum of DAPs	0.0358514	1.0365	0.20246	0.377926	T1	continuous
SDMA	Biogenic Amines	sum of DAPs	0.0135454	1.01364	0.605057	0.705899	T1	continuous
SDMA	Biogenic Amines	sum of DEs	-0.0042686	0.99574	0.88004	0.918619	T1	continuous
SDMA	Biogenic Amines	sum of DMs	0.0189906	1.01917	0.355564	0.497737	T1	continuous
Ser	AminoAcids	sum of DEs	0.0593745	1.06117	0.0621688	0.18828	T1	continuous
Ser	AminoAcids	sum of DMs	0.0733251	1.07608	0.0014975	0.0157237	T1	continuous
Ser	AminoAcids	sum of DAPs	0.0906985	1.09494	0.00205434	0.0203017	T1	continuous
Serotonin	Biogenic Amines	sum of DEs	-0.0207006	0.979512	0.405296	0.537446	T1	continuous
Serotonin	Biogenic Amines	sum of DAPs	0.0164576	1.01659	0.475011	0.591124	T1	continuous
Serotonin	Biogenic Amines	sum of DMs	0.0215592	1.02179	0.233055	0.41214	T1	continuous
Serotonin / Trp	Metabolic Indicator	sum of DAPs	-0.0272464	0.973121	0.280559	0.462097	T1	continuous
Serotonin / Trp	Metabolic Indicator	sum of DEs	-0.0100953	0.989956	0.711265	0.807382	T1	continuous
Serotonin / Trp	Metabolic Indicator	sum of DMs	-0.0337694	0.966794	0.0882342	0.231615	T1	continuous
SM C16:0	Sphingomyelins	sum of DAPs	0.0571756	1.05884	0.0713468	0.20666	T1	continuous
SM C16:0	Sphingomyelins	sum of DEs	0.151783	1.16391	8.3e-06	0.0006972	T1	continuous
SM C16:0	Sphingomyelins	sum of DMs	0.00683989	1.00686	0.783665	0.849392	T1	continuous
Spermidine	Biogenic Amines	sum of DAPs	0.0475492	1.0487	0.315157	0.489107	T1	continuous
Spermidine	Biogenic Amines	sum of DEs	-0.00193424	0.998068	0.969813	0.97562	T1	continuous
Spermidine	Biogenic Amines	sum of DMs	0.0436512	1.04462	0.240093	0.41583	T1	continuous
Taurine	Biogenic Amines	sum of DAPs	0.08465	1.08834	0.00574873	0.0430073	T1	continuous
Taurine	Biogenic Amines	sum of DEs	0.0565395	1.05817	0.0880461	0.231615	T1	continuous
Taurine	Biogenic Amines	sum of DMs	0.0732855	1.07604	0.0023058	0.0203881	T1	continuous
Thr	AminoAcids	sum of DMs	0.0695325	1.07201	0.00387549	0.0310039	T1	continuous
Thr	AminoAcids	sum of DEs	0.0118838	1.01195	0.72043	0.812297	T1	continuous
Thr	AminoAcids	sum of DAPs	0.0650959	1.06726	0.0340294	0.142923	T1	continuous
total DMA	Biogenic Amines	sum of DAPs	-0.0163789	0.983754	0.568088	0.672524	T1	continuous
total DMA	Biogenic Amines	sum of DEs	-0.0919965	0.912108	0.00318751	0.0267751	T1	continuous
total DMA	Biogenic Amines	sum of DMs	0.013134	1.01322	0.55367	0.664404	T1	continuous
Trp	AminoAcids	sum of DMs	0.0466306	1.04773	0.0413849	0.145017	T1	continuous
Trp	AminoAcids	sum of DAPs	0.0368762	1.03756	0.205851	0.380033	T1	continuous
Trp	AminoAcids	sum of DEs	-0.00769786	0.992332	0.806882	0.868949	T1	continuous
Tyr	AminoAcids	sum of DMs	0.0461917	1.04728	0.0499613	0.164578	T1	continuous
Tyr	AminoAcids	sum of DEs	-0.0046606	0.99535	0.885811	0.918619	T1	continuous
Tyr	AminoAcids	sum of DAPs	0.0398831	1.04069	0.184285	0.365391	T1	continuous
Tyr / Phe	Metabolic Indicator	sum of DEs	-0.00789757	0.992134	0.756042	0.835625	T1	continuous
Tyr / Phe	Metabolic Indicator	sum of DMs	0.0133038	1.01339	0.471512	0.591124	T1	continuous
Tyr / Phe	Metabolic Indicator	sum of DAPs	0.00808274	1.00812	0.731351	0.819113	T1	continuous
Val	AminoAcids	sum of DMs	0.0318043	1.03232	0.16755	0.356308	T1	continuous
Val	AminoAcids	sum of DAPs	0.0461423	1.04722	0.115956	0.278394	T1	continuous
Val	AminoAcids	sum of DEs	0.0311041	1.03159	0.32664	0.496946	T1	continuous
(C2+C3) / C0	Metabolic Indicator	sum of DAPs	-0.0187972	0.981378	0.431401	0.828872	T2	continuous
(C2+C3) / C0	Metabolic Indicator	sum of DMs	-0.00518671	0.994827	0.783618	0.911556	T2	continuous
(C2+C3) / C0	Metabolic Indicator	sum of DEs	-0.0244491	0.975847	0.301123	0.7849	T2	continuous
AAA	Metabolic Indicator	sum of DMs	0.00871111	1.00875	0.733724	0.900112	T2	continuous
AAA	Metabolic Indicator	sum of DAPs	0.0288529	1.02927	0.373026	0.815252	T2	continuous
AAA	Metabolic Indicator	sum of DEs	0.0436343	1.0446	0.173347	0.65209	T2	continuous
Ala	AminoAcids	sum of DMs	0.00919019	1.00923	0.746254	0.900112	T2	continuous
Ala	AminoAcids	sum of DAPs	0.00424635	1.00426	0.905929	0.962198	T2	continuous
Ala	AminoAcids	sum of DEs	-0.00103053	0.99897	0.976886	0.980699	T2	continuous
alpha-AAA	Biogenic Amines	sum of DAPs	-0.0415071	0.959343	0.326393	0.79733	T2	continuous
alpha-AAA	Biogenic Amines	sum of DMs	-0.0418178	0.959045	0.205079	0.674394	T2	continuous
alpha-AAA	Biogenic Amines	sum of DEs	-0.0333588	0.967192	0.422748	0.821476	T2	continuous
Asn	AminoAcids	sum of DAPs	0.0493935	1.05063	0.170385	0.65209	T2	continuous
Asn	AminoAcids	sum of DMs	0.0318079	1.03232	0.264132	0.740435	T2	continuous
Asn	AminoAcids	sum of DEs	0.0490839	1.05031	0.168713	0.65209	T2	continuous
Asp	AminoAcids	sum of DMs	0.0448137	1.04583	0.133171	0.604517	T2	continuous
Asp	AminoAcids	sum of DAPs	0.0563062	1.05792	0.135294	0.604517	T2	continuous
Asp	AminoAcids	sum of DEs	0.0155939	1.01572	0.675061	0.900112	T2	continuous
C0	Acylcarnitines	sum of DEs	-0.0471231	0.95397	0.151531	0.631995	T2	continuous
C0	Acylcarnitines	sum of DMs	-0.0194032	0.980784	0.459849	0.845528	T2	continuous
C0	Acylcarnitines	sum of DAPs	-0.0292805	0.971144	0.377956	0.815252	T2	continuous
C10:1	Acylcarnitines	sum of DMs	-0.00129437	0.998706	0.949618	0.98067	T2	continuous
C10:1	Acylcarnitines	sum of DAPs	0.00063358	1.00063	0.980496	0.980699	T2	continuous
C10:1	Acylcarnitines	sum of DEs	0.013953	1.01405	0.586464	0.886628	T2	continuous
C10:2	Acylcarnitines	sum of DMs	0.043959	1.04494	0.098297	0.542219	T2	continuous
C10:2	Acylcarnitines	sum of DAPs	0.0610488	1.06295	0.0695105	0.457165	T2	continuous
C10:2	Acylcarnitines	sum of DEs	0.0909967	1.09527	0.00619229	0.105888	T2	continuous
C2	Acylcarnitines	sum of DEs	-0.0662231	0.935922	0.0419244	0.341385	T2	continuous
C2	Acylcarnitines	sum of DMs	-0.0239578	0.976327	0.357304	0.810751	T2	continuous
C2	Acylcarnitines	sum of DAPs	-0.0440642	0.956892	0.180668	0.65209	T2	continuous
C2 / C0	Metabolic Indicator	sum of DMs	-0.00588232	0.994135	0.758537	0.900112	T2	continuous
C2 / C0	Metabolic Indicator	sum of DEs	-0.0252074	0.975108	0.292661	0.781954	T2	continuous
C2 / C0	Metabolic Indicator	sum of DAPs	-0.0196242	0.980567	0.417492	0.821476	T2	continuous
C3	Acylcarnitines	sum of DEs	-0.0424334	0.958454	0.193564	0.661987	T2	continuous
C3	Acylcarnitines	sum of DMs	-0.00815739	0.991876	0.754427	0.900112	T2	continuous
C3	Acylcarnitines	sum of DAPs	-0.0198417	0.980354	0.54753	0.88328	T2	continuous
C3-DC (C4-OH)	Acylcarnitines	sum of DEs	-0.00453566	0.995475	0.866205	0.949598	T2	continuous
C3-DC (C4-OH)	Acylcarnitines	sum of DAPs	0.00800434	1.00804	0.768517	0.900112	T2	continuous
C3-DC (C4-OH)	Acylcarnitines	sum of DMs	0.00502306	1.00504	0.815247	0.929382	T2	continuous
C4	Acylcarnitines	sum of DEs	0.0139614	1.01406	0.591086	0.886628	T2	continuous
C4	Acylcarnitines	sum of DMs	0.0487776	1.04999	0.0185154	0.178766	T2	continuous
C4	Acylcarnitines	sum of DAPs	0.0489413	1.05016	0.0619828	0.441627	T2	continuous
c4-OH-Pro	Biogenic Amines	sum of DAPs	0.0409084	1.04176	0.366387	0.813665	T2	continuous
c4-OH-Pro	Biogenic Amines	sum of DMs	0.0362577	1.03692	0.311103	0.7849	T2	continuous
c4-OH-Pro	Biogenic Amines	sum of DEs	0.0044659	1.00448	0.92067	0.966227	T2	continuous
C4:1	Acylcarnitines	sum of DAPs	0.0464205	1.04751	0.0603894	0.441627	T2	continuous
C4:1	Acylcarnitines	sum of DEs	0.0362844	1.03695	0.138283	0.604517	T2	continuous
C4:1	Acylcarnitines	sum of DMs	0.0248106	1.02512	0.204461	0.674394	T2	continuous
C5	Acylcarnitines	sum of DEs	-0.00418548	0.995823	0.862728	0.949598	T2	continuous
C5	Acylcarnitines	sum of DAPs	0.0293292	1.02976	0.230172	0.690516	T2	continuous
C5	Acylcarnitines	sum of DMs	0.0321069	1.03263	0.0963874	0.542219	T2	continuous
C5-DC (C6-OH)	Acylcarnitines	sum of DEs	0.0208936	1.02111	0.394781	0.815252	T2	continuous
C5-DC (C6-OH)	Acylcarnitines	sum of DMs	0.00702071	1.00705	0.720334	0.900112	T2	continuous
C5-DC (C6-OH)	Acylcarnitines	sum of DAPs	0.0154066	1.01553	0.534564	0.874612	T2	continuous
C5-M-DC	Acylcarnitines	sum of DAPs	-0.00447888	0.995531	0.874861	0.949598	T2	continuous
C5-M-DC	Acylcarnitines	sum of DMs	-0.0151996	0.984915	0.498875	0.861693	T2	continuous
C5-M-DC	Acylcarnitines	sum of DEs	0.0326478	1.03319	0.245927	0.72506	T2	continuous
C5-OH (C3-DC-M)	Acylcarnitines	sum of DEs	-0.00901541	0.991025	0.723403	0.900112	T2	continuous
C5-OH (C3-DC-M)	Acylcarnitines	sum of DMs	-0.0345608	0.96603	0.0889886	0.524726	T2	continuous
C5-OH (C3-DC-M)	Acylcarnitines	sum of DAPs	-0.0277691	0.972613	0.28038	0.761032	T2	continuous
C5:1	Acylcarnitines	sum of DEs	-0.0235366	0.976738	0.360334	0.810751	T2	continuous
C5:1	Acylcarnitines	sum of DMs	-0.0156092	0.984512	0.447483	0.840875	T2	continuous
C5:1	Acylcarnitines	sum of DAPs	-0.0218566	0.978381	0.400475	0.815252	T2	continuous
C5:1-DC	Acylcarnitines	sum of DEs	-0.0201927	0.98001	0.444808	0.840875	T2	continuous
C5:1-DC	Acylcarnitines	sum of DMs	-0.0169423	0.9832	0.42205	0.821476	T2	continuous
C5:1-DC	Acylcarnitines	sum of DAPs	-0.0246249	0.975676	0.356295	0.810751	T2	continuous
C6 (C4:1-DC)	Acylcarnitines	sum of DEs	0.0405958	1.04143	0.12182	0.595178	T2	continuous
C6 (C4:1-DC)	Acylcarnitines	sum of DMs	0.0541495	1.05564	0.00964034	0.126808	T2	continuous
C6 (C4:1-DC)	Acylcarnitines	sum of DAPs	0.0621988	1.06417	0.0188174	0.178766	T2	continuous
C6:1	Acylcarnitines	sum of DEs	0.0194391	1.01963	0.455068	0.845528	T2	continuous
C6:1	Acylcarnitines	sum of DMs	0.00849751	1.00853	0.68264	0.900112	T2	continuous
C6:1	Acylcarnitines	sum of DAPs	0.0125428	1.01262	0.633335	0.900112	T2	continuous
C7-DC	Acylcarnitines	sum of DEs	-0.0119739	0.988098	0.682248	0.900112	T2	continuous
C7-DC	Acylcarnitines	sum of DMs	-0.0425876	0.958307	0.0679122	0.457165	T2	continuous
C7-DC	Acylcarnitines	sum of DAPs	-0.0394717	0.961297	0.181331	0.65209	T2	continuous
C8	Acylcarnitines	sum of DMs	0.0133079	1.0134	0.481887	0.853731	T2	continuous
C8	Acylcarnitines	sum of DEs	0.0285814	1.02899	0.227609	0.690516	T2	continuous
C8	Acylcarnitines	sum of DAPs	0.0243815	1.02468	0.308372	0.7849	T2	continuous
C9	Acylcarnitines	sum of DEs	0.07652	1.07952	0.00835399	0.125573	T2	continuous
C9	Acylcarnitines	sum of DMs	0.00989395	1.00994	0.67011	0.900112	T2	continuous
C9	Acylcarnitines	sum of DAPs	0.0334007	1.03396	0.25546	0.740402	T2	continuous
Carnosine	Biogenic Amines	sum of DMs	0.0152334	1.01535	0.641153	0.900112	T2	continuous
Carnosine	Biogenic Amines	sum of DEs	0.0285366	1.02895	0.488359	0.853731	T2	continuous
Carnosine	Biogenic Amines	sum of DAPs	0.0223301	1.02258	0.590421	0.886628	T2	continuous
Dopamine	Biogenic Amines	sum of DMs	-0.0241789	0.976111	0.316714	0.7849	T2	continuous
Dopamine	Biogenic Amines	sum of DAPs	-0.0140888	0.98601	0.64479	0.900112	T2	continuous
Dopamine	Biogenic Amines	sum of DEs	0.0167239	1.01686	0.580356	0.886628	T2	continuous
Gln	AminoAcids	sum of DMs	0.0101668	1.01022	0.696859	0.900112	T2	continuous
Gln	AminoAcids	sum of DAPs	0.0128315	1.01291	0.697552	0.900112	T2	continuous
Gln	AminoAcids	sum of DEs	0.0183467	1.01852	0.574526	0.886628	T2	continuous
Glucogenic AA	Metabolic Indicator	sum of DMs	0.0370906	1.03779	0.109614	0.568	T2	continuous
Glucogenic AA	Metabolic Indicator	sum of DEs	0.00769006	1.00772	0.791282	0.914252	T2	continuous
Glucogenic AA	Metabolic Indicator	sum of DAPs	0.0386918	1.03945	0.187225	0.653378	T2	continuous
Gly	AminoAcids	sum of DEs	0.0214896	1.02172	0.489272	0.853731	T2	continuous
Gly	AminoAcids	sum of DMs	0.03732	1.03803	0.132379	0.604517	T2	continuous
Gly	AminoAcids	sum of DAPs	0.046143	1.04722	0.141407	0.604517	T2	continuous
D-Glucose	Monosaccharides	sum of DMs	0.0662181	1.06846	0.0224215	0.201794	T2	continuous
D-Glucose	Monosaccharides	sum of DEs	0.0227096	1.02297	0.532523	0.874612	T2	continuous
D-Glucose	Monosaccharides	sum of DAPs	0.0650669	1.06723	0.0764024	0.483882	T2	continuous
His	AminoAcids	sum of DMs	0.0760541	1.07902	0.00881214	0.125573	T2	continuous
His	AminoAcids	sum of DAPs	0.105253	1.11099	0.00414881	0.0788274	T2	continuous
His	AminoAcids	sum of DEs	0.0740793	1.07689	0.041827	0.341385	T2	continuous
Histamine	Biogenic Amines	sum of DMs	0.017821	1.01798	0.661485	0.900112	T2	continuous
Histamine	Biogenic Amines	sum of DEs	-0.0254289	0.974892	0.617831	0.900112	T2	continuous
Histamine	Biogenic Amines	sum of DAPs	0.0298679	1.03032	0.561852	0.886628	T2	continuous
Kynurenine	Biogenic Amines	sum of DAPs	0.00958584	1.00963	0.765075	0.900112	T2	continuous
Kynurenine	Biogenic Amines	sum of DMs	0.00355746	1.00356	0.888425	0.949598	T2	continuous
Kynurenine	Biogenic Amines	sum of DEs	0.0350744	1.0357	0.269135	0.742291	T2	continuous
Kynurenine / Trp	Metabolic Indicator	sum of DAPs	-0.0261039	0.974234	0.340001	0.797775	T2	continuous
Kynurenine / Trp	Metabolic Indicator	sum of DMs	-0.00672569	0.993297	0.755854	0.900112	T2	continuous
Kynurenine / Trp	Metabolic Indicator	sum of DEs	-0.0129732	0.987111	0.631978	0.900112	T2	continuous
Leu	AminoAcids	sum of DMs	-0.00936999	0.990674	0.721956	0.900112	T2	continuous
Leu	AminoAcids	sum of DAPs	0.015301	1.01542	0.646002	0.900112	T2	continuous
Leu	AminoAcids	sum of DEs	0.0277775	1.02817	0.399474	0.815252	T2	continuous
Lys	AminoAcids	sum of DEs	0.00847926	1.00852	0.836728	0.935167	T2	continuous
Lys	AminoAcids	sum of DMs	-0.0142764	0.985825	0.664777	0.900112	T2	continuous
Lys	AminoAcids	sum of DAPs	-0.0094328	0.990612	0.8212	0.929969	T2	continuous
Met-SO	Biogenic Amines	sum of DAPs	0.0464224	1.04752	0.209552	0.676102	T2	continuous
Met-SO	Biogenic Amines	sum of DEs	0.0231764	1.02345	0.526923	0.874612	T2	continuous
Met-SO	Biogenic Amines	sum of DMs	0.0351125	1.03574	0.230096	0.690516	T2	continuous
PC aa C28:1	Phosphatidylcholines	sum of DMs	0.0857417	1.08952	0.00088923	0.0380146	T2	continuous
PC aa C28:1	Phosphatidylcholines	sum of DAPs	0.131353	1.14037	5.531e-05	0.00945801	T2	continuous
PC aa C28:1	Phosphatidylcholines	sum of DEs	0.103962	1.10956	0.0012955	0.0443061	T2	continuous
PC ae C38:6	Phosphatidylcholines	sum of DAPs	0.0929372	1.09739	0.00304106	0.0742888	T2	continuous
PC ae C38:6	Phosphatidylcholines	sum of DMs	0.0615203	1.06345	0.0131572	0.149993	T2	continuous
PC ae C38:6	Phosphatidylcholines	sum of DEs	0.0785498	1.08172	0.0114633	0.140016	T2	continuous
Phe	AminoAcids	sum of DAPs	0.0279399	1.02833	0.399098	0.815252	T2	continuous
Phe	AminoAcids	sum of DEs	0.0530069	1.05444	0.105816	0.565455	T2	continuous
Phe	AminoAcids	sum of DMs	0.00118747	1.00119	0.963846	0.980699	T2	continuous
SDMA	Biogenic Amines	sum of DAPs	0.0171386	1.01729	0.55433	0.885893	T2	continuous
SDMA	Biogenic Amines	sum of DEs	0.0287917	1.02921	0.315505	0.7849	T2	continuous
SDMA	Biogenic Amines	sum of DMs	0.00495677	1.00497	0.828734	0.932326	T2	continuous
Ser	AminoAcids	sum of DEs	0.00121705	1.00122	0.970102	0.980699	T2	continuous
Ser	AminoAcids	sum of DAPs	0.0123963	1.01247	0.705506	0.900112	T2	continuous
Ser	AminoAcids	sum of DMs	0.0142257	1.01433	0.583226	0.886628	T2	continuous
Serotonin	Biogenic Amines	sum of DAPs	0.00963504	1.00968	0.70615	0.900112	T2	continuous
Serotonin	Biogenic Amines	sum of DEs	0.0156134	1.01574	0.537043	0.874612	T2	continuous
Serotonin	Biogenic Amines	sum of DMs	0.00181311	1.00181	0.928481	0.968111	T2	continuous
Serotonin / Trp	Metabolic Indicator	sum of DAPs	-0.0272846	0.973084	0.340571	0.797775	T2	continuous
Serotonin / Trp	Metabolic Indicator	sum of DEs	-0.0377193	0.962983	0.183043	0.65209	T2	continuous
Serotonin / Trp	Metabolic Indicator	sum of DMs	-0.00883734	0.991202	0.696227	0.900112	T2	continuous
SM C16:0	Sphingomyelins	sum of DAPs	0.135356	1.14494	0.00026901	0.0230004	T2	continuous
SM C16:0	Sphingomyelins	sum of DEs	0.0905606	1.09479	0.0140427	0.150081	T2	continuous
SM C16:0	Sphingomyelins	sum of DMs	0.0982013	1.10318	0.00083293	0.0380146	T2	continuous
SM C24:1	Sphingomyelins	sum of DEs	0.0696903	1.07218	0.0467141	0.363096	T2	continuous
SM C24:1	Sphingomyelins	sum of DMs	0.0802242	1.08353	0.00408357	0.0788274	T2	continuous
SM C24:1	Sphingomyelins	sum of DAPs	0.109077	1.11525	0.00201766	0.0575033	T2	continuous
Spermidine	Biogenic Amines	sum of DAPs	-0.00516143	0.994852	0.921023	0.966227	T2	continuous
Spermidine	Biogenic Amines	sum of DMs	-0.00247724	0.997526	0.951996	0.98067	T2	continuous
Spermidine	Biogenic Amines	sum of DEs	0.0205645	1.02078	0.689825	0.900112	T2	continuous
Taurine	Biogenic Amines	sum of DAPs	-0.022282	0.977964	0.53039	0.874612	T2	continuous
Taurine	Biogenic Amines	sum of DEs	-0.00085056	0.99915	0.980699	0.980699	T2	continuous
Taurine	Biogenic Amines	sum of DMs	-0.0342496	0.96633	0.222246	0.690516	T2	continuous
Thr	AminoAcids	sum of DEs	0.0226005	1.02286	0.515943	0.874612	T2	continuous
Thr	AminoAcids	sum of DMs	0.0476275	1.04878	0.0861744	0.524726	T2	continuous
Thr	AminoAcids	sum of DAPs	0.0548736	1.05641	0.118197	0.594459	T2	continuous
total DMA	Biogenic Amines	sum of DAPs	-0.00538647	0.994628	0.881969	0.949598	T2	continuous
total DMA	Biogenic Amines	sum of DMs	-0.0235784	0.976697	0.412452	0.821476	T2	continuous
total DMA	Biogenic Amines	sum of DEs	0.025004	1.02532	0.482843	0.853731	T2	continuous
Trp	AminoAcids	sum of DEs	0.0455116	1.04656	0.160889	0.65209	T2	continuous
Trp	AminoAcids	sum of DMs	0.00921622	1.00926	0.722349	0.900112	T2	continuous
Trp	AminoAcids	sum of DAPs	0.0316203	1.03213	0.335105	0.797775	T2	continuous
Tyr	AminoAcids	sum of DMs	0.00660748	1.00663	0.806859	0.925993	T2	continuous
Tyr	AminoAcids	sum of DEs	0.0380363	1.03877	0.260878	0.740435	T2	continuous
Tyr	AminoAcids	sum of DAPs	0.0248851	1.0252	0.466662	0.848929	T2	continuous
Tyr / Phe	Metabolic Indicator	sum of DEs	-0.0195802	0.98061	0.400321	0.815252	T2	continuous
Tyr / Phe	Metabolic Indicator	sum of DMs	0.0079189	1.00795	0.670191	0.900112	T2	continuous
Tyr / Phe	Metabolic Indicator	sum of DAPs	-0.00329793	0.996708	0.888512	0.949598	T2	continuous
Val	AminoAcids	sum of DEs	0.00508648	1.0051	0.876269	0.949598	T2	continuous
Val	AminoAcids	sum of DAPs	0.0108873	1.01095	0.741479	0.900112	T2	continuous
Val	AminoAcids	sum of DMs	-0.00789933	0.992132	0.76203	0.900112	T2	continuous
(C2+C3) / C0	Metabolic Indicator	sum of DAPs	-0.047549	0.953564	0.0414246	0.0955948	T3	continuous
(C2+C3) / C0	Metabolic Indicator	sum of DMs	-0.0413928	0.959452	0.0255135	0.0692509	T3	continuous
(C2+C3) / C0	Metabolic Indicator	sum of DEs	-0.0313141	0.969171	0.177729	0.282568	T3	continuous
AAA	Metabolic Indicator	sum of DMs	0.0711866	1.07378	0.00299627	0.0124966	T3	continuous
AAA	Metabolic Indicator	sum of DAPs	0.0648772	1.06703	0.031745	0.0783436	T3	continuous
AAA	Metabolic Indicator	sum of DEs	0.020474	1.02069	0.496652	0.593899	T3	continuous
Ala	AminoAcids	sum of DMs	0.0680447	1.07041	0.00687245	0.0241913	T3	continuous
Ala	AminoAcids	sum of DAPs	0.0884044	1.09243	0.00523287	0.0198849	T3	continuous
Ala	AminoAcids	sum of DEs	0.0635039	1.06556	0.0442113	0.0969248	T3	continuous
alpha-AAA	Biogenic Amines	sum of DAPs	0.0226859	1.02295	0.549194	0.630283	T3	continuous
alpha-AAA	Biogenic Amines	sum of DMs	0.0427393	1.04367	0.154176	0.253501	T3	continuous
alpha-AAA	Biogenic Amines	sum of DEs	-0.0473542	0.953749	0.208928	0.321861	T3	continuous
Asn	AminoAcids	sum of DAPs	0.134119	1.14353	3.37e-05	0.000411621	T3	continuous
Asn	AminoAcids	sum of DMs	0.124059	1.13208	1.33e-06	3.71314e-05	T3	continuous
Asn	AminoAcids	sum of DEs	0.0534505	1.0549	0.0985347	0.179249	T3	continuous
Asp	AminoAcids	sum of DMs	0.0654755	1.06767	0.0125694	0.0390793	T3	continuous
Asp	AminoAcids	sum of DAPs	0.0595699	1.06138	0.0712922	0.144032	T3	continuous
Asp	AminoAcids	sum of DEs	0.0153385	1.01546	0.640952	0.711706	T3	continuous
C0	Acylcarnitines	sum of DEs	0.109704	1.11595	0.00051439	0.0032578	T3	continuous
C0	Acylcarnitines	sum of DMs	0.0473398	1.04848	0.0612402	0.127708	T3	continuous
C0	Acylcarnitines	sum of DAPs	0.0943452	1.09894	0.00296983	0.0124966	T3	continuous
C10:1	Acylcarnitines	sum of DMs	0.0120781	1.01215	0.523397	0.617247	T3	continuous
C10:1	Acylcarnitines	sum of DAPs	0.0336252	1.0342	0.157625	0.256704	T3	continuous
C10:1	Acylcarnitines	sum of DEs	0.092021	1.09639	9.585e-05	0.000964138	T3	continuous
C10:2	Acylcarnitines	sum of DMs	0.138217	1.14822	1e-08	8.55e-07	T3	continuous
C10:2	Acylcarnitines	sum of DAPs	0.179755	1.19692	0	0	T3	continuous
C10:2	Acylcarnitines	sum of DEs	0.153284	1.16566	3.9e-07	2.223e-05	T3	continuous
C2	Acylcarnitines	sum of DEs	0.0845505	1.08823	0.00900594	0.0300671	T3	continuous
C2	Acylcarnitines	sum of DMs	0.0161482	1.01628	0.533015	0.618564	T3	continuous
C2	Acylcarnitines	sum of DAPs	0.0577267	1.05943	0.0761675	0.148007	T3	continuous
C2 / C0	Metabolic Indicator	sum of DMs	-0.041519	0.959331	0.0271227	0.0713535	T3	continuous
C2 / C0	Metabolic Indicator	sum of DEs	-0.0313632	0.969124	0.183031	0.28714	T3	continuous
C2 / C0	Metabolic Indicator	sum of DAPs	-0.0475947	0.95352	0.0440794	0.0969248	T3	continuous
C3	Acylcarnitines	sum of DEs	0.104161	1.10978	0.00079963	0.00414354	T3	continuous
C3	Acylcarnitines	sum of DMs	0.038725	1.03948	0.119552	0.209041	T3	continuous
C3	Acylcarnitines	sum of DAPs	0.0845103	1.08818	0.0068278	0.0241913	T3	continuous
C3-DC (C4-OH)	Acylcarnitines	sum of DEs	0.0580471	1.05976	0.0187596	0.0534649	T3	continuous
C3-DC (C4-OH)	Acylcarnitines	sum of DAPs	0.0412995	1.04216	0.0962239	0.176928	T3	continuous
C3-DC (C4-OH)	Acylcarnitines	sum of DMs	0.0162595	1.01639	0.410407	0.515304	T3	continuous
C4	Acylcarnitines	sum of DEs	0.107339	1.11331	1.843e-05	0.000242425	T3	continuous
C4	Acylcarnitines	sum of DMs	0.0792258	1.08245	7.631e-05	0.000815563	T3	continuous
C4	Acylcarnitines	sum of DAPs	0.120837	1.12844	1.52e-06	3.71314e-05	T3	continuous
c4-OH-Pro	Biogenic Amines	sum of DAPs	0.0383373	1.03908	0.360445	0.481531	T3	continuous
c4-OH-Pro	Biogenic Amines	sum of DMs	0.02615	1.02649	0.432704	0.53232	T3	continuous
c4-OH-Pro	Biogenic Amines	sum of DEs	0.0712398	1.07384	0.0876446	0.162905	T3	continuous
C4:1	Acylcarnitines	sum of DAPs	0.0693465	1.07181	0.00240825	0.0105592	T3	continuous
C4:1	Acylcarnitines	sum of DEs	0.0791485	1.08237	0.00049779	0.0032578	T3	continuous
C4:1	Acylcarnitines	sum of DMs	0.0399439	1.04075	0.0281295	0.072881	T3	continuous
C5	Acylcarnitines	sum of DEs	0.0822266	1.0857	0.00055423	0.00338476	T3	continuous
C5	Acylcarnitines	sum of DAPs	0.0679753	1.07034	0.00453042	0.0184453	T3	continuous
C5	Acylcarnitines	sum of DMs	0.035711	1.03636	0.0610691	0.127708	T3	continuous
C5-DC (C6-OH)	Acylcarnitines	sum of DEs	-0.0306596	0.969806	0.177097	0.282568	T3	continuous
C5-DC (C6-OH)	Acylcarnitines	sum of DMs	-0.00258447	0.997419	0.886757	0.907996	T3	continuous
C5-DC (C6-OH)	Acylcarnitines	sum of DAPs	-0.0174526	0.982699	0.444455	0.54287	T3	continuous
C5-M-DC	Acylcarnitines	sum of DAPs	0.0172866	1.01744	0.516237	0.613032	T3	continuous
C5-M-DC	Acylcarnitines	sum of DMs	0.0102173	1.01027	0.629392	0.703439	T3	continuous
C5-M-DC	Acylcarnitines	sum of DEs	0.0238703	1.02416	0.367907	0.48394	T3	continuous
C5-OH (C3-DC-M)	Acylcarnitines	sum of DEs	-0.0253924	0.974927	0.290599	0.414104	T3	continuous
C5-OH (C3-DC-M)	Acylcarnitines	sum of DMs	-0.0397719	0.961009	0.0379668	0.0914413	T3	continuous
C5-OH (C3-DC-M)	Acylcarnitines	sum of DAPs	-0.0491986	0.951992	0.0412719	0.0955948	T3	continuous
C5:1	Acylcarnitines	sum of DEs	0.00473422	1.00475	0.84013	0.875989	T3	continuous
C5:1	Acylcarnitines	sum of DMs	0.0116138	1.01168	0.535366	0.618564	T3	continuous
C5:1	Acylcarnitines	sum of DAPs	0.0196794	1.01987	0.403659	0.514134	T3	continuous
C5:1-DC	Acylcarnitines	sum of DEs	0.0495424	1.05079	0.0454291	0.0983339	T3	continuous
C5:1-DC	Acylcarnitines	sum of DMs	0.00968157	1.00973	0.624814	0.702915	T3	continuous
C5:1-DC	Acylcarnitines	sum of DAPs	0.0224343	1.02269	0.367536	0.48394	T3	continuous
C6 (C4:1-DC)	Acylcarnitines	sum of DEs	0.118278	1.12556	1.35e-06	3.71314e-05	T3	continuous
C6 (C4:1-DC)	Acylcarnitines	sum of DMs	0.0659673	1.06819	0.00077351	0.00414354	T3	continuous
C6 (C4:1-DC)	Acylcarnitines	sum of DAPs	0.112462	1.11903	4.85e-06	8.2935e-05	T3	continuous
C6:1	Acylcarnitines	sum of DEs	0.0889982	1.09308	0.0001938	0.00165699	T3	continuous
C6:1	Acylcarnitines	sum of DMs	0.017623	1.01778	0.357411	0.481238	T3	continuous
C6:1	Acylcarnitines	sum of DAPs	0.0526381	1.05405	0.0286517	0.073126	T3	continuous
C7-DC	Acylcarnitines	sum of DEs	0.0461311	1.04721	0.0832334	0.156921	T3	continuous
C7-DC	Acylcarnitines	sum of DMs	-0.0238793	0.976404	0.26172	0.381581	T3	continuous
C7-DC	Acylcarnitines	sum of DAPs	-0.00148699	0.998514	0.955708	0.96133	T3	continuous
C8	Acylcarnitines	sum of DMs	0.0136385	1.01373	0.451211	0.54336	T3	continuous
C8	Acylcarnitines	sum of DEs	0.0758636	1.07882	0.00078514	0.00414354	T3	continuous
C8	Acylcarnitines	sum of DAPs	0.0408674	1.04171	0.0724371	0.144032	T3	continuous
C9	Acylcarnitines	sum of DEs	0.0527986	1.05422	0.0438541	0.0969248	T3	continuous
C9	Acylcarnitines	sum of DMs	0.0306733	1.03115	0.142788	0.239379	T3	continuous
C9	Acylcarnitines	sum of DAPs	0.0482756	1.04946	0.0665894	0.13719	T3	continuous
Carnosine	Biogenic Amines	sum of DMs	0.0439957	1.04498	0.150406	0.249703	T3	continuous
Carnosine	Biogenic Amines	sum of DEs	0.0145595	1.01467	0.705479	0.768388	T3	continuous
Carnosine	Biogenic Amines	sum of DAPs	0.043219	1.04417	0.263313	0.381581	T3	continuous
Dopamine	Biogenic Amines	sum of DMs	0.0222607	1.02251	0.318466	0.446375	T3	continuous
Dopamine	Biogenic Amines	sum of DAPs	0.0355959	1.03624	0.20462	0.318091	T3	continuous
Dopamine	Biogenic Amines	sum of DEs	0.00244187	1.00244	0.930392	0.947006	T3	continuous
Gln	AminoAcids	sum of DMs	0.0743661	1.0772	0.00194164	0.00898839	T3	continuous
Gln	AminoAcids	sum of DAPs	0.0787511	1.08194	0.0091432	0.0300671	T3	continuous
Gln	AminoAcids	sum of DEs	0.0358761	1.03653	0.233827	0.353845	T3	continuous
Glucogenic AA	Metabolic Indicator	sum of DMs	0.0817471	1.08518	0.0001569	0.00149055	T3	continuous
Glucogenic AA	Metabolic Indicator	sum of DEs	0.0552813	1.05684	0.0419276	0.0955948	T3	continuous
Glucogenic AA	Metabolic Indicator	sum of DAPs	0.0913607	1.09566	0.00079322	0.00414354	T3	continuous
Gly	AminoAcids	sum of DEs	0.0332684	1.03383	0.254664	0.378674	T3	continuous
Gly	AminoAcids	sum of DMs	0.0809234	1.08429	0.0004969	0.0032578	T3	continuous
Gly	AminoAcids	sum of DAPs	0.0794219	1.08266	0.00666806	0.0241913	T3	continuous
D-Glucose	Monosaccharides	sum of DMs	0.0948439	1.09949	0.0004637	0.0032578	T3	continuous
D-Glucose	Monosaccharides	sum of DEs	0.135534	1.14515	6.346e-05	0.000723444	T3	continuous
D-Glucose	Monosaccharides	sum of DAPs	0.157027	1.17003	3.8e-06	7.22e-05	T3	continuous
His	AminoAcids	sum of DMs	0.115924	1.12291	9.6e-06	0.000149236	T3	continuous
His	AminoAcids	sum of DAPs	0.141676	1.1522	1.717e-05	0.000242425	T3	continuous
His	AminoAcids	sum of DEs	0.101724	1.10708	0.00199505	0.00898839	T3	continuous
Histamine	Biogenic Amines	sum of DMs	0.0240044	1.02429	0.529082	0.618564	T3	continuous
Histamine	Biogenic Amines	sum of DEs	0.024876	1.02519	0.602509	0.68686	T3	continuous
Histamine	Biogenic Amines	sum of DAPs	0.0472595	1.04839	0.324453	0.451069	T3	continuous
Kynurenine	Biogenic Amines	sum of DAPs	0.0457461	1.04681	0.120957	0.209041	T3	continuous
Kynurenine	Biogenic Amines	sum of DMs	0.048068	1.04924	0.040284	0.0955948	T3	continuous
Kynurenine	Biogenic Amines	sum of DEs	0.0306093	1.03108	0.297549	0.420503	T3	continuous
Kynurenine / Trp	Metabolic Indicator	sum of DAPs	-0.010347	0.989706	0.692414	0.758993	T3	continuous
Kynurenine / Trp	Metabolic Indicator	sum of DMs	-0.0192733	0.980911	0.353904	0.481238	T3	continuous
Kynurenine / Trp	Metabolic Indicator	sum of DEs	0.0240568	1.02435	0.355517	0.481238	T3	continuous
Leu	AminoAcids	sum of DMs	0.0565268	1.05816	0.0120396	0.0381253	T3	continuous
Leu	AminoAcids	sum of DAPs	0.0667831	1.06906	0.0183781	0.0532653	T3	continuous
Leu	AminoAcids	sum of DEs	0.0427456	1.04367	0.129985	0.220073	T3	continuous
Lys	AminoAcids	sum of DEs	0.0648	1.06695	0.0835076	0.156921	T3	continuous
Lys	AminoAcids	sum of DMs	0.0665789	1.06885	0.0261249	0.0698025	T3	continuous
Lys	AminoAcids	sum of DAPs	0.0841486	1.08779	0.0252958	0.0692509	T3	continuous
Met-SO	Biogenic Amines	sum of DAPs	0.0563017	1.05792	0.113534	0.204362	T3	continuous
Met-SO	Biogenic Amines	sum of DEs	0.00573378	1.00575	0.871505	0.903196	T3	continuous
Met-SO	Biogenic Amines	sum of DMs	0.0689847	1.07142	0.014599	0.0437971	T3	continuous
PC aa C28:1	Phosphatidylcholines	sum of DMs	0.0836941	1.0873	0.00049645	0.0032578	T3	continuous
PC aa C28:1	Phosphatidylcholines	sum of DAPs	0.142052	1.15264	2.42e-06	5.17275e-05	T3	continuous
PC aa C28:1	Phosphatidylcholines	sum of DEs	0.146741	1.15805	9.9e-07	3.71314e-05	T3	continuous
PC ae C38:6	Phosphatidylcholines	sum of DAPs	0.0940897	1.09866	0.00142898	0.00718693	T3	continuous
PC ae C38:6	Phosphatidylcholines	sum of DMs	0.0510724	1.0524	0.0297625	0.0748438	T3	continuous
PC ae C38:6	Phosphatidylcholines	sum of DEs	0.106731	1.11264	0.00027637	0.00225044	T3	continuous
Phe	AminoAcids	sum of DAPs	0.0595452	1.06135	0.0550999	0.117776	T3	continuous
Phe	AminoAcids	sum of DEs	0.0137246	1.01382	0.657391	0.725251	T3	continuous
Phe	AminoAcids	sum of DMs	0.0691473	1.07159	0.0050232	0.019522	T3	continuous
SDMA	Biogenic Amines	sum of DAPs	-0.00624424	0.993775	0.818202	0.863657	T3	continuous
SDMA	Biogenic Amines	sum of DEs	-0.0316045	0.96889	0.242416	0.363624	T3	continuous
SDMA	Biogenic Amines	sum of DMs	0.010833	1.01089	0.61593	0.69751	T3	continuous
Ser	AminoAcids	sum of DEs	0.0542189	1.05572	0.0806184	0.154896	T3	continuous
Ser	AminoAcids	sum of DAPs	0.0877544	1.09172	0.00480211	0.0190968	T3	continuous
Ser	AminoAcids	sum of DMs	0.0668142	1.0691	0.00693201	0.0241913	T3	continuous
Serotonin	Biogenic Amines	sum of DAPs	-0.00065495	0.999345	0.97834	0.97834	T3	continuous
Serotonin	Biogenic Amines	sum of DEs	-0.0374719	0.963221	0.118441	0.209041	T3	continuous
Serotonin	Biogenic Amines	sum of DMs	0.0166407	1.01678	0.385457	0.503154	T3	continuous
Serotonin / Trp	Metabolic Indicator	sum of DAPs	-0.0590443	0.942665	0.0320705	0.0783436	T3	continuous
Serotonin / Trp	Metabolic Indicator	sum of DEs	-0.0422386	0.958641	0.123812	0.211718	T3	continuous
Serotonin / Trp	Metabolic Indicator	sum of DMs	-0.0549654	0.946518	0.0120271	0.0381253	T3	continuous
SM C16:0	Sphingomyelins	sum of DAPs	0.0841065	1.08774	0.0141754	0.0432855	T3	continuous
SM C16:0	Sphingomyelins	sum of DEs	0.127085	1.13551	0.00019004	0.00165699	T3	continuous
SM C16:0	Sphingomyelins	sum of DMs	0.0253192	1.02564	0.353831	0.481238	T3	continuous
SM C24:1	Sphingomyelins	sum of DEs	0.117988	1.12523	0.00033075	0.00257083	T3	continuous
SM C24:1	Sphingomyelins	sum of DMs	0.0289412	1.02936	0.271939	0.39077	T3	continuous
SM C24:1	Sphingomyelins	sum of DAPs	0.0767961	1.07982	0.0202971	0.0568985	T3	continuous
Spermidine	Biogenic Amines	sum of DAPs	0.00990061	1.00995	0.830866	0.871645	T3	continuous
Spermidine	Biogenic Amines	sum of DMs	-0.0128921	0.987191	0.726456	0.781282	T3	continuous
Spermidine	Biogenic Amines	sum of DEs	0.0715035	1.07412	0.121024	0.209041	T3	continuous
Taurine	Biogenic Amines	sum of DAPs	-0.00738828	0.992639	0.816563	0.863657	T3	continuous
Taurine	Biogenic Amines	sum of DEs	-0.025964	0.97437	0.412846	0.515304	T3	continuous
Taurine	Biogenic Amines	sum of DMs	0.00916569	1.00921	0.717369	0.776393	T3	continuous
Thr	AminoAcids	sum of DEs	0.0396121	1.04041	0.227855	0.347886	T3	continuous
Thr	AminoAcids	sum of DMs	0.0884319	1.09246	0.00071799	0.00414354	T3	continuous
Thr	AminoAcids	sum of DAPs	0.101693	1.10704	0.00199742	0.00898839	T3	continuous
total DMA	Biogenic Amines	sum of DAPs	-0.00193919	0.998063	0.951192	0.96133	T3	continuous
total DMA	Biogenic Amines	sum of DMs	0.0191577	1.01934	0.448896	0.54336	T3	continuous
total DMA	Biogenic Amines	sum of DEs	-0.0247792	0.975525	0.427347	0.529539	T3	continuous
Trp	AminoAcids	sum of DEs	0.00892445	1.00896	0.76575	0.818396	T3	continuous
Trp	AminoAcids	sum of DMs	0.0641628	1.06627	0.00716766	0.0245134	T3	continuous
Trp	AminoAcids	sum of DAPs	0.0540355	1.05552	0.0721785	0.144032	T3	continuous
Tyr	AminoAcids	sum of DMs	0.078087	1.08122	0.00189688	0.00898839	T3	continuous
Tyr	AminoAcids	sum of DEs	0.0267292	1.02709	0.397316	0.510835	T3	continuous
Tyr	AminoAcids	sum of DAPs	0.0759525	1.07891	0.0164531	0.0485083	T3	continuous
Tyr / Phe	Metabolic Indicator	sum of DEs	0.0189793	1.01916	0.389737	0.504886	T3	continuous
Tyr / Phe	Metabolic Indicator	sum of DMs	0.0146446	1.01475	0.405895	0.514134	T3	continuous
Tyr / Phe	Metabolic Indicator	sum of DAPs	0.0250753	1.02539	0.257791	0.380019	T3	continuous
Val	AminoAcids	sum of DEs	0.00470056	1.00471	0.877595	0.904028	T3	continuous
Val	AminoAcids	sum of DAPs	0.0412183	1.04208	0.178464	0.282568	T3	continuous
Val	AminoAcids	sum of DMs	0.043498	1.04446	0.0739659	0.145381	T3	continuous
C10	Acylcarnitines	DETP	-0.125065	0.88244	0.0263486	0.347617	T1	binary
C10	Acylcarnitines	DMTP	-0.0628963	0.939041	0.177005	0.647037	T1	binary
C10	Acylcarnitines	DMDTP	-0.0322608	0.968254	0.302618	0.766224	T1	binary
C10	Acylcarnitines	DEP	-0.0196495	0.980542	0.771664	0.970386	T1	binary
C10	Acylcarnitines	DMP	0.00370054	1.00371	0.933096	0.994604	T1	binary
C12	Acylcarnitines	DMDTP	0.0155007	1.01562	0.64943	0.924852	T1	binary
C12	Acylcarnitines	DMP	-0.0141207	0.985979	0.767588	0.968501	T1	binary
C12	Acylcarnitines	DEP	-0.042488	0.958402	0.564588	0.895604	T1	binary
C12	Acylcarnitines	DETP	-0.0656098	0.936496	0.28234	0.743908	T1	binary
C12	Acylcarnitines	DMTP	-0.0340113	0.966561	0.502416	0.870546	T1	binary
C12:1	Acylcarnitines	DEP	0.0374422	1.03815	0.63761	0.924852	T1	binary
C12:1	Acylcarnitines	DMP	0.00560938	1.00563	0.913412	0.994604	T1	binary
C12:1	Acylcarnitines	DETP	4.91012e-05	1.00005	0.999392	0.999392	T1	binary
C12:1	Acylcarnitines	DMTP	0.00833638	1.00837	0.87746	0.994604	T1	binary
C12:1	Acylcarnitines	DMDTP	0.068024	1.07039	0.0632855	0.444773	T1	binary
C14	Acylcarnitines	DETP	-0.186811	0.829601	0.00072149	0.03391	T1	binary
C14	Acylcarnitines	DEP	-0.0905847	0.913397	0.178107	0.647037	T1	binary
C14	Acylcarnitines	DMP	0.0115187	1.01159	0.789957	0.978662	T1	binary
C14	Acylcarnitines	DMTP	-0.0923088	0.911824	0.0445654	0.405947	T1	binary
C14	Acylcarnitines	DMDTP	-0.0705538	0.931878	0.0227139	0.309803	T1	binary
C14:1	Acylcarnitines	DMP	0.00922028	1.00926	0.830167	0.994604	T1	binary
C14:1	Acylcarnitines	DMTP	-0.0867223	0.916932	0.0572972	0.421131	T1	binary
C14:1	Acylcarnitines	DMDTP	-0.0466716	0.954401	0.127213	0.562953	T1	binary
C14:1	Acylcarnitines	DETP	-0.178496	0.836527	0.0011986	0.0522285	T1	binary
C14:1	Acylcarnitines	DEP	-0.0800257	0.923093	0.229126	0.703576	T1	binary
C14:1-OH	Acylcarnitines	DMTP	-0.179266	0.835883	0.0001712	0.0211505	T1	binary
C14:1-OH	Acylcarnitines	DETP	-0.22967	0.794796	4.519e-05	0.00998844	T1	binary
C14:1-OH	Acylcarnitines	DMDTP	-0.108625	0.897066	0.00063759	0.03391	T1	binary
C14:1-OH	Acylcarnitines	DEP	-0.203683	0.815721	0.00390696	0.13184	T1	binary
C14:1-OH	Acylcarnitines	DMP	-0.040209	0.960589	0.366303	0.789561	T1	binary
C14:2	Acylcarnitines	DEP	-0.269697	0.763611	0.00065177	0.03391	T1	binary
C14:2	Acylcarnitines	DMP	-0.0311835	0.969298	0.524298	0.885224	T1	binary
C14:2	Acylcarnitines	DETP	-0.203258	0.816068	0.00071079	0.03391	T1	binary
C14:2	Acylcarnitines	DMDTP	-0.104087	0.901147	0.0026785	0.100712	T1	binary
C14:2	Acylcarnitines	DMTP	-0.147505	0.862858	0.00403234	0.13184	T1	binary
C16	Acylcarnitines	DMP	0.0198652	1.02006	0.648908	0.924852	T1	binary
C16	Acylcarnitines	DEP	-0.124562	0.882883	0.0694236	0.445279	T1	binary
C16	Acylcarnitines	DMDTP	0.0347056	1.03531	0.264718	0.726524	T1	binary
C16	Acylcarnitines	DETP	-0.136413	0.872482	0.0133306	0.254745	T1	binary
C16	Acylcarnitines	DMTP	-0.0476607	0.953457	0.301563	0.766133	T1	binary
C16-OH	Acylcarnitines	DEP	-0.138729	0.870464	0.04245	0.405947	T1	binary
C16-OH	Acylcarnitines	DMTP	-0.0232239	0.977044	0.616327	0.90878	T1	binary
C16-OH	Acylcarnitines	DMP	0.0467622	1.04787	0.295326	0.757969	T1	binary
C16-OH	Acylcarnitines	DETP	-0.00225444	0.997748	0.967399	0.994604	T1	binary
C16-OH	Acylcarnitines	DMDTP	-0.0186706	0.981503	0.549995	0.895604	T1	binary
C16:1	Acylcarnitines	DMP	0.0597976	1.06162	0.331327	0.777075	T1	binary
C16:1	Acylcarnitines	DETP	0.038744	1.0395	0.595685	0.897105	T1	binary
C16:1	Acylcarnitines	DMTP	0.0566683	1.0583	0.358415	0.784315	T1	binary
C16:1	Acylcarnitines	DMDTP	0.076259	1.07924	0.0684349	0.445279	T1	binary
C16:1	Acylcarnitines	DEP	0.0311482	1.03164	0.73167	0.967699	T1	binary
C16:1-OH	Acylcarnitines	DMTP	-0.155363	0.856104	0.00531746	0.140843	T1	binary
C16:1-OH	Acylcarnitines	DMDTP	-0.121122	0.885925	0.00125015	0.0522285	T1	binary
C16:1-OH	Acylcarnitines	DEP	0.0569972	1.05865	0.477392	0.85721	T1	binary
C16:1-OH	Acylcarnitines	DMP	-0.00715757	0.992868	0.889483	0.994604	T1	binary
C16:1-OH	Acylcarnitines	DETP	-0.102069	0.902967	0.124348	0.562282	T1	binary
C16:2	Acylcarnitines	DMP	0.00534508	1.00536	0.903995	0.994604	T1	binary
C16:2	Acylcarnitines	DETP	-0.0731037	0.929504	0.187541	0.652775	T1	binary
C16:2	Acylcarnitines	DEP	-0.0555066	0.946006	0.418769	0.830983	T1	binary
C16:2	Acylcarnitines	DMDTP	-0.0663794	0.935776	0.0361793	0.405947	T1	binary
C16:2	Acylcarnitines	DMTP	-0.042923	0.957985	0.358369	0.784315	T1	binary
C16:2-OH	Acylcarnitines	DMP	-0.0129701	0.987114	0.809497	0.994517	T1	binary
C16:2-OH	Acylcarnitines	DEP	0.0850497	1.08877	0.314497	0.769804	T1	binary
C16:2-OH	Acylcarnitines	DMDTP	-0.0807432	0.922431	0.0378857	0.405947	T1	binary
C16:2-OH	Acylcarnitines	DETP	0.0226585	1.02292	0.73777	0.967699	T1	binary
C16:2-OH	Acylcarnitines	DMTP	-0.116318	0.890192	0.0444455	0.405947	T1	binary
C18	Acylcarnitines	DEP	-0.12494	0.882549	0.0705994	0.445279	T1	binary
C18	Acylcarnitines	DMTP	-0.0950516	0.909326	0.0457559	0.405947	T1	binary
C18	Acylcarnitines	DMP	-0.0709965	0.931465	0.108144	0.544098	T1	binary
C18	Acylcarnitines	DETP	-0.0805483	0.92261	0.155302	0.608267	T1	binary
C18	Acylcarnitines	DMDTP	-0.0579568	0.943691	0.0692655	0.445279	T1	binary
C18:1-OH	Acylcarnitines	DMP	0.0297708	1.03022	0.587117	0.895604	T1	binary
C18:1-OH	Acylcarnitines	DETP	0.0366043	1.03728	0.584027	0.895604	T1	binary
C18:1-OH	Acylcarnitines	DMTP	0.0061579	1.00618	0.913214	0.994604	T1	binary
C18:1-OH	Acylcarnitines	DMDTP	0.0560067	1.0576	0.142491	0.588483	T1	binary
C18:1-OH	Acylcarnitines	DEP	0.00751662	1.00754	0.92761	0.994604	T1	binary
C18:2	Acylcarnitines	DMDTP	-0.0531675	0.948221	0.082721	0.485986	T1	binary
C18:2	Acylcarnitines	DEP	-0.0858768	0.917707	0.19705	0.663038	T1	binary
C18:2	Acylcarnitines	DMP	0.00969464	1.00974	0.821646	0.994517	T1	binary
C18:2	Acylcarnitines	DETP	-0.0633731	0.938593	0.241005	0.707951	T1	binary
C18:2	Acylcarnitines	DMTP	-0.0970127	0.907544	0.0339014	0.404664	T1	binary
C3-OH	Acylcarnitines	DMTP	-0.165235	0.847694	0.00046784	0.0335905	T1	binary
C3-OH	Acylcarnitines	DMDTP	-0.0814888	0.921743	0.00899623	0.218231	T1	binary
C3-OH	Acylcarnitines	DMP	-0.0785517	0.924454	0.0706804	0.445279	T1	binary
C3-OH	Acylcarnitines	DETP	-0.202417	0.816754	0.00034755	0.0321881	T1	binary
C3-OH	Acylcarnitines	DEP	-0.149054	0.861523	0.0279988	0.360572	T1	binary
C3:1	Acylcarnitines	DEP	-0.133178	0.87531	0.0474478	0.405947	T1	binary
C3:1	Acylcarnitines	DMP	-0.017604	0.98255	0.682354	0.942184	T1	binary
C3:1	Acylcarnitines	DMDTP	-0.128371	0.879527	4.429e-05	0.00998844	T1	binary
C3:1	Acylcarnitines	DETP	-0.154302	0.857013	0.0050168	0.140843	T1	binary
C3:1	Acylcarnitines	DMTP	-0.0727845	0.929801	0.110108	0.545623	T1	binary
[truncated: 2,160 more rows]

## Sheet: Table S5. HEI
Table S5. Results from sensitivity analysis, including HEI total score as a covariate. Timepoint = T3
[truncated: 457 more rows]

[truncated: 3 more sheets: Table S6. Fruit Density, Table S7. Ethnicity, Table S8. T-tests]
